# Supplementary material for: Characterization of a cyanobacterial rep protein with broad-host range and its utilization for expression vectors
Source: Front Microbiol. 2023 Mar 23;14:1111979. doi: 10.3389/fmicb.2023.1111979 (PMC10079941; doi:10.3389/fmicb.2023.1111979)
Supplement: Supplementary file 2 [file Data_Sheet_2.zip]

Archive with 12 entries (11 files):
- Supplementary Data/
- __MACOSX/._Supplementary Data
- Supplementary Data/Supplementary Data 2_CyRepA2.py
- __MACOSX/Supplementary Data/._Supplementary Data 2_CyRepA2.py
- Supplementary Data/Supplementary Data 1_CyRepA1.py
- __MACOSX/Supplementary Data/._Supplementary Data 1_CyRepA1.py
- Supplementary Data/.DS_Store
- __MACOSX/Supplementary Data/._.DS_Store
- Supplementary Data/Supplementary Data 4_pYS4C-GFP.docx
- __MACOSX/Supplementary Data/._Supplementary Data 4_pYS4C-GFP.docx
- Supplementary Data/Supplementary Data 3_pYS1C-GFP.docx
- __MACOSX/Supplementary Data/._Supplementary Data 3_pYS1C-GFP.docx
