# Supplementary material for: Characterization of a cyanobacterial rep protein with broad-host range and its utilization for expression vectors
Source: Front Microbiol. 2023 Mar 23;14:1111979. doi: 10.3389/fmicb.2023.1111979 (PMC10079941; doi:10.3389/fmicb.2023.1111979)
Supplement: Supplementary file 2 [file Data_Sheet_2.zip › Supplementary Data/Supplementary Data 2_CyRepA2.py]

import cPickle, base64
try:
	from SimpleSession.versions.v65 import beginRestore,\
	    registerAfterModelsCB, reportRestoreError, checkVersion
except ImportError:
	from chimera import UserError
	raise UserError('Cannot open session that was saved in a'
	    ' newer version of Chimera; update your version')
checkVersion([1, 14, 42094])
import chimera
from chimera import replyobj
replyobj.status('Restoring session...', \
    blankAfter=0)
replyobj.status('Beginning session restore...', \
    blankAfter=0, secondary=True)
beginRestore()

def restoreCoreModels():
	from SimpleSession.versions.v65 import init, restoreViewer, \
	     restoreMolecules, restoreColors, restoreSurfaces, \
	     restoreVRML, restorePseudoBondGroups, restoreModelAssociations
	molInfo = cPickle.loads(base64.b64decode('gAJ9cQEoVRFyaWJib25JbnNpZGVDb2xvcnECSwFOfYdVCWJhbGxTY2FsZXEDSwFHP9AAAAAAAAB9h1UJcG9pbnRTaXplcQRLAUc/8AAAAAAAAH2HVQVjb2xvcnEFSwFLAH2HVQpyaWJib25UeXBlcQZLAUsAfYdVCnN0aWNrU2NhbGVxB0sBRz/wAAAAAAAAfYdVDG1tQ0lGSGVhZGVyc3EIXXEJTmFVDGFyb21hdGljTW9kZXEKSwFLAX2HVQp2ZHdEZW5zaXR5cQtLAUdAFAAAAAAAAH2HVQZoaWRkZW5xDEsBiX2HVQ1hcm9tYXRpY0NvbG9ycQ1LAU59h1UPcmliYm9uU21vb3RoaW5ncQ5LAUsAfYdVCWF1dG9jaGFpbnEPSwGIfYdVCnBkYlZlcnNpb25xEEsBSwJ9h1UIb3B0aW9uYWxxEX1xElUIb3BlbmVkQXNxE4iJSwEoWG4AAABDOlxVc2Vyc1xhdmFsb1xEcm9wYm94XOeglOeptlzmmbrnoJTnqbblrqRc56CU56m25YaF5a65XFJlcFxwWVNSZXBccENDNTJSZXBfZjE5MDhfdW5yZWxheGVkX3JhbmtfMV9tb2RlbF80LnBkYnEUVQNQREJxFU6JdHEWfYeHc1UPbG93ZXJDYXNlQ2hhaW5zcRdLAYl9h1UJbGluZVdpZHRocRhLAUc/8AAAAAAAAH2HVQ9yZXNpZHVlTGFiZWxQb3NxGUsBSwB9h1UEbmFtZXEaSwFYKwAAAHBDQzUyUmVwX2YxOTA4X3VucmVsYXhlZF9yYW5rXzFfbW9kZWxfNC5wZGJ9h1UPYXJvbWF0aWNEaXNwbGF5cRtLAYl9h1UPcmliYm9uU3RpZmZuZXNzcRxLAUc/6ZmZmZmZmn2HVQpwZGJIZWFkZXJzcR1dcR59cR9hVQNpZHNxIEsBSwBLAIZ9h1UOc3VyZmFjZU9wYWNpdHlxIUsBR7/wAAAAAAAAfYdVEGFyb21hdGljTGluZVR5cGVxIksBSwJ9h1UUcmliYm9uSGlkZXNNYWluY2hhaW5xI0sBiH2HVQdkaXNwbGF5cSRLAYh9h3Uu'))
	resInfo = cPickle.loads(base64.b64decode('gAJ9cQEoVQZpbnNlcnRxAk3LA1UBIH2HVQtmaWxsRGlzcGxheXEDTcsDiX2HVQRuYW1lcQRNywNYAwAAAExFVX1xBShYAwAAAENZU11xBihLwUvDS/5NhAFNmgFN2wFNBQJNMwJNYwJNewJNCgNNGgNNQgNlWAMAAABISVNdcQcoSwdLD0sRS1JLkUujS/ZNFAFNMQFNYgFNkwFNrAFNJwJNcAJNpgJNsQJN3wJNJQNNUANNkQNNoQNNvANlWAMAAABTRVJdcQgoSwRLBksKSxhLIEsmS19Lc0u2S71LzUviTRwBTSkBTTYBTUUBTVABTWsBTXcBTXkBTYcBTaQBTaUBTb4BTcUBTcoBTfABTfcBTQ0CTRACTSACTSoCTUQCTUwCTbcCTboCTesCTfUCTTQDTUcDTWIDTWUDTYkDTa0DTbEDTbgDTb0DTcEDTcQDZVgDAAAAR0xOXXEJKEsISwtLEEsWS1NLWUtmS3VLmku3S9NL3Uv/TR8BTSEBTSoBTS4BTVUBTWUBTZwBTbUBTdIBTeYBTQMCTQkCTQwCTVoCTV0CTWECTWQCTbMCTccCTfoCTQMDTRwDTSEDTTADTTUDTTgDTXcDTYgDTckDZVgDAAAAR0xZXXEKKEsUSxdLSktRS2JLa0twS3RLe0t9S5JLmUutS65LuEvAS8RLx0vUS+FL5EvrTQIBTQUBTQcBTRoBTUIBTUgBTUoBTWcBTWwBTW8BTX0BTYABTYIBTZIBTacBTaoBTb8BTcABTdYBTdcBTf8BTQcCTRUCTSICTTICTUoCTVcCTVkCTVsCTWUCTX8CTYACTZQCTbQCTcECTcQCTdECTeICTQcDTR0DTSsDTTwDTT8DTVYDTV0DTV8DTXoDTYIDTY8DTZYDTZkDTZwDTaMDTasDZVgDAAAASUxFXXELKEseSyhLM0s5SzxLRUtcS2lLfEuFS4lLikuNS6ZLqUu1S8pL2Uv9TQgBTQwBTRcBTRsBTTgBTUABTUEBTUMBTU8BTWQBTWgBTXMBTYEBTYUBTYgBTZUBTZYBTZ4BTbABTbcBTbkBTcIBTcMBTc4BTdUBTd0BTewBTfkBTQICTQQCTQ4CTUACTUICTUcCTUsCTU0CTXMCTX0CTYcCTZMCTawCTdkCTdwCTegCTRIDTV4DTW4DTXUDTXsDTX0DTYQDTacDTa8DTbkDTccDZVgDAAAAUFJPXXEMKEscSypLNUs7S0RLeUuAS4NLhkuVS5ZLnkukS6dLzEvQTRABTSQBTTsBTV8BTY0BTa4BTcsBTeQBTfEBTR0CTS8CTUUCTVACTWsCTXgCTYQCTaQCTcoCTcwCTe4CTRQDTU4DTXADTX8DTaQDTakDZVgDAAAATFlTXXENKEsZSx1LPktMS1VLaEtuS3FLkEuUS69LsEvLS+BL40vmS+pL7Uv4S/xNBgFNEgFNIwFNPwFNRAFNRwFNSwFNUQFNigFNqwFNrQFNwQFNzwFN2AFN4wFN6AFNAAJNAQJNCgJNGQJNHwJNLAJNPgJNTwJNjQJNjgJNkAJNowJNqAJNtQJNtgJNuQJNvwJNyAJN2gJN4wJN9wJN+QJN/AJNBgNNGQNNQANNRANNSQNNUwNNYwNNbANNcgNNdgNNgQNNjANNjQNNnwNlWAMAAABUSFJdcQ4oSz1LQ0tOS29LekuES6tLyUvsS/RL+k0vAU08AU09AU1JAU1MAU1dAU1hAU17AU2PAU3NAU3hAU32AU37AU0GAk0RAk0SAk0oAk0tAk1DAk1JAk1cAk1eAk2CAk2SAk2YAk2dAk2pAk27Ak28Ak3GAk3QAk3lAk3mAk3yAk39Ak0PA00TA00jA00pA00qA01KA01MA01cA01tA018A02eA02/A03CA2VYAwAAAFBIRV1xDyhLEksiSy1LTUtQS11LakucS6BL6U0TAU0gAU1aAU1uAU2QAU20AU3iAU0YAk0cAk1SAk1YAk1iAk18Ak2fAk3xAk0oA00uA01RA01XA01aA01hA01qA02GA02YA02wA020A2VYAwAAAEFMQV1xEChLDEsOSydLKUsvS0JLRktIS1RLWktbS3hLjEuOS7FLs0u0S7tL2EvaS99L50vwS/dL+U0NAU0RAU0WAU0YAU0mAU06AU0+AU1GAU1OAU1pAU1+AU2vAU2yAU26AU27AU28AU3HAU3ZAU34AU39AU0IAk0LAk0mAk0wAk13Ak1+Ak2PAk2RAk2VAk2ZAk2rAk2uAk2vAk3SAk3WAk3bAk3nAk3pAk3/Ak0MA00OA00gA00sA00xA007A01DA01GA01nA01zA014A02DA02FA02lA02uA03KA2VYAwAAAE1FVF1xEShLAE1SAU0aAk00Ak2tAk3OAk2OA2VYAwAAAEFTUF1xEihLG0slSytLNks6S0dLV0ttS35LmEubS6JLxkvcS95NBAFNCQFNCgFNJwFNWQFNcQFNdQFNegFNhgFNjAFNlAFNmAFNowFNvQFNxgFNyAFN0wFN5wFN8wFNFgJNHgJNJQJNKwJNNQJNOAJNPQJNPwJNTgJNUwJNbAJNbgJNmgJNoAJNoQJNywJNzQJN1AJN1wJN3gJN7wJN8AJNCANNEANNEQNNFgNNGwNNMwNNPgNNRQNNZANNgANNqANNqgNNtwNNvgNlWAMAAABHTFVdcRMoSyFLJEsySzhLP0tWS2BLbEuPS5dLpUusS9ZNAwFNHgFNMgFNTQFNVAFNWAFNeAFNjgFNmQFNmwFNoAFNtgFN2gFN8gFNPAJNSAJNVAJNYAJNZwJNgQJNiwJNogJNpQJNvgJNwgJNwwJNyQJN0wJN5AJN6gJN9AJN/gJNAANNBANNFQNNGANNLQNNPQNNWANNYANNawNNdANNkwNNmgNNtQNNwwNlWAMAAABBUkddcRQoSx9LLktLS09LWEteS3JLh0uIS9VL5UvuS/FNFQFNGQFNMAFNMwFNVgFNVwFNWwFNXAFNYwFNbQFNdAFNkQFNpgFNswFN6QFNOQJNaAJNagJNbwJNdAJNdgJNhQJN2AJN3QJN+AJNAQNNBQNNCwNNMgNNNgNNSANNWQNNlwNNmwNNoANNrANNsgNNtgNlWAMAAABUUlBdcRUoSxVLZUudS59NAAFNKwFNnwFNcgJNqgJNHgNNaQNNswNlWAMAAABWQUxdcRYoSyNLLEsxSzRLQEtkS2dLf0uTS6FLqku6S9JL10voS/tNLAFNUwFNcAFNzAFN0QFN3gFN3wFN5QFN7QFN/AFNIQJNIwJNKQJNQQJNRgJNVQJNXwJNbQJNcQJNigJNzwJN1QJN+wJNFwNNQQNNTQNNTwNNVANNhwNNigNNwANlWAMAAABBU05dcRcoSwFLAksJSxNLGkswS2FLY0vFS/JNAQFNDgFNDwFNIgFNLQFNNwFNOQFNfAFNqAFN4AFN6gFN7wFN+gFN/gFNEwJNLgJNNgJNdQJNeQJNegJNgwJNiQJNjAJNlwJNmwJNsgJN4AJN7QJNOQNNaANNcQNNfgNNnQNNpgNNyANlWAMAAABUWVJdcRgoSwNLdkuBS7lLv0vRS9tL9U0lAU00AU1eAU1yAU3QAU3cAU3uAU0PAk0xAk06Ak1RAk1WAk1pAk2GAk3FAk3hAk3zAk0CA00mA00nA02UA02iA027A2V1h1UFY2hhaW5xGU3LA1gBAAAAQX2HVQ5yaWJib25EcmF3TW9kZXEaTcsDSwJ9h1UCc3NxG03LA4iJhn1xHCiJiIZOXXEdKEsxSwWGcR5LWUsGhnEfS2RLB4ZxIEt1SwOGcSFLqEsEhnEiS7tLA4ZxI0vWSwSGcSRL+ksEhnElTSwBSwWGcSZNQAFLBoZxJ01dAUsDhnEoTZQBSwWGcSlNwgFLBYZxKk3bAUsGhnErTeoBSwWGcSxNAgJLBYZxLU0hAksEhnEuTUACSwSGcS9NVAJLBoZxME1uAksGhnExTcYCSwOGcTJNkwNLBoZxM02fA0sFhnE0ZYaJiYZOXXE1KEsASxuGcTZLJksEhnE3SzZLDoZxOEtKSw+GcTlLX0sFhnE6S2tLCoZxO0t4Sw+GcTxLkksKhnE9S6NLBYZxPkusSwKGcT9LuEsDhnFAS75LEYZxQUvTSwOGcUJL2ksJhnFDS/ZLBIZxREv+SwSGcUVNBQFLA4ZxRk0PAUsBhnFHTRkBSwSGcUhNIgFLAYZxSU0mAUsDhnFKTTEBSw+GcUtNRgFLBYZxTE1aAUsDhnFNTWABSwSGcU5NbwFLBIZxT015AUsMhnFQTYsBSwKGcVFNkQFLA4ZxUk2ZAUsBhnFTTaQBSwOGcVRNrAFLAYZxVU2+AUsEhnFWTccBSwSGcVdN1gFLBYZxWE3hAUsJhnFZTe8BSwKGcVpN/gFLBIZxW00HAksKhnFcTRwCSwWGcV1NJQJLA4ZxXk0rAksIhnFfTT4CSwKGcWBNRAJLAYZxYU1IAksMhnFiTVoCSwWGcWNNaAJLBoZxZE10AksFhnFlTXwCSwKGcWZNgQJLA4ZxZ02XAksIhnFoTaMCSwGGcWlNtwJLAYZxak3DAksDhnFrTckCSwOGcWxN0AJLAoZxbU3rAksFhnFuTfkCSwWGcW9NDgNLBoZxcE0dA0sBhnFxTSkDSwOGcXJNOwNLCIZxc01JA0sDhnF0TVUDSwKGcXVNWwNLDIZxdk16A0sIhnF3TY8DSwSGcXhNmQNLBoZxeU2kA0sIhnF6TcoDSwGGcXtlhnWHVQhtb2xlY3VsZXF8TcsDSwB9h1ULcmliYm9uQ29sb3JxfU3LA059cX4oSwFOXXF/S5xLeIZxgGGGSwJOXXGBTTIBS7+GcYJhhnWHVQVsYWJlbHGDTcsDWAAAAAB9h1UKbGFiZWxDb2xvcnGETcsDTn1xhShLAU5dcYZLnEt4hnGHYYZLAk5dcYhNMgFLv4ZxiWGGdYdVCGZpbGxNb2RlcYpNywNLAX2HVQVpc0hldHGLTcsDiX2HVQtsYWJlbE9mZnNldHGMTcsDTn2HVQhwb3NpdGlvbnGNXXGOSwFNywOGcY9hVQ1yaWJib25EaXNwbGF5cZBNywOIfYdVCG9wdGlvbmFscZF9VQRzc0lkcZJNywNK/////31xkyhLAU5dcZQoSxtLC4ZxlUsxSwWGcZZlhksCTl1xlyhLKksHhnGYS1lLBoZxmWWGSwNOXXGaKEtESwaGcZtLZEsHhnGcZYZLBE5dcZ0oS3VLA4ZxnkuHSwuGcZ9lhksFTl1xoChLnEsHhnGhS6hLBIZxomWGSwZOXXGjKEuuSwqGcaRLu0sDhnGlZYZLB05dcaYoS89LBIZxp0vWSwSGcahlhksITl1xqShL40sThnGqS/pLBIZxq2WGSwlOXXGsKE0CAUsDhnGtTSwBSwWGca5lhksKTl1xryhNCAFLB4ZxsE1AAUsGhnGxZYZLC05dcbIoTRABSwmGcbNNXQFLA4ZxtGWGSwxOXXG1KE0dAUsFhnG2TZQBSwWGcbdlhksNTl1xuChNIwFLA4ZxuU3CAUsFhnG6ZYZLDk5dcbsoTSkBSwOGcbxN2wFLBoZxvWWGSw9OXXG+KE1LAUsPhnG/TeoBSwWGccBlhksQTl1xwShNZAFLC4Zxwk0CAksFhnHDZYZLEU5dccQoTXMBSwaGccVNIQJLBIZxxmWGSxJOXXHHKE2FAUsGhnHITUACSwSGccllhksTTl1xyihNjQFLBIZxy01UAksGhnHMZYZLFE5dcc0oTZoBSwqGcc5NbgJLBoZxz2WGSxVOXXHQKE2nAUsFhnHRTcYCSwOGcdJlhksWTl1x0yhNrQFLEYZx1E2TA0sGhnHVZYZLF05dcdYoTcsBSwuGcddNnwNLBYZx2GWGSxhOXXHZTfEBSw2GcdphhksZTl1x200RAksLhnHcYYZLGk5dcd1NKAJLA4Zx3mGGSxtOXXHfTTMCSwuGceBhhkscTl1x4U1FAksDhnHiYYZLHU5dceNNXwJLCYZx5GGGSx5OXXHlTXkCSwOGceZhhksfTl1x501+AksDhnHoYYZLIE5dcelNhAJLE4Zx6mGGSyFOXXHrTZ8CSwSGcexhhksiTl1x7U2kAksThnHuYYZLI05dce9NuAJLC4Zx8GGGSyROXXHxTcwCSwSGcfJhhkslTl1x803SAksZhnH0YYZLJk5dcfVN8AJLCYZx9mGGSydOXXH3Tf4CSxCGcfhhhksoTl1x+U0UA0sJhnH6YYZLKU5dcftNHgNLC4Zx/GGGSypOXXH9TSwDSw+Gcf5hhksrTl1x/01DA0sGhnIAAQAAYYZLLE5dcgEBAABNTANLCYZyAgEAAGGGSy1OXXIDAQAATVcDSwSGcgQBAABhhksuTl1yBQEAAE1nA0sThnIGAQAAYYZLL05dcgcBAABNggNLDYZyCAEAAGGGSzBOXXIJAQAATawDSx6GcgoBAABhhnWHdS4='))
	atomInfo = cPickle.loads(base64.b64decode('gAJ9cQEoVQdyZXNpZHVlcQJNyx1LFn1xAyhLAU5dcQRLAEsIhnEFYYZLAk5dcQZLCEsIhnEHYYZLA05dcQhLEEsIhnEJYYZLBE5dcQpLGEsMhnELYYZLBU5dcQxLJEsGhnENYYZLBk5dcQ5LKksIhnEPYYZLB05dcRBLMksGhnERYYZLCE5dcRJLOEsKhnETYYZLCU5dcRRLQksJhnEVYYZLCk5dcRZLS0sIhnEXYYZLC05dcRhLU0sGhnEZYYZLDE5dcRpLWUsJhnEbYYZLDU5dcRxLYksFhnEdYYZLDk5dcR5LZ0sIhnEfYYZLD05dcSBLb0sFhnEhYYZLEE5dcSJLdEsKhnEjYYZLEU5dcSRLfksJhnElYYZLEk5dcSZLh0sKhnEnYYZLE05dcShLkUsLhnEpYYZLFE5dcSpLnEsIhnErYYZLFU5dcSxLpEsEhnEtYYZLF05dcS5LtksJhnEvYYZLGE5dcTBLv0sEhnExYYZLGU5dcTJLw0sGhnEzYYZLGk5dcTRLyUsJhnE1YYZLG05dcTZL0ksIhnE3YYZLHE5dcThL2ksIhnE5YYZLHU5dcTpL4ksHhnE7YYZLHk5dcTxL6UsJhnE9YYZLH05dcT5L8ksIhnE/YYZLIE5dcUBL+ksLhnFBYYZLIU5dcUJNBQFLBoZxQ2GGSyJOXXFETQsBSwmGcUVhhksjTl1xRk0UAUsLhnFHYYZLJE5dcUhNHwFLB4ZxSWGGSyVOXXFKTSYBSwmGcUthhksmTl1xTE0vAUsIhnFNYYZLJ05dcU5NNwFLBoZxT2GGSyhOXXFQTT0BSwWGcVFhhkspTl1xUk1CAUsIhnFTYYZLKk5dcVRNSgFLBYZxVWGGSytOXXFWTU8BSweGcVdhhkssTl1xWE1WAUsIhnFZYYZLLU5dcVpNXgFLB4ZxW2GGSy5OXXFcTWUBSwuGcV1hhksvTl1xXk1wAUsLhnFfYYZLME5dcWBNewFLBYZxYWGGSzFOXXFiTYABSwiGcWNhhksyTl1xZE2IAUsHhnFlYYZLM05dcWZNjwFLCYZxZ2GGSzROXXFoTZgBSwiGcWlhhks1Tl1xak2gAUsHhnFrYYZLNk5dcWxNpwFLB4ZxbWGGSzdOXXFuTa4BSwiGcW9hhks4Tl1xcE22AUsIhnFxYYZLOU5dcXJNvgFLCYZxc2GGSzpOXXF0TccBSwiGcXVhhks7Tl1xdk3PAUsIhnF3YYZLPE5dcXhN1wFLB4ZxeWGGSz1OXXF6Td4BSwiGcXthhks+Tl1xfE3mAUsHhnF9YYZLP05dcX5N7QFLCYZxf2GGS0BOXXGATfYBSwmGcYFhhktBTl1xgk3/AUsHhnGDYYZLQk5dcYRNBgJLCIZxhWGGS0NOXXGGTQ4CSwWGcYdhhktETl1xiE0TAksHhnGJYYZLRU5dcYpNGgJLB4Zxi2GGS0ZOXXGMTSECSwiGcY1hhktHTl1xjk0pAksFhnGPYYZLSE5dcZBNLgJLCIZxkWGGS0lOXXGSTTYCSwWGcZNhhktKTl1xlE07AksIhnGVYYZLS05dcZZNQwJLBIZxl2GGS0xOXXGYTUcCSwuGcZlhhktNTl1xmk1SAksJhnGbYYZLTk5dcZxNWwJLC4ZxnWGGS09OXXGeTWYCSweGcZ9hhktQTl1xoE1tAksLhnGhYYZLUU5dcaJNeAJLC4Zxo2GGS1JOXXGkTYMCSwSGcaVhhktTTl1xpk2HAksKhnGnYYZLVE5dcahNkQJLCYZxqWGGS1VOXXGqTZoCSwWGcathhktWTl1xrE2fAksJhnGtYYZLV05dca5NqAJLCYZxr2GGS1hOXXGwTbECSwiGcbFhhktZTl1xsk25AksLhnGzYYZLWk5dcbRNxAJLCYZxtWGGS1tOXXG2Tc0CSwWGcbdhhktcTl1xuE3SAksFhnG5YYZLXU5dcbpN1wJLCIZxu2GGS15OXXG8Td8CSwuGcb1hhktfTl1xvk3qAksLhnG/YYZLYE5dccBN9QJLBoZxwWGGS2FOXXHCTfsCSwmGccNhhktiTl1xxE0EA0sIhnHFYYZLY05dccZNDANLBIZxx2GGS2ROXXHITRADSwiGcclhhktlTl1xyk0YA0sHhnHLYYZLZk5dccxNHwNLDoZxzWGGS2dOXXHOTS0DSwmGcc9hhktoTl1x0E02A0sHhnHRYYZLaU5dcdJNPQNLCYZx02GGS2pOXXHUTUYDSwiGcdVhhktrTl1x1k1OA0sLhnHXYYZLbE5dcdhNWQNLBIZx2WGGS21OXXHaTV0DSwmGcdthhktuTl1x3E1mA0sIhnHdYYZLb05dcd5NbgNLCYZx32GGS3BOXXHgTXcDSweGceFhhktxTl1x4k1+A0sEhnHjYYZLck5dceRNggNLCYZx5WGGS3NOXXHmTYsDSwuGcedhhkt0Tl1x6E2WA0sGhnHpYYZLdU5dcepNnANLBIZx62GGS3ZOXXHsTaADSwmGce1hhkt3Tl1x7k2pA0sMhnHvYYZLeE5dcfBNtQNLCIZx8WGGS3lOXXHyTb0DSwWGcfNhhkt6Tl1x9E3CA0sHhnH1YYZLe05dcfZNyQNLB4Zx92GGS3xOXXH4TdADSwSGcflhhkt9Tl1x+k3UA0sIhnH7YYZLfk5dcfxN3ANLBIZx/WGGS39OXXH+TeADSwiGcf9hhkuATl1yAAEAAE3oA0sHhnIBAQAAYYZLgU5dcgIBAABN7wNLB4ZyAwEAAGGGS4JOXXIEAQAATfYDSwyGcgUBAABhhkuDTl1yBgEAAE0CBEsIhnIHAQAAYYZLhE5dcggBAABNCgRLB4ZyCQEAAGGGS4VOXXIKAQAATREESweGcgsBAABhhkuGTl1yDAEAAE0YBEsIhnINAQAAYYZLh05dcg4BAABNIARLB4ZyDwEAAGGGS4hOXXIQAQAATScESwuGchEBAABhhkuJTl1yEgEAAE0yBEsLhnITAQAAYYZLik5dchQBAABNPQRLCIZyFQEAAGGGS4tOXXIWAQAATUUESwiGchcBAABhhkuMTl1yGAEAAE1NBEsIhnIZAQAAYYZLjU5dchoBAABNVQRLBYZyGwEAAGGGS45OXXIcAQAATVoESwiGch0BAABhhkuPTl1yHgEAAE1iBEsFhnIfAQAAYYZLkE5dciABAABNZwRLCYZyIQEAAGGGS5FOXXIiAQAATXAESwmGciMBAABhhkuSTl1yJAEAAE15BEsKhnIlAQAAYYZLk05dciYBAABNgwRLBIZyJwEAAGGGS5ROXXIoAQAATYcESweGcikBAABhhkuVTl1yKgEAAE2OBEsJhnIrAQAAYYZLlk5dciwBAABNlwRLB4ZyLQEAAGGGS5dOXXIuAQAATZ4ESweGci8BAABhhkuYTl1yMAEAAE2lBEsJhnIxAQAAYYZLmU5dcjIBAABNrgRLCIZyMwEAAGGGS5pOXXI0AQAATbYESwSGcjUBAABhhkubTl1yNgEAAE26BEsJhnI3AQAAYYZLnE5dcjgBAABNwwRLCIZyOQEAAGGGS51OXXI6AQAATcsESwuGcjsBAABhhkueTl1yPAEAAE3WBEsOhnI9AQAAYYZLn05dcj4BAABN5ARLB4ZyPwEAAGGGS6BOXXJAAQAATesESw6GckEBAABhhkuhTl1yQgEAAE35BEsLhnJDAQAAYYZLok5dckQBAABNBAVLB4ZyRQEAAGGGS6NOXXJGAQAATQsFSwiGckcBAABhhkukTl1ySAEAAE0TBUsKhnJJAQAAYYZLpU5dckoBAABNHQVLB4ZySwEAAGGGS6ZOXXJMAQAATSQFSwmGck0BAABhhkunTl1yTgEAAE0tBUsIhnJPAQAAYYZLqE5dclABAABNNQVLB4ZyUQEAAGGGS6lOXXJSAQAATTwFSwiGclMBAABhhkuqTl1yVAEAAE1EBUsIhnJVAQAAYYZLq05dclYBAABNTAVLB4ZyVwEAAGGGS6xOXXJYAQAATVMFSweGclkBAABhhkutTl1yWgEAAE1aBUsJhnJbAQAAYYZLrk5dclwBAABNYwVLBIZyXQEAAGGGS69OXXJeAQAATWcFSwSGcl8BAABhhkuwTl1yYAEAAE1rBUsJhnJhAQAAYYZLsU5dcmIBAABNdAVLCYZyYwEAAGGGS7JOXXJkAQAATX0FSwWGcmUBAABhhkuzTl1yZgEAAE2CBUsIhnJnAQAAYYZLtE5dcmgBAABNigVLBYZyaQEAAGGGS7VOXXJqAQAATY8FSwWGcmsBAABhhku2Tl1ybAEAAE2UBUsIhnJtAQAAYYZLt05dcm4BAABNnAVLBoZybwEAAGGGS7hOXXJwAQAATaIFSwmGcnEBAABhhku5Tl1ycgEAAE2rBUsEhnJzAQAAYYZLuk5dcnQBAABNrwVLDIZydQEAAGGGS7tOXXJ2AQAATbsFSweGcncBAABhhku8Tl1yeAEAAE3CBUsFhnJ5AQAAYYZLvU5dcnoBAABNxwVLCIZyewEAAGGGS75OXXJ8AQAATc8FSwaGcn0BAABhhku/Tl1yfgEAAE3VBUsIhnJ/AQAAYYZLwE5dcoABAABN3QVLDIZygQEAAGGGS8FOXXKCAQAATekFSwSGcoMBAABhhkvCTl1yhAEAAE3tBUsGhnKFAQAAYYZLw05dcoYBAABN8wVLCIZyhwEAAGGGS8ROXXKIAQAATfsFSwaGcokBAABhhkvFTl1yigEAAE0BBksEhnKLAQAAYYZLxk5dcowBAABNBQZLCIZyjQEAAGGGS8dOXXKOAQAATQ0GSwiGco8BAABhhkvITl1ykAEAAE0VBksEhnKRAQAAYYZLyU5dcpIBAABNGQZLCIZykwEAAGGGS8pOXXKUAQAATSEGSweGcpUBAABhhkvLTl1ylgEAAE0oBksIhnKXAQAAYYZLzE5dcpgBAABNMAZLCYZymQEAAGGGS81OXXKaAQAATTkGSweGcpsBAABhhkvOTl1ynAEAAE1ABksGhnKdAQAAYYZLz05dcp4BAABNRgZLCIZynwEAAGGGS9BOXXKgAQAATU4GSwiGcqEBAABhhkvRTl1yogEAAE1WBksHhnKjAQAAYYZL0k5dcqQBAABNXQZLDIZypQEAAGGGS9NOXXKmAQAATWkGSweGcqcBAABhhkvUTl1yqAEAAE1wBksJhnKpAQAAYYZL1U5dcqoBAABNeQZLBIZyqwEAAGGGS9ZOXXKsAQAATX0GSwuGcq0BAABhhkvXTl1yrgEAAE2IBksJhnKvAQAAYYZL2E5dcrABAABNkQZLB4ZysQEAAGGGS9lOXXKyAQAATZgGSwWGcrMBAABhhkvaTl1ytAEAAE2dBksIhnK1AQAAYYZL205dcrYBAABNpQZLBYZytwEAAGGGS9xOXXK4AQAATaoGSwyGcrkBAABhhkvdTl1yugEAAE22BksIhnK7AQAAYYZL3k5dcrwBAABNvgZLCYZyvQEAAGGGS99OXXK+AQAATccGSwiGcr8BAABhhkvgTl1ywAEAAE3PBksFhnLBAQAAYYZL4U5dcsIBAABN1AZLCYZywwEAAGGGS+JOXXLEAQAATd0GSwSGcsUBAABhhkvjTl1yxgEAAE3hBksGhnLHAQAAYYZL5E5dcsgBAABN5wZLCYZyyQEAAGGGS+VOXXLKAQAATfAGSwSGcssBAABhhkvmTl1yzAEAAE30BksLhnLNAQAAYYZL505dcs4BAABN/wZLCYZyzwEAAGGGS+hOXXLQAQAATQgHSwWGctEBAABhhkvpTl1y0gEAAE0NB0sHhnLTAQAAYYZL6k5dctQBAABNFAdLC4Zy1QEAAGGGS+tOXXLWAQAATR8HSwmGctcBAABhhkvsTl1y2AEAAE0oB0sEhnLZAQAAYYZL7U5dctoBAABNLAdLB4Zy2wEAAGGGS+5OXXLcAQAATTMHSwmGct0BAABhhkvvTl1y3gEAAE08B0sLhnLfAQAAYYZL8E5dcuABAABNRwdLCIZy4QEAAGGGS/FOXXLiAQAATU8HSwWGcuMBAABhhkvyTl1y5AEAAE1UB0sLhnLlAQAAYYZL805dcuYBAABNXwdLCIZy5wEAAGGGS/ROXXLoAQAATWcHSwiGcukBAABhhkv1Tl1y6gEAAE1vB0sHhnLrAQAAYYZL9k5dcuwBAABNdgdLDIZy7QEAAGGGS/dOXXLuAQAATYIHSwqGcu8BAABhhkv4Tl1y8AEAAE2MB0sFhnLxAQAAYYZL+U5dcvIBAABNkQdLCYZy8wEAAGGGS/pOXXL0AQAATZoHSwWGcvUBAABhhkv7Tl1y9gEAAE2fB0sHhnL3AQAAYYZL/E5dcvgBAABNpgdLB4Zy+QEAAGGGS/1OXXL6AQAATa0HSwmGcvsBAABhhkv+Tl1y/AEAAE22B0sIhnL9AQAAYYZL/05dcv4BAABNvgdLBoZy/wEAAGGGTQABTl1yAAIAAE3EB0sJhnIBAgAAYYZNAQFOXXICAgAATc0HSw6GcgMCAABhhk0CAU5dcgQCAABN2wdLCIZyBQIAAGGGTQMBTl1yBgIAAE3jB0sEhnIHAgAAYYZNBAFOXXIIAgAATecHSwmGcgkCAABhhk0FAU5dcgoCAABN8AdLCIZyCwIAAGGGTQYBTl1yDAIAAE34B0sEhnINAgAAYYZNBwFOXXIOAgAATfwHSwmGcg8CAABhhk0IAU5dchACAABNBQhLBIZyEQIAAGGGTQkBTl1yEgIAAE0JCEsIhnITAgAAYYZNCgFOXXIUAgAATREISwiGchUCAABhhk0LAU5dchYCAABNGQhLCIZyFwIAAGGGTQwBTl1yGAIAAE0hCEsIhnIZAgAAYYZNDQFOXXIaAgAATSkISwiGchsCAABhhk0OAU5dchwCAABNMQhLBYZyHQIAAGGGTQ8BTl1yHgIAAE02CEsIhnIfAgAAYYZNEAFOXXIgAgAATT4ISwiGciECAABhhk0RAU5dciICAABNRghLB4ZyIwIAAGGGTRIBTl1yJAIAAE1NCEsFhnIlAgAAYYZNEwFOXXImAgAATVIISwmGcicCAABhhk0UAU5dcigCAABNWwhLC4ZyKQIAAGGGTRUBTl1yKgIAAE1mCEsKhnIrAgAAYYZNFgFOXXIsAgAATXAISwuGci0CAABhhk0XAU5dci4CAABNewhLBYZyLwIAAGGGTRgBTl1yMAIAAE2ACEsIhnIxAgAAYYZNGQFOXXIyAgAATYgISwWGcjMCAABhhk0aAU5dcjQCAABNjQhLC4ZyNQIAAGGGTRsBTl1yNgIAAE2YCEsEhnI3AgAAYYZNHAFOXXI4AgAATZwISwiGcjkCAABhhk0dAU5dcjoCAABNpAhLBoZyOwIAAGGGTR4BTl1yPAIAAE2qCEsIhnI9AgAAYYZNHwFOXXI+AgAATbIISwmGcj8CAABhhk0gAU5dckACAABNuwhLCYZyQQIAAGGGTSEBTl1yQgIAAE3ECEsLhnJDAgAAYYZNIgFOXXJEAgAATc8ISwmGckUCAABhhk0jAU5dckYCAABN2AhLCIZyRwIAAGGGTSQBTl1ySAIAAE3gCEsJhnJJAgAAYYZNJQFOXXJKAgAATekISweGcksCAABhhk0mAU5dckwCAABN8AhLDIZyTQIAAGGGTScBTl1yTgIAAE38CEsFhnJPAgAAYYZNKAFOXXJQAgAATQEJSwiGclECAABhhk0pAU5dclICAABNCQlLCIZyUwIAAGGGTSoBTl1yVAIAAE0RCUsGhnJVAgAAYYZNKwFOXXJWAgAATRcJSwmGclcCAABhhk0sAU5dclgCAABNIAlLDoZyWQIAAGGGTS0BTl1yWgIAAE0uCUsHhnJbAgAAYYZNLgFOXXJcAgAATTUJSwiGcl0CAABhhk0vAU5dcl4CAABNPQlLCYZyXwIAAGGGTTABTl1yYAIAAE1GCUsHhnJhAgAAYYZNMQFOXXJiAgAATU0JSwuGcmMCAABhhk0yAU5dcmQCAABNWAlLCoZyZQIAAGGGTTMBTl1yZgIAAE1iCUsJhnJnAgAAYYZNNAFOXXJoAgAATWsJSwuGcmkCAABhhk01AU5dcmoCAABNdglLDIZyawIAAGGGTTYBTl1ybAIAAE2CCUsIhnJtAgAAYYZNNwFOXXJuAgAATYoJSwaGcm8CAABhhk04AU5dcnACAABNkAlLCIZycQIAAGGGTTkBTl1ycgIAAE2YCUsIhnJzAgAAYYZNOgFOXXJ0AgAATaAJSwiGcnUCAABhhk07AU5dcnYCAABNqAlLBYZydwIAAGGGTTwBTl1yeAIAAE2tCUsHhnJ5AgAAYYZNPQFOXXJ6AgAATbQJSweGcnsCAABhhk0+AU5dcnwCAABNuwlLB4ZyfQIAAGGGTT8BTl1yfgIAAE3CCUsFhnJ/AgAAYYZNQAFOXXKAAgAATccJSwmGcoECAABhhk1BAU5dcoICAABN0AlLCIZygwIAAGGGTUIBTl1yhAIAAE3YCUsIhnKFAgAAYYZNQwFOXXKGAgAATeAJSwSGcocCAABhhk1EAU5dcogCAABN5AlLCIZyiQIAAGGGTUUBTl1yigIAAE3sCUsJhnKLAgAAYYZNRgFOXXKMAgAATfUJSwaGco0CAABhhk1HAU5dco4CAABN+wlLBYZyjwIAAGGGTUgBTl1ykAIAAE0ACksJhnKRAgAAYYZNSQFOXXKSAgAATQkKSwSGcpMCAABhhk1KAU5dcpQCAABNDQpLB4ZylQIAAGGGTUsBTl1ylgIAAE0UCksEhnKXAgAAYYZNTAFOXXKYAgAATRgKSwmGcpkCAABhhk1NAU5dcpoCAABNIQpLB4ZymwIAAGGGTU4BTl1ynAIAAE0oCksJhnKdAgAAYYZNTwFOXXKeAgAATTEKSwWGcp8CAABhhk1QAU5dcqACAABNNgpLCIZyoQIAAGGGTVEBTl1yogIAAE0+CksGhnKjAgAAYYZNUgFOXXKkAgAATUQKSwmGcqUCAABhhk1TAU5dcqYCAABNTQpLCIZypwIAAGGGTVQBTl1yqAIAAE1VCksHhnKpAgAAYYZNVQFOXXKqAgAATVwKSwmGcqsCAABhhk1WAU5dcqwCAABNZQpLCYZyrQIAAGGGTVcBTl1yrgIAAE1uCksLhnKvAgAAYYZNWAFOXXKwAgAATXkKSwuGcrECAABhhk1ZAU5dcrICAABNhApLCYZyswIAAGGGTVoBTl1ytAIAAE2NCksIhnK1AgAAYYZNWwFOXXK2AgAATZUKSwuGcrcCAABhhk1cAU5dcrgCAABNoApLC4ZyuQIAAGGGTV0BTl1yugIAAE2rCksLhnK7AgAAYYZNXgFOXXK8AgAATbYKSweGcr0CAABhhk1fAU5dcr4CAABNvQpLDIZyvwIAAGGGTWABTl1ywAIAAE3JCksHhnLBAgAAYYZNYQFOXXLCAgAATdAKSwiGcsMCAABhhk1iAU5dcsQCAABN2ApLB4ZyxQIAAGGGTWMBTl1yxgIAAE3fCksKhnLHAgAAYYZNZAFOXXLIAgAATekKSwuGcskCAABhhk1lAU5dcsoCAABN9ApLCIZyywIAAGGGTWYBTl1yzAIAAE38CksJhnLNAgAAYYZNZwFOXXLOAgAATQULSwiGcs8CAABhhk1oAU5dctACAABNDQtLBIZy0QIAAGGGTWkBTl1y0gIAAE0RC0sIhnLTAgAAYYZNagFOXXLUAgAATRkLSwWGctUCAABhhk1rAU5dctYCAABNHgtLCIZy1wIAAGGGTWwBTl1y2AIAAE0mC0sGhnLZAgAAYYZNbQFOXXLaAgAATSwLSwSGctsCAABhhk1uAU5dctwCAABNMAtLC4Zy3QIAAGGGTW8BTl1y3gIAAE07C0sLhnLfAgAAYYZNcAFOXXLgAgAATUYLSwSGcuECAABhhk1xAU5dcuICAABNSgtLB4Zy4wIAAGGGTXIBTl1y5AIAAE1RC0sIhnLlAgAAYYZNcwFOXXLmAgAATVkLSwyGcucCAABhhk10AU5dcugCAABNZQtLCIZy6QIAAGGGTXUBTl1y6gIAAE1tC0sLhnLrAgAAYYZNdgFOXXLsAgAATXgLSwiGcu0CAABhhk13AU5dcu4CAABNgAtLCIZy7wIAAGGGTXgBTl1y8AIAAE2IC0sGhnLxAgAAYYZNeQFOXXLyAgAATY4LSwmGcvMCAABhhk16AU5dcvQCAABNlwtLBoZy9QIAAGGGTXsBTl1y9gIAAE2dC0sIhnL3AgAAYYZNfAFOXXL4AgAATaULSweGcvkCAABhhk19AU5dcvoCAABNrAtLCIZy+wIAAGGGTX4BTl1y/AIAAE20C0sEhnL9AgAAYYZNfwFOXXL+AgAATbgLSwWGcv8CAABhhk2AAU5dcgADAABNvQtLCIZyAQMAAGGGTYEBTl1yAgMAAE3FC0sEhnIDAwAAYYZNggFOXXIEAwAATckLSwiGcgUDAABhhk2DAU5dcgYDAABN0QtLBIZyBwMAAGGGTYQBTl1yCAMAAE3VC0sIhnIJAwAAYYZNhQFOXXIKAwAATd0LSwaGcgsDAABhhk2GAU5dcgwDAABN4wtLCIZyDQMAAGGGTYcBTl1yDgMAAE3rC0sIhnIPAwAAYYZNiAFOXXIQAwAATfMLSwaGchEDAABhhk2JAU5dchIDAABN+QtLCIZyEwMAAGGGTYoBTl1yFAMAAE0BDEsIhnIVAwAAYYZNiwFOXXIWAwAATQkMSwmGchcDAABhhk2MAU5dchgDAABNEgxLCIZyGQMAAGGGTY0BTl1yGgMAAE0aDEsIhnIbAwAAYYZNjgFOXXIcAwAATSIMSweGch0DAABhhk2PAU5dch4DAABNKQxLCYZyHwMAAGGGTZABTl1yIAMAAE0yDEsHhnIhAwAAYYZNkQFOXXIiAwAATTkMSwuGciMDAABhhk2SAU5dciQDAABNRAxLC4ZyJQMAAGGGTZMBTl1yJgMAAE1PDEsEhnInAwAAYYZNlAFOXXIoAwAATVMMSwqGcikDAABhhk2VAU5dcioDAABNXQxLCIZyKwMAAGGGTZYBTl1yLAMAAE1lDEsIhnItAwAAYYZNlwFOXXIuAwAATW0MSwiGci8DAABhhk2YAU5dcjADAABNdQxLCIZyMQMAAGGGTZkBTl1yMgMAAE19DEsIhnIzAwAAYYZNmgFOXXI0AwAATYUMSwmGcjUDAABhhk2bAU5dcjYDAABNjgxLBoZyNwMAAGGGTZwBTl1yOAMAAE2UDEsJhnI5AwAAYYZNnQFOXXI6AwAATZ0MSwmGcjsDAABhhk2eAU5dcjwDAABNpgxLCIZyPQMAAGGGTZ8BTl1yPgMAAE2uDEsIhnI/AwAAYYZNoAFOXXJAAwAATbYMSw6GckEDAABhhk2hAU5dckIDAABNxAxLCYZyQwMAAGGGTaIBTl1yRAMAAE3NDEsIhnJFAwAAYYZNowFOXXJGAwAATdUMSwiGckcDAABhhk2kAU5dckgDAABN3QxLCIZySQMAAGGGTaUBTl1ySgMAAE3lDEsGhnJLAwAAYYZNpgFOXXJMAwAATesMSwaGck0DAABhhk2nAU5dck4DAABN8QxLC4ZyTwMAAGGGTagBTl1yUAMAAE38DEsEhnJRAwAAYYZNqQFOXXJSAwAATQANSwiGclMDAABhhk2qAU5dclQDAABNCA1LCIZyVQMAAGGGTasBTl1yVgMAAE0QDUsEhnJXAwAAYYZNrAFOXXJYAwAATRQNSwmGclkDAABhhk2tAU5dcloDAABNHQ1LCoZyWwMAAGGGTa4BTl1yXAMAAE0nDUsJhnJdAwAAYYZNrwFOXXJeAwAATTANSweGcl8DAABhhk2wAU5dcmADAABNNw1LBYZyYQMAAGGGTbEBTl1yYgMAAE08DUsIhnJjAwAAYYZNsgFOXXJkAwAATUQNSwiGcmUDAABhhk2zAU5dcmYDAABNTA1LBYZyZwMAAGGGTbQBTl1yaAMAAE1RDUsLhnJpAwAAYYZNtQFOXXJqAwAATVwNSwuGcmsDAABhhk22AU5dcmwDAABNZw1LCYZybQMAAGGGTbcBTl1ybgMAAE1wDUsJhnJvAwAAYYZNuAFOXXJwAwAATXkNSwiGcnEDAABhhk25AU5dcnIDAABNgQ1LCIZycwMAAGGGTboBTl1ydAMAAE2JDUsIhnJ1AwAAYYZNuwFOXXJ2AwAATZENSwWGcncDAABhhk28AU5dcngDAABNlg1LBYZyeQMAAGGGTb0BTl1yegMAAE2bDUsFhnJ7AwAAYYZNvgFOXXJ8AwAATaANSwiGcn0DAABhhk2/AU5dcn4DAABNqA1LBoZyfwMAAGGGTcABTl1ygAMAAE2uDUsEhnKBAwAAYYZNwQFOXXKCAwAATbINSwSGcoMDAABhhk3CAU5dcoQDAABNtg1LCYZyhQMAAGGGTcMBTl1yhgMAAE2/DUsIhnKHAwAAYYZNxAFOXXKIAwAATccNSwiGcokDAABhhk3FAU5dcooDAABNzw1LCIZyiwMAAGGGTcYBTl1yjAMAAE3XDUsGhnKNAwAAYYZNxwFOXXKOAwAATd0NSwiGco8DAABhhk3IAU5dcpADAABN5Q1LBYZykQMAAGGGTckBTl1ykgMAAE3qDUsIhnKTAwAAYYZNygFOXXKUAwAATfINSwiGcpUDAABhhk3LAU5dcpYDAABN+g1LBoZylwMAAGGGTcwBTl1ymAMAAE0ADksHhnKZAwAAYYZNzQFOXXKaAwAATQcOSweGcpsDAABhhk3OAU5dcpwDAABNDg5LB4ZynQMAAGGGTc8BTl1yngMAAE0VDksIhnKfAwAAYYZN0AFOXXKgAwAATR0OSwmGcqEDAABhhk3RAU5dcqIDAABNJg5LDIZyowMAAGGGTdIBTl1ypAMAAE0yDksHhnKlAwAAYYZN0wFOXXKmAwAATTkOSwmGcqcDAABhhk3UAU5dcqgDAABNQg5LCIZyqQMAAGGGTdUBTl1yqgMAAE1KDksIhnKrAwAAYYZN1gFOXXKsAwAATVIOSwiGcq0DAABhhk3XAU5dcq4DAABNWg5LBIZyrwMAAGGGTdgBTl1ysAMAAE1eDksEhnKxAwAAYYZN2QFOXXKyAwAATWIOSwmGcrMDAABhhk3aAU5dcrQDAABNaw5LBYZytQMAAGGGTdsBTl1ytgMAAE1wDksJhnK3AwAAYYZN3AFOXXK4AwAATXkOSwaGcrkDAABhhk3dAU5dcroDAABNfw5LDIZyuwMAAGGGTd4BTl1yvAMAAE2LDksIhnK9AwAAYYZN3wFOXXK+AwAATZMOSweGcr8DAABhhk3gAU5dcsADAABNmg5LB4ZywQMAAGGGTeEBTl1ywgMAAE2hDksIhnLDAwAAYYZN4gFOXXLEAwAATakOSweGcsUDAABhhk3jAU5dcsYDAABNsA5LC4ZyxwMAAGGGTeQBTl1yyAMAAE27DksJhnLJAwAAYYZN5QFOXXLKAwAATcQOSweGcssDAABhhk3mAU5dcswDAABNyw5LB4ZyzQMAAGGGTecBTl1yzgMAAE3SDksJhnLPAwAAYYZN6AFOXXLQAwAATdsOSwiGctEDAABhhk3pAU5dctIDAABN4w5LCYZy0wMAAGGGTeoBTl1y1AMAAE3sDksLhnLVAwAAYYZN6wFOXXLWAwAATfcOSwiGctcDAABhhk3sAU5dctgDAABN/w5LCIZy2QMAAGGGTe0BTl1y2gMAAE0HD0sIhnLbAwAAYYZN7gFOXXLcAwAATQ8PSweGct0DAABhhk3vAU5dct4DAABNFg9LDIZy3wMAAGGGTfABTl1y4AMAAE0iD0sIhnLhAwAAYYZN8QFOXXLiAwAATSoPSwaGcuMDAABhhk3yAU5dcuQDAABNMA9LB4Zy5QMAAGGGTfMBTl1y5gMAAE03D0sJhnLnAwAAYYZN9AFOXXLoAwAATUAPSwiGcukDAABhhk31AU5dcuoDAABNSA9LCIZy6wMAAGGGTfYBTl1y7AMAAE1QD0sIhnLtAwAAYYZN9wFOXXLuAwAATVgPSweGcu8DAABhhk34AU5dcvADAABNXw9LBoZy8QMAAGGGTfkBTl1y8gMAAE1lD0sFhnLzAwAAYYZN+gFOXXL0AwAATWoPSwiGcvUDAABhhk37AU5dcvYDAABNcg9LCIZy9wMAAGGGTfwBTl1y+AMAAE16D0sHhnL5AwAAYYZN/QFOXXL6AwAATYEPSweGcvsDAABhhk3+AU5dcvwDAABNiA9LBYZy/QMAAGGGTf8BTl1y/gMAAE2ND0sIhnL/AwAAYYZNAAJOXXIABAAATZUPSwSGcgEEAABhhk0BAk5dcgIEAABNmQ9LCYZyAwQAAGGGTQICTl1yBAQAAE2iD0sJhnIFBAAAYYZNAwJOXXIGBAAATasPSwiGcgcEAABhhk0EAk5dcggEAABNsw9LCYZyCQQAAGGGTQUCTl1yCgQAAE28D0sIhnILBAAAYYZNBgJOXXIMBAAATcQPSwaGcg0EAABhhk0HAk5dcg4EAABNyg9LB4ZyDwQAAGGGTQgCTl1yEAQAAE3RD0sEhnIRBAAAYYZNCQJOXXISBAAATdUPSwWGchMEAABhhk0KAk5dchQEAABN2g9LCYZyFQQAAGGGTQsCTl1yFgQAAE3jD0sJhnIXBAAAYYZNDAJOXXIYBAAATewPSwWGchkEAABhhk0NAk5dchoEAABN8Q9LCYZyGwQAAGGGTQ4CTl1yHAQAAE36D0sGhnIdBAAAYYZNDwJOXXIeBAAATQAQSwiGch8EAABhhk0QAk5dciAEAABNCBBLDIZyIQQAAGGGTRECTl1yIgQAAE0UEEsGhnIjBAAAYYZNEgJOXXIkBAAATRoQSweGciUEAABhhk0TAk5dciYEAABNIRBLB4ZyJwQAAGGGTRQCTl1yKAQAAE0oEEsIhnIpBAAAYYZNFQJOXXIqBAAATTAQSwiGcisEAABhhk0WAk5dciwEAABNOBBLBIZyLQQAAGGGTRcCTl1yLgQAAE08EEsIhnIvBAAAYYZNGAJOXXIwBAAATUQQSwiGcjEEAABhhk0ZAk5dcjIEAABNTBBLC4ZyMwQAAGGGTRoCTl1yNAQAAE1XEEsJhnI1BAAAYYZNGwJOXXI2BAAATWAQSwiGcjcEAABhhk0cAk5dcjgEAABNaBBLCIZyOQQAAGGGTR0CTl1yOgQAAE1wEEsLhnI7BAAAYYZNHgJOXXI8BAAATXsQSweGcj0EAABhhk0fAk5dcj4EAABNghBLCIZyPwQAAGGGTSACTl1yQAQAAE2KEEsJhnJBBAAAYYZNIQJOXXJCBAAATZMQSwaGckMEAABhhk0iAk5dckQEAABNmRBLB4ZyRQQAAGGGTSMCTl1yRgQAAE2gEEsEhnJHBAAAYYZNJAJOXXJIBAAATaQQSweGckkEAABhhk0lAk5dckoEAABNqxBLCIZySwQAAGGGTSYCTl1yTAQAAE2zEEsIhnJNBAAAYYZNJwJOXXJOBAAATbsQSwWGck8EAABhhk0oAk5dclAEAABNwBBLCoZyUQQAAGGGTSkCTl1yUgQAAE3KEEsHhnJTBAAAYYZNKgJOXXJUBAAATdEQSweGclUEAABhhk0rAk5dclYEAABN2BBLBoZyVwQAAGGGTSwCTl1yWAQAAE3eEEsIhnJZBAAAYYZNLQJOXXJaBAAATeYQSwmGclsEAABhhk0uAk5dclwEAABN7xBLB4ZyXQQAAGGGTS8CTl1yXgQAAE32EEsIhnJfBAAAYYZNMAJOXXJgBAAATf4QSweGcmEEAABhhk0xAk5dcmIEAABNBRFLBYZyYwQAAGGGTTICTl1yZAQAAE0KEUsMhnJlBAAAYYZNMwJOXXJmBAAATRYRSwSGcmcEAABhhk00Ak5dcmgEAABNGhFLBoZyaQQAAGGGTTUCTl1yagQAAE0gEUsIhnJrBAAAYYZNNgJOXXJsBAAATSgRSwiGcm0EAABhhk03Ak5dcm4EAABNMBFLCIZybwQAAGGGTTgCTl1ycAQAAE04EUsIhnJxBAAAYYZNOQJOXXJyBAAATUARSwiGcnMEAABhhk06Ak5dcnQEAABNSBFLC4ZydQQAAGGGTTsCTl1ydgQAAE1TEUsMhnJ3BAAAYYZNPAJOXXJ4BAAATV8RSwiGcnkEAABhhk09Ak5dcnoEAABNZxFLCYZyewQAAGGGTT4CTl1yfAQAAE1wEUsIhnJ9BAAAYYZNPwJOXXJ+BAAATXgRSwmGcn8EAABhhk1AAk5dcoAEAABNgRFLCIZygQQAAGGGTUECTl1yggQAAE2JEUsIhnKDBAAAYYZNQgJOXXKEBAAATZERSweGcoUEAABhhk1DAk5dcoYEAABNmBFLCIZyhwQAAGGGTUQCTl1yiAQAAE2gEUsHhnKJBAAAYYZNRQJOXXKKBAAATacRSwaGcosEAABhhk1GAk5dcowEAABNrRFLB4ZyjQQAAGGGTUcCTl1yjgQAAE20EUsHhnKPBAAAYYZNSAJOXXKQBAAATbsRSwiGcpEEAABhhk1JAk5dcpIEAABNwxFLCYZykwQAAGGGTUoCTl1ylAQAAE3MEUsHhnKVBAAAYYZNSwJOXXKWBAAATdMRSwSGcpcEAABhhk1MAk5dcpgEAABN1xFLCIZymQQAAGGGTU0CTl1ymgQAAE3fEUsGhnKbBAAAYYZNTgJOXXKcBAAATeURSwiGcp0EAABhhk1PAk5dcp4EAABN7RFLCIZynwQAAGGGTVACTl1yoAQAAE31EUsJhnKhBAAAYYZNUQJOXXKiBAAATf4RSweGcqMEAABhhk1SAk5dcqQEAABNBRJLDIZypQQAAGGGTVMCTl1ypgQAAE0REksLhnKnBAAAYYZNVAJOXXKoBAAATRwSSwiGcqkEAABhhk1VAk5dcqoEAABNJBJLCYZyqwQAAGGGTVYCTl1yrAQAAE0tEksHhnKtBAAAYYZNVwJOXXKuBAAATTQSSwyGcq8EAABhhk1YAk5dcrAEAABNQBJLBIZysQQAAGGGTVkCTl1ysgQAAE1EEksLhnKzBAAAYYZNWgJOXXK0BAAATU8SSwSGcrUEAABhhk1bAk5dcrYEAABNUxJLCYZytwQAAGGGTVwCTl1yuAQAAE1cEksEhnK5BAAAYYZNXQJOXXK6BAAATWASSweGcrsEAABhhk1eAk5dcrwEAABNZxJLCYZyvQQAAGGGTV8CTl1yvgQAAE1wEksHhnK/BAAAYYZNYAJOXXLABAAATXcSSweGcsEEAABhhk1hAk5dcsIEAABNfhJLCYZywwQAAGGGTWICTl1yxAQAAE2HEksJhnLFBAAAYYZNYwJOXXLGBAAATZASSwuGcscEAABhhk1kAk5dcsgEAABNmxJLBoZyyQQAAGGGTWUCTl1yygQAAE2hEksJhnLLBAAAYYZNZgJOXXLMBAAATaoSSwSGcs0EAABhhk1nAk5dcs4EAABNrhJLCIZyzwQAAGGGTWgCTl1y0AQAAE22EksJhnLRBAAAYYZNaQJOXXLSBAAATb8SSwuGctMEAABhhk1qAk5dctQEAABNyhJLDIZy1QQAAGGGTWsCTl1y1gQAAE3WEksLhnLXBAAAYYZNbAJOXXLYBAAATeESSweGctkEAABhhk1tAk5dctoEAABN6BJLCIZy2wQAAGGGTW4CTl1y3AQAAE3wEksHhnLdBAAAYYZNbwJOXXLeBAAATfcSSwiGct8EAABhhk1wAk5dcuAEAABN/xJLC4Zy4QQAAGGGTXECTl1y4gQAAE0KE0sKhnLjBAAAYYZNcgJOXXLkBAAATRQTSweGcuUEAABhhk1zAk5dcuYEAABNGxNLDoZy5wQAAGGGTXQCTl1y6AQAAE0pE0sIhnLpBAAAYYZNdQJOXXLqBAAATTETSwuGcusEAABhhk12Ak5dcuwEAABNPBNLCIZy7QQAAGGGTXcCTl1y7gQAAE1EE0sLhnLvBAAAYYZNeAJOXXLwBAAATU8TSwWGcvEEAABhhk15Ak5dcvIEAABNVBNLB4Zy8wQAAGGGTXoCTl1y9AQAAE1bE0sIhnL1BAAAYYZNewJOXXL2BAAATWMTSwiGcvcEAABhhk18Ak5dcvgEAABNaxNLBoZy+QQAAGGGTX0CTl1y+gQAAE1xE0sLhnL7BAAAYYZNfgJOXXL8BAAATXwTSwiGcv0EAABhhk1/Ak5dcv4EAABNhBNLBYZy/wQAAGGGTYACTl1yAAUAAE2JE0sEhnIBBQAAYYZNgQJOXXICBQAATY0TSwSGcgMFAABhhk2CAk5dcgQFAABNkRNLCYZyBQUAAGGGTYMCTl1yBgUAAE2aE0sHhnIHBQAAYYZNhAJOXXIIBQAATaETSwiGcgkFAABhhk2FAk5dcgoFAABNqRNLB4ZyCwUAAGGGTYYCTl1yDAUAAE2wE0sLhnINBQAAYYZNhwJOXXIOBQAATbsTSwyGcg8FAABhhk2IAk5dchAFAABNxxNLCIZyEQUAAGGGTYkCTl1yEgUAAE3PE0sIhnITBQAAYYZNigJOXXIUBQAATdcTSwiGchUFAABhhk2LAk5dchYFAABN3xNLB4ZyFwUAAGGGTYwCTl1yGAUAAE3mE0sJhnIZBQAAYYZNjQJOXXIaBQAATe8TSwiGchsFAABhhk2OAk5dchwFAABN9xNLCYZyHQUAAGGGTY8CTl1yHgUAAE0AFEsJhnIfBQAAYYZNkAJOXXIgBQAATQkUSwWGciEFAABhhk2RAk5dciIFAABNDhRLCYZyIwUAAGGGTZICTl1yJAUAAE0XFEsFhnIlBQAAYYZNkwJOXXImBQAATRwUSweGcicFAABhhk2UAk5dcigFAABNIxRLCIZyKQUAAGGGTZUCTl1yKgUAAE0rFEsEhnIrBQAAYYZNlgJOXXIsBQAATS8USwWGci0FAABhhk2XAk5dci4FAABNNBRLCIZyLwUAAGGGTZgCTl1yMAUAAE08FEsIhnIxBQAAYYZNmQJOXXIyBQAATUQUSweGcjMFAABhhk2aAk5dcjQFAABNSxRLBYZyNQUAAGGGTZsCTl1yNgUAAE1QFEsIhnI3BQAAYYZNnAJOXXI4BQAATVgUSwiGcjkFAABhhk2dAk5dcjoFAABNYBRLCIZyOwUAAGGGTZ4CTl1yPAUAAE1oFEsHhnI9BQAAYYZNnwJOXXI+BQAATW8USwiGcj8FAABhhk2gAk5dckAFAABNdxRLC4ZyQQUAAGGGTaECTl1yQgUAAE2CFEsIhnJDBQAAYYZNogJOXXJEBQAATYoUSwiGckUFAABhhk2jAk5dckYFAABNkhRLCYZyRwUAAGGGTaQCTl1ySAUAAE2bFEsJhnJJBQAAYYZNpQJOXXJKBQAATaQUSweGcksFAABhhk2mAk5dckwFAABNqxRLCYZyTQUAAGGGTacCTl1yTgUAAE20FEsKhnJPBQAAYYZNqAJOXXJQBQAATb4USwiGclEFAABhhk2pAk5dclIFAABNxhRLCYZyUwUAAGGGTaoCTl1yVAUAAE3PFEsHhnJVBQAAYYZNqwJOXXJWBQAATdYUSw6GclcFAABhhk2sAk5dclgFAABN5BRLBYZyWQUAAGGGTa0CTl1yWgUAAE3pFEsIhnJbBQAAYYZNrgJOXXJcBQAATfEUSwiGcl0FAABhhk2vAk5dcl4FAABN+RRLBYZyXwUAAGGGTbACTl1yYAUAAE3+FEsFhnJhBQAAYYZNsQJOXXJiBQAATQMVSwiGcmMFAABhhk2yAk5dcmQFAABNCxVLCoZyZQUAAGGGTbMCTl1yZgUAAE0VFUsIhnJnBQAAYYZNtAJOXXJoBQAATR0VSwmGcmkFAABhhk21Ak5dcmoFAABNJhVLBIZyawUAAGGGTbYCTl1ybAUAAE0qFUsJhnJtBQAAYYZNtwJOXXJuBQAATTMVSwmGcm8FAABhhk24Ak5dcnAFAABNPBVLBoZycQUAAGGGTbkCTl1ycgUAAE1CFUsIhnJzBQAAYYZNugJOXXJ0BQAATUoVSwmGcnUFAABhhk27Ak5dcnYFAABNUxVLBoZydwUAAGGGTbwCTl1yeAUAAE1ZFUsHhnJ5BQAAYYZNvQJOXXJ6BQAATWAVSweGcnsFAABhhk2+Ak5dcnwFAABNZxVLCIZyfQUAAGGGTb8CTl1yfgUAAE1vFUsJhnJ/BQAAYYZNwAJOXXKABQAATXgVSwmGcoEFAABhhk3BAk5dcoIFAABNgRVLCIZygwUAAGGGTcICTl1yhAUAAE2JFUsEhnKFBQAAYYZNwwJOXXKGBQAATY0VSwmGcocFAABhhk3EAk5dcogFAABNlhVLCYZyiQUAAGGGTcUCTl1yigUAAE2fFUsEhnKLBQAAYYZNxgJOXXKMBQAATaMVSwyGco0FAABhhk3HAk5dco4FAABNrxVLB4ZyjwUAAGGGTcgCTl1ykAUAAE22FUsJhnKRBQAAYYZNyQJOXXKSBQAATb8VSwmGcpMFAABhhk3KAk5dcpQFAABNyBVLCYZylQUAAGGGTcsCTl1ylgUAAE3RFUsHhnKXBQAAYYZNzAJOXXKYBQAATdgVSwiGcpkFAABhhk3NAk5dcpoFAABN4BVLB4ZymwUAAGGGTc4CTl1ynAUAAE3nFUsIhnKdBQAAYYZNzwJOXXKeBQAATe8VSwiGcp8FAABhhk3QAk5dcqAFAABN9xVLB4ZyoQUAAGGGTdECTl1yogUAAE3+FUsHhnKjBQAAYYZN0gJOXXKkBQAATQUWSwSGcqUFAABhhk3TAk5dcqYFAABNCRZLBYZypwUAAGGGTdQCTl1yqAUAAE0OFksJhnKpBQAAYYZN1QJOXXKqBQAATRcWSwiGcqsFAABhhk3WAk5dcqwFAABNHxZLB4ZyrQUAAGGGTdcCTl1yrgUAAE0mFksFhnKvBQAAYYZN2AJOXXKwBQAATSsWSwiGcrEFAABhhk3ZAk5dcrIFAABNMxZLC4ZyswUAAGGGTdoCTl1ytAUAAE0+FksIhnK1BQAAYYZN2wJOXXK2BQAATUYWSwmGcrcFAABhhk3cAk5dcrgFAABNTxZLBYZyuQUAAGGGTd0CTl1yugUAAE1UFksIhnK7BQAAYYZN3gJOXXK8BQAATVwWSwuGcr0FAABhhk3fAk5dcr4FAABNZxZLCIZyvwUAAGGGTeACTl1ywAUAAE1vFksKhnLBBQAAYYZN4QJOXXLCBQAATXkWSwiGcsMFAABhhk3iAk5dcsQFAABNgRZLDIZyxQUAAGGGTeMCTl1yxgUAAE2NFksEhnLHBQAAYYZN5AJOXXLIBQAATZEWSwmGcskFAABhhk3lAk5dcsoFAABNmhZLCYZyywUAAGGGTeYCTl1yzAUAAE2jFksHhnLNBQAAYYZN5wJOXXLOBQAATaoWSweGcs8FAABhhk3oAk5dctAFAABNsRZLBYZy0QUAAGGGTekCTl1y0gUAAE22FksIhnLTBQAAYYZN6gJOXXLUBQAATb4WSwWGctUFAABhhk3rAk5dctYFAABNwxZLCYZy1wUAAGGGTewCTl1y2AUAAE3MFksGhnLZBQAAYYZN7QJOXXLaBQAATdIWSwiGctsFAABhhk3uAk5dctwFAABN2hZLCIZy3QUAAGGGTe8CTl1y3gUAAE3iFksHhnLfBQAAYYZN8AJOXXLgBQAATekWSwiGcuEFAABhhk3xAk5dcuIFAABN8RZLCIZy4wUAAGGGTfICTl1y5AUAAE35FksLhnLlBQAAYYZN8wJOXXLmBQAATQQXSweGcucFAABhhk30Ak5dcugFAABNCxdLDIZy6QUAAGGGTfUCTl1y6gUAAE0XF0sJhnLrBQAAYYZN9gJOXXLsBQAATSAXSwaGcu0FAABhhk33Ak5dcu4FAABNJhdLCIZy7wUAAGGGTfgCTl1y8AUAAE0uF0sJhnLxBQAAYYZN+QJOXXLyBQAATTcXSwuGcvMFAABhhk36Ak5dcvQFAABNQhdLCYZy9QUAAGGGTfsCTl1y9gUAAE1LF0sJhnL3BQAAYYZN/AJOXXL4BQAATVQXSweGcvkFAABhhk39Ak5dcvoFAABNWxdLCYZy+wUAAGGGTf4CTl1y/AUAAE1kF0sHhnL9BQAAYYZN/wJOXXL+BQAATWsXSwmGcv8FAABhhk0AA05dcgAGAABNdBdLBYZyAQYAAGGGTQEDTl1yAgYAAE15F0sJhnIDBgAAYYZNAgNOXXIEBgAATYIXSwuGcgUGAABhhk0DA05dcgYGAABNjRdLDIZyBwYAAGGGTQQDTl1yCAYAAE2ZF0sJhnIJBgAAYYZNBQNOXXIKBgAATaIXSwmGcgsGAABhhk0GA05dcgwGAABNqxdLC4ZyDQYAAGGGTQcDTl1yDgYAAE22F0sJhnIPBgAAYYZNCANOXXIQBgAATb8XSwSGchEGAABhhk0JA05dchIGAABNwxdLCIZyEwYAAGGGTQoDTl1yFAYAAE3LF0sIhnIVBgAAYYZNCwNOXXIWBgAATdMXSwaGchcGAABhhk0MA05dchgGAABN2RdLC4ZyGQYAAGGGTQ0DTl1yGgYAAE3kF0sFhnIbBgAAYYZNDgNOXXIcBgAATekXSwiGch0GAABhhk0PA05dch4GAABN8RdLBYZyHwYAAGGGTRADTl1yIAYAAE32F0sHhnIhBgAAYYZNEQNOXXIiBgAATf0XSwiGciMGAABhhk0SA05dciQGAABNBRhLCIZyJQYAAGGGTRMDTl1yJgYAAE0NGEsIhnInBgAAYYZNFANOXXIoBgAATRUYSweGcikGAABhhk0VA05dcioGAABNHBhLB4ZyKwYAAGGGTRYDTl1yLAYAAE0jGEsJhnItBgAAYYZNFwNOXXIuBgAATSwYSwiGci8GAABhhk0YA05dcjAGAABNNBhLB4ZyMQYAAGGGTRkDTl1yMgYAAE07GEsJhnIzBgAAYYZNGgNOXXI0BgAATUQYSwmGcjUGAABhhk0bA05dcjYGAABNTRhLBoZyNwYAAGGGTRwDTl1yOAYAAE1TGEsIhnI5BgAAYYZNHQNOXXI6BgAATVsYSwmGcjsGAABhhk0eA05dcjwGAABNZBhLBIZyPQYAAGGGTR8DTl1yPgYAAE1oGEsOhnI/BgAAYYZNIANOXXJABgAATXYYSwiGckEGAABhhk0hA05dckIGAABNfhhLBYZyQwYAAGGGTSIDTl1yRAYAAE2DGEsJhnJFBgAAYYZNIwNOXXJGBgAATYwYSwiGckcGAABhhk0kA05dckgGAABNlBhLB4ZySQYAAGGGTSUDTl1ySgYAAE2bGEsIhnJLBgAAYYZNJgNOXXJMBgAATaMYSwqGck0GAABhhk0nA05dck4GAABNrRhLDIZyTwYAAGGGTSgDTl1yUAYAAE25GEsMhnJRBgAAYYZNKQNOXXJSBgAATcUYSwuGclMGAABhhk0qA05dclQGAABN0BhLB4ZyVQYAAGGGTSsDTl1yVgYAAE3XGEsHhnJXBgAAYYZNLANOXXJYBgAATd4YSwSGclkGAABhhk0tA05dcloGAABN4hhLBYZyWwYAAGGGTS4DTl1yXAYAAE3nGEsJhnJdBgAAYYZNLwNOXXJeBgAATfAYSwuGcl8GAABhhk0wA05dcmAGAABN+xhLCIZyYQYAAGGGTTEDTl1yYgYAAE0DGUsJhnJjBgAAYYZNMgNOXXJkBgAATQwZSwWGcmUGAABhhk0zA05dcmYGAABNERlLC4ZyZwYAAGGGTTQDTl1yaAYAAE0cGUsIhnJpBgAAYYZNNQNOXXJqBgAATSQZSwaGcmsGAABhhk02A05dcmwGAABNKhlLCYZybQYAAGGGTTcDTl1ybgYAAE0zGUsLhnJvBgAAYYZNOANOXXJwBgAATT4ZSwiGcnEGAABhhk05A05dcnIGAABNRhlLCYZycwYAAGGGTToDTl1ydAYAAE1PGUsIhnJ1BgAAYYZNOwNOXXJ2BgAATVcZSwiGcncGAABhhk08A05dcngGAABNXxlLBYZyeQYAAGGGTT0DTl1yegYAAE1kGUsEhnJ7BgAAYYZNPgNOXXJ8BgAATWgZSwmGcn0GAABhhk0/A05dcn4GAABNcRlLCIZyfwYAAGGGTUADTl1ygAYAAE15GUsEhnKBBgAAYYZNQQNOXXKCBgAATX0ZSwmGcoMGAABhhk1CA05dcoQGAABNhhlLB4ZyhQYAAGGGTUMDTl1yhgYAAE2NGUsGhnKHBgAAYYZNRANOXXKIBgAATZMZSwWGcokGAABhhk1FA05dcooGAABNmBlLCYZyiwYAAGGGTUYDTl1yjAYAAE2hGUsIhnKNBgAAYYZNRwNOXXKOBgAATakZSwWGco8GAABhhk1IA05dcpAGAABNrhlLBoZykQYAAGGGTUkDTl1ykgYAAE20GUsLhnKTBgAAYYZNSgNOXXKUBgAATb8ZSwmGcpUGAABhhk1LA05dcpYGAABNyBlLB4ZylwYAAGGGTUwDTl1ymAYAAE3PGUsIhnKZBgAAYYZNTQNOXXKaBgAATdcZSweGcpsGAABhhk1OA05dcpwGAABN3hlLB4ZynQYAAGGGTU8DTl1yngYAAE3lGUsHhnKfBgAAYYZNUANOXXKgBgAATewZSweGcqEGAABhhk1RA05dcqIGAABN8xlLCoZyowYAAGGGTVIDTl1ypAYAAE39GUsLhnKlBgAAYYZNUwNOXXKmBgAATQgaSwiGcqcGAABhhk1UA05dcqgGAABNEBpLCYZyqQYAAGGGTVUDTl1yqgYAAE0ZGksHhnKrBgAAYYZNVgNOXXKsBgAATSAaSwiGcq0GAABhhk1XA05dcq4GAABNKBpLBIZyrwYAAGGGTVgDTl1ysAYAAE0sGksLhnKxBgAAYYZNWQNOXXKyBgAATTcaSwmGcrMGAABhhk1aA05dcrQGAABNQBpLC4ZytQYAAGGGTVsDTl1ytgYAAE1LGksLhnK3BgAAYYZNXANOXXK4BgAATVYaSwiGcrkGAABhhk1dA05dcroGAABNXhpLB4ZyuwYAAGGGTV4DTl1yvAYAAE1lGksEhnK9BgAAYYZNXwNOXXK+BgAATWkaSwiGcr8GAABhhk1gA05dcsAGAABNcRpLBIZywQYAAGGGTWEDTl1ywgYAAE11GksJhnLDBgAAYYZNYgNOXXLEBgAATX4aSwuGcsUGAABhhk1jA05dcsYGAABNiRpLBoZyxwYAAGGGTWQDTl1yyAYAAE2PGksJhnLJBgAAYYZNZQNOXXLKBgAATZgaSwiGcssGAABhhk1mA05dcswGAABNoBpLBoZyzQYAAGGGTWcDTl1yzgYAAE2mGksIhnLPBgAAYYZNaANOXXLQBgAATa4aSwWGctEGAABhhk1pA05dctIGAABNsxpLCIZy0wYAAGGGTWoDTl1y1AYAAE27GksOhnLVBgAAYYZNawNOXXLWBgAATckaSwuGctcGAABhhk1sA05dctgGAABN1BpLCYZy2QYAAGGGTW0DTl1y2gYAAE3dGksJhnLbBgAAYYZNbgNOXXLcBgAATeYaSweGct0GAABhhk1vA05dct4GAABN7RpLCIZy3wYAAGGGTXADTl1y4AYAAE31GksIhnLhBgAAYYZNcQNOXXLiBgAATf0aSweGcuMGAABhhk1yA05dcuQGAABNBBtLCIZy5QYAAGGGTXMDTl1y5gYAAE0MG0sJhnLnBgAAYYZNdANOXXLoBgAATRUbSwWGcukGAABhhk11A05dcuoGAABNGhtLCYZy6wYAAGGGTXYDTl1y7AYAAE0jG0sIhnLtBgAAYYZNdwNOXXLuBgAATSsbSwmGcu8GAABhhk14A05dcvAGAABNNBtLCYZy8QYAAGGGTXkDTl1y8gYAAE09G0sFhnLzBgAAYYZNegNOXXL0BgAATUIbSwiGcvUGAABhhk17A05dcvYGAABNShtLBIZy9wYAAGGGTXwDTl1y+AYAAE1OG0sIhnL5BgAAYYZNfQNOXXL6BgAATVYbSweGcvsGAABhhk1+A05dcvwGAABNXRtLCIZy/QYAAGGGTX8DTl1y/gYAAE1lG0sIhnL/BgAAYYZNgANOXXIABwAATW0bSweGcgEHAABhhk2BA05dcgIHAABNdBtLCIZyAwcAAGGGTYIDTl1yBAcAAE18G0sJhnIFBwAAYYZNgwNOXXIGBwAATYUbSwSGcgcHAABhhk2EA05dcggHAABNiRtLBYZyCQcAAGGGTYUDTl1yCgcAAE2OG0sIhnILBwAAYYZNhgNOXXIMBwAATZYbSwWGcg0HAABhhk2HA05dcg4HAABNmxtLC4ZyDwcAAGGGTYgDTl1yEAcAAE2mG0sHhnIRBwAAYYZNiQNOXXISBwAATa0bSwmGchMHAABhhk2KA05dchQHAABNthtLBoZyFQcAAGGGTYsDTl1yFgcAAE28G0sHhnIXBwAAYYZNjANOXXIYBwAATcMbSwiGchkHAABhhk2NA05dchoHAABNyxtLCYZyGwcAAGGGTY4DTl1yHAcAAE3UG0sJhnIdBwAAYYZNjwNOXXIeBwAATd0bSwiGch8HAABhhk2QA05dciAHAABN5RtLBIZyIQcAAGGGTZEDTl1yIgcAAE3pG0sIhnIjBwAAYYZNkgNOXXIkBwAATfEbSwqGciUHAABhhk2TA05dciYHAABN+xtLCIZyJwcAAGGGTZQDTl1yKAcAAE0DHEsJhnIpBwAAYYZNlQNOXXIqBwAATQwcSwyGcisHAABhhk2WA05dciwHAABNGBxLCIZyLQcAAGGGTZcDTl1yLgcAAE0gHEsEhnIvBwAAYYZNmANOXXIwBwAATSQcSwuGcjEHAABhhk2ZA05dcjIHAABNLxxLC4ZyMwcAAGGGTZoDTl1yNAcAAE06HEsEhnI1BwAAYYZNmwNOXXI2BwAATT4cSwmGcjcHAABhhk2cA05dcjgHAABNRxxLC4ZyOQcAAGGGTZ0DTl1yOgcAAE1SHEsEhnI7BwAAYYZNngNOXXI8BwAATVYcSwiGcj0HAABhhk2fA05dcj4HAABNXhxLB4ZyPwcAAGGGTaADTl1yQAcAAE1lHEsJhnJBBwAAYYZNoQNOXXJCBwAATW4cSwuGckMHAABhhk2iA05dckQHAABNeRxLCoZyRQcAAGGGTaMDTl1yRgcAAE2DHEsMhnJHBwAAYYZNpANOXXJIBwAATY8cSwSGckkHAABhhk2lA05dckoHAABNkxxLB4ZySwcAAGGGTaYDTl1yTAcAAE2aHEsFhnJNBwAAYYZNpwNOXXJOBwAATZ8cSwiGck8HAABhhk2oA05dclAHAABNpxxLCIZyUQcAAGGGTakDTl1yUgcAAE2vHEsIhnJTBwAAYYZNqgNOXXJUBwAATbccSweGclUHAABhhk2rA05dclYHAABNvhxLCIZyVwcAAGGGTawDTl1yWAcAAE3GHEsEhnJZBwAAYYZNrQNOXXJaBwAATcocSwuGclsHAABhhk2uA05dclwHAABN1RxLBoZyXQcAAGGGTa8DTl1yXgcAAE3bHEsFhnJfBwAAYYZNsANOXXJgBwAATeAcSwiGcmEHAABhhk2xA05dcmIHAABN6BxLC4ZyYwcAAGGGTbIDTl1yZAcAAE3zHEsGhnJlBwAAYYZNswNOXXJmBwAATfkcSwuGcmcHAABhhk20A05dcmgHAABNBB1LDoZyaQcAAGGGTbUDTl1yagcAAE0SHUsLhnJrBwAAYYZNtgNOXXJsBwAATR0dSwmGcm0HAABhhk23A05dcm4HAABNJh1LC4ZybwcAAGGGTbgDTl1ycAcAAE0xHUsIhnJxBwAAYYZNuQNOXXJyBwAATTkdSwaGcnMHAABhhk26A05dcnQHAABNPx1LCIZydQcAAGGGTbsDTl1ydgcAAE1HHUsIhnJ3BwAAYYZNvANOXXJ4BwAATU8dSwyGcnkHAABhhk29A05dcnoHAABNWx1LCoZyewcAAGGGTb4DTl1yfAcAAE1lHUsGhnJ9BwAAYYZNvwNOXXJ+BwAATWsdSwiGcn8HAABhhk3AA05dcoAHAABNcx1LB4ZygQcAAGGGTcEDTl1yggcAAE16HUsHhnKDBwAAYYZNwgNOXXKEBwAATYEdSwaGcoUHAABhhk3DA05dcoYHAABNhx1LB4ZyhwcAAGGGTcQDTl1yiAcAAE2OHUsJhnKJBwAAYYZNxQNOXXKKBwAATZcdSwaGcosHAABhhk3GA05dcowHAABNnR1LCIZyjQcAAGGGTccDTl1yjgcAAE2lHUsIhnKPBwAAYYZNyANOXXKQBwAATa0dSwiGcpEHAABhhk3JA05dcpIHAABNtR1LCIZykwcAAGGGTcoDTl1ylAcAAE29HUsJhnKVBwAAYYZNywNOXXKWBwAATcYdSwWGcpcHAABhhnWHVQh2ZHdDb2xvcnKYBwAATcsdTn2HVQRuYW1lcpkHAABNyx1YAQAAAEN9cpoHAAAoWAMAAABDWjJdcpsHAAAoS7RNKwNN4gRN9wRN2QdNLAlNwgxNJxNN4hRNdBhNxxpNEB1lWAMAAABDWjNdcpwHAAAoS7VNLANN4wRN+ARN2gdNLQlNwwxNKBNN4xRNdRhNyBpNER1lWAMAAABPRTFdcp0HAAAoS0pLYUuGS75NEgFNLQFNlgFNxQFN/QFNmQJNrwJNzAJNAgNNNQNNZANNqANNbgRNrARNwgRNKwVNYQVNqgVNeAZNjwZNxgZNzAdN7gdNuQhNwwhN1whNHwlNRQlNaQlNLwpNYwpNbQpNiwpNBAtNlQtNMAxNjAxNmwxNpQxNywxNbw1Ndw1NQQ5Ndw5N2g5NPg9Nuw9N4g9N+Q9NbhFNyhFNKxJNWxJNbxJNhRJNjxJNqRJNvRJNmBNN7RNNmRRNshRNJRVNdhVNlBVNnRVNvhVNzxVNFRZNoRZNyhZNHhdNUxdNchdNgBdNoRdNqRdNKhhNQhhNYxhNixhN7hhNCxlNMhlNThlNbxlNPhpNfBpN2xpNIRtNPBtNtRtNChxNRRxNJB1NlR1NxR1lWAMAAABPRzFdcp4HAAAoTewBTRkCTWwCTX0DTc8DTRcETVkFTScGTTIHTXUHTaUHTUwJTboJTcEJTRMKTScKTbwKTd4KTasLTTgMTRQOTa8OTV4PTYAPTdAPTSAQTScQTdAQTfUQTaYRTdIRTWYSTXYSTaATTSIUTUoUTW4UTdUUTV8VTWYVTbUVTQQWTakWTbAWTQoXTWoXTfwXTRsYTZoYTdYYTd0YTc4ZTd0ZTWQaTewaTVwbTWQcTXkdTY0dZVgCAAAATkVdcp8HAAAoTQEBTXcBTU4CTXQCTcACTfECTZIDTS4ETTkETYQGTfsGTUMHTVsHTXcITZQITVQJTXIJTXUKTYAKTacKTbIKTfAKTTcLTXQLTUsMTfgMTVgNTfMOTU8RTcYSTd0STQYTTTgTTUsTTbcTTToWTWMWTT4XTYkXTbIXTeAXTRgZTToZTbsZTUcaTSscTU4cTXUcTdEcTQAdTS0dZVgDAAAAQ0QxXXKgBwAAKEseSzBLbUuXS65L+U0aAU1JAU1rAU2fAU28AU3OAU3lAU0MAk0oAk1BAk1hAk1+Ak3eAk3lAk0lA01NA01UA02vA027A03bA038A00IBE0fBE1EBE1MBE1TBE1hBE3RBE3cBE3xBE3/BE00BU1CBU1LBU2IBU2bBU21BU3NBU3bBU3jBU35BU0fBk0vBk1MBk1UBk1jBk2kBk2wBk0aB01NB01tB018B029B03TB00QCE0nCE0wCE1hCE2HCE2jCE2wCE3KCE32CE0PCU0mCU18CU2ICU2fCU3XCU3fCU3rCU09Ck2bCk3DCk3WCk37Ck0LC00YC00kC01BC01fC01sC02GC03DC03QC03bC03qC00ADE0HDE0YDE0/DE1sDE10DE17DE2sDE21DE28DE3TDE3bDE0ODU1DDU1KDU1iDU2ADU2HDU2QDU3GDU3ODU3VDU34DU0cDk0sDk1QDk1ZDk2FDk2SDk22Dk0FD00OD00cD01OD01WD01xD02yD03DD00HEE0OEE02EE1KEE1SEE1uEE12EE2xEE0QEU0+EU1ZEU1lEU2QEU2fEU3CEU3eEU3sEU0LEk0XEk06Ek1KEk2WEk20Ek3QEk0hE00wE013E02DE03BE03OE03VE00qFE06FE1mFE11FE19FE3EFE3cFE3wFE0JFU1IFU1tFU2HFU2pFU1FFk1bFk2HFk29Fk3YFk3/Fk0RF00sF02TF03RF03vF00UGE1uGE18GE2SGE2hGE2zGE2/GE3LGE32GE0BGU1EGU1dGU3VGU0DGk0OGk0mGk0yGk1RGk1cGk1wGk2EGk2sGk3BGk3PGk30Gk37Gk0qG01IG01VG01kG02VG02hG03JG03vG00BHE0SHE0eHE01HE2JHE2uHE3nHE3uHE0KHU0YHU1GHU1NHU1VHU2jHU2rHU20HWVYAwAAAENEMl1yoQcAAChLH0sxSz5Lbkt6S41LmEuvTRsBTWwBTb0BTQ0CTUICTWICTX8CTY0CTeYCTSYDTVUDTbADTbwDTf0DTQkETVQETX8ETdIETd0ETfIETQAFTRkFTUMFTYkFTbYFTc4FTdwFTeQFTfoFTSAGTU0GTVUGTWQGTbEGTRsHTU4HTW4HTX0HTYgHTdQHTSgITWIITWwITbEITcsITfcITRAJTScJTV4JTX0JTYkJTZwKTcQKTdcKTeUKTQwLTSULTUILTWALTYcLTcQLTdwLTQgMTRkMTUAMTVkMTXwMTa0MTb0MTdQMTdwMTQ8NTSMNTUsNTWMNTYgNTdYNTfkNTS0OTVEOTYYOTbcOTQYPTR0PTU8PTVcPTQ8QTTcQTUsQTVMQTW8QTXcQTbIQTcYQTRERTT8RTVoRTWYRTQwSTRgSTTsSTUsSTZcSTbUSTdESTRATTSITTXgTTcITTdYTTTsUTWcUTXYUTX4UTboUTcUUTd0UTQoVTREVTUkVTW4VTYgVTaoVTXUWTYgWTdkWTQAXTRIXTS0XTZQXTdIXTfAXTW8YTX0YTZMYTaIYTakYTbQYTcAYTcwYTfcYTQIZTUUZTV4ZTdYZTfkZTQQaTQ8aTScaTTMaTVIaTV0aTYUaTa0aTcIaTdAaTfwaTUkbTaIbTcobTfAbTfcbTQIcTRMcTR8cTTYcTX8cTYocTe8cTQsdTRkdTU4dTVYdTWEdTaQdTawdZVgDAAAAT0UyXXKiBwAAKE0TAU0uAU2XAU3GAU3+AU2wAk0DA01lA01vBE2tBE0sBU1iBU2QBk3vB026CE1qCU0wCk1kCk2MCk2WC00xDE2NDE2cDE3MDE14DU14Dk0/D01vEU3LEU0sEk2GEk2+Ek2ZE03uE02aFE2zFE13FU2VFU2eFU3QFU0WFk2iFk3LFk0fF01zF02BF02qF00rGE1DGE3vGE1wGU0/Gk19Gk3cGk0iG00LHE1GHE0lHU2WHWVYAwAAAENHMl1yowcAAChL+E0lAU1IAU1kAU2OAU2eAU2mAU3NAU3kAU3rAU0FAk0YAk0nAk1rAk3dAk0eA008A01MA018A03OA03aA03uA00WBE0eBE1DBE1LBE1gBE2NBE0KBU0zBU1KBU1SBU1YBU2aBU3BBU0mBk0uBk1vBk2XBk2jBk0TB00xB010B02kB02sB028B00PCE0vCE2GCE2iCE00CU1LCU2eCU25CU3ACU3WCU3eCU3qCU0SCk0mCk08Ck1bCk27Ck3dCk36Ck0XC01QC01rC02qC03PC03pC03/C003DE1rDE1zDE20DE1CDU1/DU2PDU3FDU3NDU0NDk0TDk0bDk04Dk1YDk2RDk2ZDk2gDk2uDk3RDk0ND00VD01dD01wD01/D02HD02xD03CD03PD00GEE0fEE0mEE2fEE2qEE3PEE3XEE30EE2PEU2XEU2eEU2lEU26EU3BEU3REU3dEU3rEU0zEk1lEk11Ek19Ek32Ek0aE00vE02CE02fE03NE03lE00hFE0pFE1JFE1tFE3UFE3vFE1eFU1lFU20FU39FU0DFk0lFk1EFk1aFk2oFk2vFk28Fk0JF01aF01pF037F00TGE0aGE06GE2ZGE3VGE3cGE2MGU3NGU3cGU3kGU3yGU0fGk1jGk1vGk3rGk3zGk0pG01UG01bG01jG02UG02sG03CG01jHE2tHE3mHE1FHU14HU2AHU2MHU2zHWVYAwAAAE5IMV1ypAcAAChNAgFNeAFNTwJNdQJNwQJN8gJNkwNNLwRNOgRNhQZN/AZNRAdNXAdNeAhNlQhNVQlNcwlNdgpNgQpNqApNswpN8QpNOAtNdQtNTAxN+QxNWQ1N9A5NUBFNxxJN3hJNBxNNORNNTBNNuBNNOxZNZBZNPxdNihdNsxdN4RdNGRlNOxlNvBlNSBpNLBxNTxxNdhxN0hxNAR1NLh1lWAIAAABOWl1ypQcAAChL0UvxTfUBTVoCTacCTUUDTXYDTYoDTXgETZYETXMFTXwFTTgGTdwGTe8GTQcHTScHTTsHTZkHTbUHTQQITVoITegITc8JTfQJTQgKTSAKTUwKTREMTRwNTS8NTb4NTSUOTWoOTcMOTesOTaEPTaoPTesPTV8QTZIQTe4QTYARTf0RTf8TTQgUTRYUTaMUTc4UTTIVTTsVTVIVTYAVTccVTU4WTZkWTTYXTUoXTWMXTb4XTUwYTYUZTaAZTccZTRgaTZcaTeUaTRQbTTMbTYQbTdMbTdwbTW0cZVgDAAAAQ0gyXXKmBwAAKEuzTSoDTeEETfYETdgHTSsJTcEMTSYTTeEUTXMYTcYaTQ8dZVgDAAAAT0QxXXKnBwAAKEsPSxdLUkujS9lL4E01AU1cAU2HAU20AU3VAU00Ak23Ak0LA00XA01sA03mA020BE3JBE0RBU0MBk0TBk28Bk3NBk1mB03iB032B00XCE0fCE09CE1FCE3fCE0HCU08CU2XCU2nCU2TCk1XC01+C02jC02zC03xC00gDE1jDE2DDE3jDE0HDU2mDU3jDU3wDU1IDk2oDk3hDk3+Dk0pD01GD015D02UD00vEE1CEE2IEE25EE3kEE39EE0uEU03EU1GEU12EU2HEU3zEU0iEk3uEk39Ek1DE01iE01qE02oE03eE032E01DFE1WFE1fFE2IFE2QFE0cFU3eFU3tFU0dFk0xFk1tFk2AFk3hFk3vFk33Fk3JF00DGE0LGE0yGE1ZGE0iGU1WGU13GU2nGU2eGk26Gk0LG01sG016G01dHE2mHE21HE3EHE03HU1xHU28HWVYAwAAAE5EMV1yqAcAAChLP0t7S45NjgJNgARNGgVNiQdNbQhNXwlN5gpNWgxNJA1NxxBNERNNuxRNEhVNdhZNqhhN+hlN+BtNgBxNYh1lWAMAAABORDJdcqkHAAAoSw5LFktRS6JL2E2GAU0KA00WA00LBk1lB03hB008CE1ECE3eCE07CU2WCU2mCU2yC00GDU2nDk39Dk0oD014D02TD00uEE38EE02EU1CE01hE01pE02nE03dE031E01CFE1eFE0bFU1/Fk3gFk1VGU25Gk0KG01rG01cHE2lHE27HWVYAwAAAE9EMl1yqgcAAChL4U02AU1dAU21AU3WAU01Ak24Ak1tA03nA021BE3KBE0SBU0UBk29Bk3OBk33B00YCE0gCE0ICU2UCk1YC01/C02kC03yC00hDE1kDE2EDE3kDE2nDU3kDU3xDU1JDk3iDk1HD01DEE2JEE26EE3lEE0vEU1HEU13EU2IEU30EU0jEk3vEk3+Ek1XFE2JFE2RFE3fFU3uFU0eFk0yFk1uFk3wFk34Fk3KF00EGE0MGE0zGE1aGE0jGU14GU2oGU2fGk17G022HE3FHE04HU1yHWVYAgAAAENCXXKrBwAAKEsDSwtLE0sbSydLLUs1SztLRUtOS1ZLXEtlS2pLckt3S4FLikuUS59Lq0u5S8ZLzEvVS91L5UvsS/VL/U0IAU0OAU0XAU0iAU0pAU0yAU06AU1AAU1FAU1NAU1SAU1ZAU1hAU1oAU1zAU1+AU2DAU2LAU2SAU2bAU2jAU2qAU2xAU25AU3BAU3KAU3SAU3aAU3hAU3pAU3wAU35AU0CAk0JAk0RAk0WAk0dAk0kAk0sAk0xAk05Ak0+Ak1KAk1VAk1eAk1pAk1wAk17Ak2KAk2UAk2dAk2iAk2rAk20Ak28Ak3HAk3QAk3VAk3aAk3iAk3tAk34Ak3+Ak0HA00TA00bA00iA00wA005A01AA01JA01RA01gA01pA01xA016A02FA02OA02ZA02jA02sA024A03AA03FA03MA03XA03jA03rA03yA035A00FBE0NBE0UBE0bBE0jBE0qBE01BE1ABE1IBE1QBE1YBE1dBE1lBE1qBE1zBE18BE2KBE2RBE2aBE2hBE2oBE2xBE29BE3GBE3OBE3ZBE3nBE3uBE38BE0HBU0OBU0WBU0gBU0nBU0wBU04BU0/BU1HBU1PBU1WBU1dBU1uBU13BU2ABU2FBU2NBU2SBU2XBU2fBU2lBU2yBU2+BU3FBU3KBU3SBU3YBU3gBU3wBU32BU3+BU0IBk0QBk0cBk0kBk0rBk0zBk08Bk1DBk1JBk1RBk1ZBk1gBk1sBk1zBk2ABk2LBk2UBk2bBk2gBk2oBk2tBk25Bk3BBk3KBk3SBk3XBk3kBk3qBk33Bk0CB00LB00QB00XB00iB00vB002B00/B01KB01SB01XB01iB01qB01yB015B02FB02PB02UB02dB02iB02pB02wB025B03BB03HB03QB03eB03qB03zB03/B00MCE0UCE0cCE0kCE0sCE00CE05CE1BCE1JCE1QCE1VCE1eCE1pCE1zCE1+CE2DCE2LCE2QCE2fCE2nCE2tCE21CE2+CE3HCE3SCE3bCE3jCE3sCE3zCE3/CE0ECU0MCU0UCU0aCU0jCU0xCU04CU1ACU1JCU1QCU1bCU1lCU1uCU15CU2FCU2NCU2TCU2bCU2jCU2rCU2wCU23CU2+CU3FCU3KCU3TCU3bCU3nCU3vCU34CU3+CU0DCk0QCk0bCk0kCk0rCk00Ck05Ck1BCk1HCk1QCk1YCk1fCk1oCk1xCk18Ck2HCk2QCk2YCk2jCk2uCk25Ck3ACk3MCk3TCk3bCk3iCk3sCk33Ck3/Ck0IC00UC00cC00hC00pC00zC00+C01NC01UC01cC01oC01wC017C02DC02LC02RC02aC02gC02oC02vC027C03AC03MC03YC03gC03mC03uC032C038C00EDE0MDE0VDE0dDE0lDE0sDE01DE08DE1HDE1WDE1gDE1oDE1wDE14DE2ADE2IDE2RDE2XDE2gDE2pDE2xDE25DE3HDE3QDE3YDE3gDE3oDE3uDE30DE0DDU0LDU0XDU0gDU0qDU0zDU06DU0/DU1HDU1PDU1UDU1fDU1qDU1zDU18DU2EDU2MDU2UDU2ZDU2eDU2jDU2rDU25DU3CDU3KDU3SDU3aDU3gDU3oDU3tDU31DU39DU0DDk0KDk0RDk0YDk0gDk0pDk01Dk08Dk1FDk1NDk1VDk1lDk1uDk1zDk18Dk2CDk2ODk2WDk2dDk2kDk2sDk2zDk2+Dk3HDk3ODk3VDk3eDk3mDk3vDk36Dk0CD00KD00SD00ZD00lD00tD00zD006D01DD01LD01TD01bD01iD01oD01tD011D019D02ED02LD02QD02cD02lD02uD022D02/D03HD03ND03YD03dD03mD03vD030D039D00DEE0LEE0XEE0dEE0kEE0rEE0zEE0/EE1HEE1PEE1aEE1jEE1rEE1zEE1+EE2FEE2NEE2WEE2cEE2nEE2uEE22EE2+EE3DEE3NEE3UEE3bEE3hEE3pEE3yEE35EE0BEU0IEU0NEU0dEU0jEU0rEU0zEU07EU1DEU1LEU1WEU1iEU1qEU1zEU17EU2EEU2MEU2UEU2bEU2jEU2qEU2wEU23EU2+EU3GEU3PEU3aEU3iEU3oEU3wEU34EU0BEk0IEk0UEk0fEk0nEk0wEk03Ek1HEk1WEk1jEk1qEk1zEk16Ek2BEk2KEk2TEk2eEk2kEk2xEk25Ek3CEk3NEk3ZEk3kEk3rEk3zEk36Ek0CE00NE00XE00eE00sE000E00/E01HE01SE01XE01eE01mE01uE010E01/E02HE02UE02dE02kE02sE02zE02+E03KE03SE03aE03iE03pE03yE036E00DFE0MFE0RFE0aFE0fFE0mFE0yFE03FE0/FE1HFE1OFE1TFE1bFE1jFE1rFE1yFE16FE2FFE2NFE2VFE2eFE2nFE2uFE23FE3BFE3JFE3SFE3ZFE3nFE3sFE30FE38FE0BFU0GFU0OFU0YFU0gFU0tFU02FU0/FU1FFU1NFU1WFU1cFU1jFU1qFU1yFU17FU2EFU2QFU2ZFU2mFU2yFU25FU3CFU3LFU3UFU3bFU3jFU3qFU3yFU36FU0BFk0MFk0RFk0aFk0iFk0pFk0uFk02Fk1BFk1JFk1SFk1XFk1fFk1qFk1yFk18Fk2EFk2UFk2dFk2mFk2tFk20Fk25Fk3BFk3GFk3PFk3VFk3dFk3lFk3sFk30Fk38Fk0HF00OF00aF00jF00pF00xF006F01FF01OF01XF01eF01nF01uF013F018F02FF02QF02cF02lF02uF025F03GF03OF03WF03cF03nF03sF030F035F00AGE0IGE0QGE0YGE0fGE0mGE0vGE03GE0+GE1HGE1QGE1WGE1eGE1rGE15GE2BGE2GGE2PGE2XGE2eGE2mGE2wGE28GE3IGE3TGE3aGE3lGE3qGE3zGE3+GE0GGU0PGU0UGU0fGU0nGU0tGU02GU1BGU1JGU1SGU1aGU1iGU1rGU10GU2AGU2JGU2QGU2WGU2bGU2kGU2sGU2xGU23GU3CGU3LGU3SGU3aGU3hGU3oGU3vGU32GU0AGk0LGk0TGk0cGk0jGk0vGk06Gk1DGk1OGk1ZGk1hGk1sGk14Gk2BGk2MGk2SGk2bGk2jGk2pGk2xGk22Gk2+Gk3MGk3XGk3gGk3pGk3wGk34Gk0AG00HG00PG00YG00dG00mG00uG003G01AG01FG01RG01ZG01gG01oG01wG013G01/G02MG02RG02ZG02eG02pG02wG025G02/G03GG03OG03XG03gG03sG030G03+G00GHE0PHE0bHE0nHE0yHE1BHE1KHE1ZHE1hHE1oHE1xHE18HE2GHE2WHE2dHE2iHE2qHE2yHE26HE3BHE3NHE3YHE3eHE3jHE3rHE32HE38HE0HHU0VHU0gHU0pHU00HU08HU1CHU1KHU1SHU1eHU1oHU1uHU12HU19HU2EHU2KHU2RHU2aHU2gHU2oHU2wHU24HU3AHU3JHWVYAgAAAENBXXKsBwAAKEsBSwlLEUsZSyVLK0szSzlLQ0tMS1RLWktjS2hLcEt1S39LiEuSS51LpUupS7dLwEvES8pL00vbS+NL6kvzS/tNBgFNDAFNFQFNIAFNJwFNMAFNOAFNPgFNQwFNSwFNUAFNVwFNXwFNZgFNcQFNfAFNgQFNiQFNkAFNmQFNoQFNqAFNrwFNtwFNvwFNyAFN0AFN2AFN3wFN5wFN7gFN9wFNAAJNBwJNDwJNFAJNGwJNIgJNKgJNLwJNNwJNPAJNRAJNSAJNUwJNXAJNZwJNbgJNeQJNhAJNiAJNkgJNmwJNoAJNqQJNsgJNugJNxQJNzgJN0wJN2AJN4AJN6wJN9gJN/AJNBQNNDQNNEQNNGQNNIANNLgNNNwNNPgNNRwNNTwNNWgNNXgNNZwNNbwNNeANNfwNNgwNNjANNlwNNnQNNoQNNqgNNtgNNvgNNwwNNygNN0QNN1QNN3QNN4QNN6QNN8ANN9wNNAwRNCwRNEgRNGQRNIQRNKARNMwRNPgRNRgRNTgRNVgRNWwRNYwRNaARNcQRNegRNhARNiARNjwRNmARNnwRNpgRNrwRNtwRNuwRNxARNzARN1wRN5QRN7ARN+gRNBQVNDAVNFAVNHgVNJQVNLgVNNgVNPQVNRQVNTQVNVAVNWwVNZAVNaAVNbAVNdQVNfgVNgwVNiwVNkAVNlQVNnQVNowVNrAVNsAVNvAVNwwVNyAVN0AVN1gVN3gVN6gVN7gVN9AVN/AVNAgZNBgZNDgZNFgZNGgZNIgZNKQZNMQZNOgZNQQZNRwZNTwZNVwZNXgZNagZNcQZNegZNfgZNiQZNkgZNmQZNngZNpgZNqwZNtwZNvwZNyAZN0AZN1QZN3gZN4gZN6AZN8QZN9QZNAAdNCQdNDgdNFQdNIAdNKQdNLQdNNAdNPQdNSAdNUAdNVQdNYAdNaAdNcAdNdwdNgwdNjQdNkgdNmwdNoAdNpwdNrgdNtwdNvwdNxQdNzgdN3AdN5AdN6AdN8QdN+QdN/QdNBghNCghNEghNGghNIghNKghNMghNNwhNPwhNRwhNTghNUwhNXAhNZwhNcQhNfAhNgQhNiQhNjghNmQhNnQhNpQhNqwhNswhNvAhNxQhN0AhN2QhN4QhN6ghN8QhN/QhNAglNCglNEglNGAlNIQlNLwlNNglNPglNRwlNTglNWQlNYwlNbAlNdwlNgwlNiwlNkQlNmQlNoQlNqQlNrglNtQlNvAlNwwlNyAlN0QlN2QlN4QlN5QlN7QlN9glN/AlNAQpNCgpNDgpNFQpNGQpNIgpNKQpNMgpNNwpNPwpNRQpNTgpNVgpNXQpNZgpNbwpNegpNhQpNjgpNlgpNoQpNrApNtwpNvgpNygpN0QpN2QpN4ApN6gpN9QpN/QpNBgtNDgtNEgtNGgtNHwtNJwtNLQtNMQtNPAtNRwtNSwtNUgtNWgtNZgtNbgtNeQtNgQtNiQtNjwtNmAtNngtNpgtNrQtNtQtNuQtNvgtNxgtNygtN0gtN1gtN3gtN5AtN7AtN9AtN+gtNAgxNCgxNEwxNGwxNIwxNKgxNMwxNOgxNRQxNUAxNVAxNXgxNZgxNbgxNdgxNfgxNhgxNjwxNlQxNngxNpwxNrwxNtwxNxQxNzgxN1gxN3gxN5gxN7AxN8gxN/QxNAQ1NCQ1NEQ1NFQ1NHg1NKA1NMQ1NOA1NPQ1NRQ1NTQ1NUg1NXQ1NaA1NcQ1Neg1Ngg1Nig1Nkg1Nlw1NnA1NoQ1NqQ1Nrw1Nsw1Ntw1NwA1NyA1N0A1N2A1N3g1N5g1N6w1N8w1N+w1NAQ5NCA5NDw5NFg5NHg5NJw5NMw5NOg5NQw5NSw5NUw5NWw5NXw5NYw5NbA5NcQ5Neg5NgA5NjA5NlA5Nmw5Nog5Nqg5NsQ5NvA5NxQ5NzA5N0w5N3A5N5A5N7Q5N+A5NAA9NCA9NEA9NFw9NIw9NKw9NMQ9NOA9NQQ9NSQ9NUQ9NWQ9NYA9NZg9Naw9Ncw9New9Ngg9NiQ9Njg9Nlg9Nmg9Now9NrA9NtA9NvQ9NxQ9Nyw9N0g9N1g9N2w9N5A9N7Q9N8g9N+w9NARBNCRBNFRBNGxBNIhBNKRBNMRBNORBNPRBNRRBNTRBNWBBNYRBNaRBNcRBNfBBNgxBNixBNlBBNmhBNoRBNpRBNrBBNtBBNvBBNwRBNyxBN0hBN2RBN3xBN5xBN8BBN9xBN/xBNBhFNCxFNFxFNGxFNIRFNKRFNMRFNORFNQRFNSRFNVBFNYBFNaBFNcRFNeRFNghFNihFNkhFNmRFNoRFNqBFNrhFNtRFNvBFNxBFNzRFN1BFN2BFN4BFN5hFN7hFN9hFN/xFNBhJNEhJNHRJNJRJNLhJNNRJNQRJNRRJNUBJNVBJNXRJNYRJNaBJNcRJNeBJNfxJNiBJNkRJNnBJNohJNqxJNrxJNtxJNwBJNyxJN1xJN4hJN6RJN8RJN+BJNABNNCxNNFRNNHBNNKhNNMhNNPRNNRRNNUBNNVRNNXBNNZBNNbBNNchNNfRNNhRNNihNNjhNNkhNNmxNNohNNqhNNsRNNvBNNyBNN0BNN2BNN4BNN5xNN8BNN+BNNARRNChRNDxRNGBRNHRRNJBRNLBRNMBRNNRRNPRRNRRRNTBRNURRNWRRNYRRNaRRNcBRNeBRNgxRNixRNkxRNnBRNpRRNrBRNtRRNvxRNxxRN0BRN1xRN5RRN6hRN8hRN+hRN/xRNBBVNDBVNFhVNHhVNJxVNKxVNNBVNPRVNQxVNSxVNVBVNWhVNYRVNaBVNcBVNeRVNghVNihVNjhVNlxVNoBVNpBVNsBVNtxVNwBVNyRVN0hVN2RVN4RVN6BVN8BVN+BVN/xVNBhZNChZNDxZNGBZNIBZNJxZNLBZNNBZNPxZNRxZNUBZNVRZNXRZNaBZNcBZNehZNghZNjhZNkhZNmxZNpBZNqxZNshZNtxZNvxZNxBZNzRZN0xZN2xZN4xZN6hZN8hZN+hZNBRdNDBdNGBdNIRdNJxdNLxdNOBdNQxdNTBdNVRdNXBdNZRdNbBdNdRdNehdNgxdNjhdNmhdNoxdNrBdNtxdNwBdNxBdNzBdN1BdN2hdN5RdN6hdN8hdN9xdN/hdNBhhNDhhNFhhNHRhNJBhNLRhNNRhNPBhNRRhNThhNVBhNXBhNZRhNaRhNdxhNfxhNhBhNjRhNlRhNnBhNpBhNrhhNuhhNxhhN0RhN2BhN3xhN4xhN6BhN8RhN/BhNBBlNDRlNEhlNHRlNJRlNKxlNNBlNPxlNRxlNUBlNWBlNYBlNZRlNaRlNchlNehlNfhlNhxlNjhlNlBlNmRlNohlNqhlNrxlNtRlNwBlNyRlN0BlN2BlN3xlN5hlN7RlN9BlN/hlNCRpNERpNGhpNIRpNKRpNLRpNOBpNQRpNTBpNVxpNXxpNZhpNahpNchpNdhpNfxpNihpNkBpNmRpNoRpNpxpNrxpNtBpNvBpNyhpN1RpN3hpN5xpN7hpN9hpN/hpNBRtNDRtNFhtNGxtNJBtNLBtNNRtNPhtNQxtNSxtNTxtNVxtNXhtNZhtNbhtNdRtNfRtNhhtNihtNjxtNlxtNnBtNpxtNrhtNtxtNvRtNxBtNzBtN1RtN3htN5htN6htN8htN/BtNBBxNDRxNGRxNIRxNJRxNMBxNOxxNPxxNSBxNUxxNVxxNXxxNZhxNbxxNehxNhBxNkBxNlBxNmxxNoBxNqBxNsBxNuBxNvxxNxxxNyxxN1hxN3BxN4RxN6RxN9BxN+hxNBR1NEx1NHh1NJx1NMh1NOh1NQB1NSB1NUB1NXB1NZh1NbB1NdB1Nex1Ngh1NiB1Njx1NmB1Nnh1Nph1Nrh1Nth1Nvh1Nxx1lWAIAAABDR11yrQcAAChLBUsNSxVLHUsvSz1LR0tQS15LbEt5S4NLjEuWS6FLrUu7S85L10vfS+dL7kv/TRABTRkBTSsBTTQBTVQBTVsBTWoBTXUBTYUBTZQBTawBTbMBTbsBTcMBTdQBTdwBTfIBTfsBTQsCTR8CTTMCTUACTUwCTVcCTWACTXICTX0CTYwCTZYCTaQCTa0CTbYCTb4CTckCTeQCTe8CTQADTQkDTRUDTSQDTTIDTUIDTVMDTWIDTWsDTXMDTYcDTZADTaUDTa4DTboDTccDTeUDTfQDTfsDTQcETQ8ETSUETSwETTcETVIETWwETXUETX4ETZMETZwETaMETaoETbMETb8ETcgETdAETdsETekETfAETf4ETRAFTRgFTSIFTSkFTToFTUEFTV8FTXAFTXkFTYcFTacFTbQFTcwFTdoFTeIFTfgFTQoGTRIGTR4GTTUGTT4GTUsGTVMGTVsGTWIGTXUGTYIGTY0GTa8GTbsGTcMGTcwGTdkGTewGTfkGTQQHTRkHTSQHTTgHTUEHTUwHTVkHTWQHTWwHTXsHTYcHTZYHTbIHTckHTdIHTeAHTewHTfUHTQEITRYITR4ITSYITTsITUMITUsITVcITWAITWsITXUITZIITa8ITbcITcAITckITdQITd0ITeUITe4ITfUITQYJTQ4JTRwJTSUJTToJTUIJTVIJTV0JTWcJTXAJTXsJTYcJTZUJTaUJTbIJTcwJTfEJTQUKTR0KTS0KTUkKTVIKTWEKTWoKTXMKTX4KTYkKTZIKTZoKTaUKTbAKTcIKTc4KTdUKTeQKTe4KTQELTQoLTSMLTTULTUALTVYLTV4LTXILTX0LTYULTZMLTaILTbELTcILTdoLTfALTQYMTQ4MTRcMTR8MTScMTS4MTT4MTUkMTVgMTWIMTXoMTYIMTYoMTZkMTaIMTasMTbsMTckMTdIMTdoMTeIMTfYMTQUNTQ0NTRkNTSINTSwNTTUNTUkNTVYNTWENTWwNTXUNTYYNTaUNTbsNTdQNTeINTe8NTfcNTQUOTSIOTSsOTT4OTUcOTU8OTWcOTXUOTYQOTaYOTbUOTcAOTckOTdcOTeAOTegOTfEOTfwOTQQPTRsPTScPTTUPTTwPTUUPTU0PTVUPTXcPTZIPTZ4PTacPTbgPTd8PTegPTfYPTQ0QTS0QTTUQTUEQTUkQTVEQTVwQTWUQTW0QTXUQTYAQTYcQTY8QTbAQTbgQTcUQTeMQTesQTfsQTQMRTQ8RTSURTS0RTTURTT0RTUURTU0RTVgRTWQRTWwRTXURTX0RTYYRTbIRTcgRTfIRTfoRTQMSTQoSTRYSTSESTSkSTTkSTUkSTVgSTWwSTYMSTYwSTZUSTaYSTbMSTbsSTcQSTc8STdsSTeYSTe0STfwSTQQTTQ8TTSATTTYTTUETTUkTTVkTTWATTWgTTXYTTZYTTaYTTa4TTbUTTcATTdQTTdwTTesTTfQTTfwTTQUUTRMUTTkUTUEUTVUUTV0UTWUUTXQUTXwUTYcUTY8UTZcUTaAUTakUTbAUTbkUTcMUTcsUTdsUTfYUTQgVTRAVTRoVTSIVTS8VTTgVTUcVTU8VTWwVTXQVTX0VTYYVTZIVTZsVTagVTbsVTcQVTc0VTdYVTd0VTeUVTewVTfQVTRMWTRwWTTAWTTgWTUsWTWEWTWwWTXQWTX4WTYYWTZYWTZ8WTcgWTdcWTd8WTecWTe4WTfYWTf4WTRAXTRwXTSsXTTMXTTwXTUcXTVAXTWAXTXAXTX4XTYcXTZIXTZ4XTacXTbAXTbsXTcgXTdAXTd4XTe4XTQIYTQoYTSEYTSgYTTEYTUAYTUkYTVgYTWAYTW0YTXsYTYgYTZEYTaAYTagYTbIYTb4YTcoYTewYTfUYTQAZTQgZTRYZTSEZTS8ZTTgZTUMZTUsZTVQZTVwZTW0ZTXYZTYIZTZ0ZTaYZTbkZTcQZTdQZTeoZTfgZTQIaTQ0aTRUaTSUaTTEaTTwaTUUaTVAaTVsaTXoaTYMaTZQaTZ0aTasaTbgaTcAaTc4aTdkaTeIaTfoaTQIbTQkbTREbTR8bTTAbTTkbTUcbTWobTXIbTXkbTYEbTaAbTbIbTcgbTdAbTdkbTeIbTe4bTfYbTQAcTQgcTREcTR0cTSkcTTQcTUMcTUwcTVscTWocTXMcTX4cTYgcTZgcTaQcTbQcTbwcTcMcTc8cTe0cTf4cTQkdTRcdTSIdTSsdTTYdTUwdTVQdTWAdTXAdTZMdTaIdTaodTbodTcIdZVgBAAAAT11yrgcAAChLBEsMSxRLHEsoSy5LNks8S0ZLT0tXS11LZktrS3NLeEuCS4tLlUugS6dLrEu6S8JLx0vNS9ZL3kvmS+1L9kv+TQkBTQ8BTRgBTSMBTSoBTTMBTTsBTUEBTUYBTU4BTVMBTVoBTWIBTWkBTXQBTX8BTYQBTYwBTZMBTZwBTaQBTasBTbIBTboBTcIBTcsBTdMBTdsBTeIBTeoBTfEBTfoBTQMCTQoCTRICTRcCTR4CTSUCTS0CTTICTToCTT8CTUYCTUsCTVYCTV8CTWoCTXECTXwCTYYCTYsCTZUCTZ4CTaMCTawCTbUCTb0CTcgCTdECTdYCTdsCTeMCTe4CTfkCTf8CTQgDTQ8DTRQDTRwDTSMDTTEDTToDTUEDTUoDTVIDTVwDTWEDTWoDTXIDTXsDTYEDTYYDTY8DTZoDTZ8DTaQDTa0DTbkDTcEDTcYDTc0DTdMDTdgDTd8DTeQDTewDTfMDTfoDTQYETQ4ETRUETRwETSQETSsETTYETUEETUkETVEETVkETV4ETWYETWsETXQETX0ETYYETYsETZIETZsETaIETakETbIETbkETb4ETccETc8ETdoETegETe8ETf0ETQgFTQ8FTRcFTSEFTSgFTTEFTTkFTUAFTUgFTVAFTVcFTV4FTWYFTWoFTW8FTXgFTYEFTYYFTY4FTZMFTZgFTaAFTaYFTa4FTbMFTb8FTcYFTcsFTdMFTdkFTeEFTewFTfEFTfcFTf8FTQQGTQkGTREGTRgGTR0GTSUGTSwGTTQGTT0GTUQGTUoGTVIGTVoGTWEGTW0GTXQGTXwGTYEGTYwGTZUGTZwGTaEGTakGTa4GTboGTcIGTcsGTdMGTdgGTeAGTeUGTesGTfMGTfgGTQMHTQwHTREHTRgHTSMHTSsHTTAHTTcHTUAHTUsHTVMHTVgHTWMHTWsHTXMHTXoHTYYHTZAHTZUHTZ4HTaMHTaoHTbEHTboHTcIHTcgHTdEHTd8HTeYHTesHTfQHTfsHTQAITQgITQ0ITRUITR0ITSUITS0ITTUITToITUIITUoITVEITVYITV8ITWoITXQITX8ITYQITYwITZEITZsITaAITagITa4ITbYITb8ITcgITdMITdwITeQITe0ITfQITQAJTQUJTQ0JTRUJTRsJTSQJTTIJTTkJTUEJTUoJTVEJTVwJTWYJTW8JTXoJTYYJTY4JTZQJTZwJTaQJTawJTbEJTbgJTb8JTcYJTcsJTdQJTdwJTeMJTegJTfAJTfkJTf8JTQQKTQwKTREKTRcKTRwKTSUKTSwKTTUKTToKTUIKTUgKTVEKTVkKTWAKTWkKTXIKTX0KTYgKTZEKTZkKTaQKTa8KTboKTcEKTc0KTdQKTdwKTeMKTe0KTfgKTQALTQkLTRALTRULTR0LTSILTSoLTS8LTTQLTT8LTUkLTU4LTVULTV0LTWkLTXELTXwLTYQLTYwLTZILTZsLTaELTakLTbALTbcLTbwLTcELTcgLTc0LTdQLTdkLTeELTecLTe8LTfcLTf0LTQUMTQ0MTRYMTR4MTSYMTS0MTTYMTT0MTUgMTVIMTVcMTWEMTWkMTXEMTXkMTYEMTYkMTZIMTZgMTaEMTaoMTbIMTboMTcgMTdEMTdkMTeEMTekMTe8MTfUMTf8MTQQNTQwNTRMNTRgNTSENTSsNTTQNTTsNTUANTUgNTVANTVUNTWANTWsNTXQNTX0NTYUNTY0NTZUNTZoNTZ8NTaQNTawNTbENTbUNTboNTcMNTcsNTdMNTdsNTeENTekNTe4NTfYNTf4NTQQOTQsOTRIOTRkOTSEOTSoOTTYOTT0OTUYOTU4OTVYOTV0OTWEOTWYOTW8OTXQOTX0OTYMOTY8OTZcOTZ4OTaUOTa0OTbQOTb8OTcgOTc8OTdYOTd8OTecOTfAOTfsOTQMPTQsPTRMPTRoPTSYPTS4PTTQPTTsPTUQPTUwPTVQPTVwPTWMPTWkPTW4PTXYPTX4PTYUPTYwPTZEPTZgPTZ0PTaYPTa8PTbcPTcAPTcgPTc4PTdQPTdkPTd4PTecPTfAPTfUPTf4PTQQQTQwQTRgQTR4QTSUQTSwQTTQQTTsQTUAQTUgQTVAQTVsQTWQQTWwQTXQQTX8QTYYQTY4QTZcQTZ0QTaMQTagQTa8QTbcQTb8QTcQQTc4QTdUQTdwQTeIQTeoQTfMQTfoQTQIRTQkRTQ4RTRkRTR4RTSQRTSwRTTQRTTwRTUQRTUwRTVcRTWMRTWsRTXQRTXwRTYURTY0RTZURTZwRTaQRTasRTbERTbgRTb8RTccRTdARTdYRTdsRTeMRTekRTfERTfkRTQISTQkSTRUSTSASTSgSTTESTTgSTUMSTUgSTVISTVcSTV8STWQSTWsSTXQSTXsSTYISTYsSTZQSTZ8STaUSTa0STbISTboSTcMSTc4STdoSTeUSTewSTfQSTfsSTQMTTQ4TTRgTTR8TTS0TTTUTTUATTUgTTVMTTVgTTV8TTWcTTW8TTXUTTYATTYgTTYwTTZATTZUTTZ4TTaUTTa0TTbQTTb8TTcsTTdMTTdsTTeMTTeoTTfMTTfsTTQQUTQ0UTRIUTRsUTSAUTScUTS4UTTMUTTgUTUAUTUgUTU8UTVQUTVwUTWQUTWwUTXMUTXsUTYYUTY4UTZYUTZ8UTagUTa8UTbgUTcIUTcoUTdMUTdoUTegUTe0UTfUUTf0UTQIVTQcVTQ8VTRkVTSEVTSkVTS4VTTcVTUAVTUYVTU4VTVcVTV0VTWQVTWsVTXMVTXwVTYUVTYwVTZEVTZoVTaIVTacVTbMVTboVTcMVTcwVTdUVTdwVTeQVTesVTfMVTfsVTQIWTQgWTQ0WTRIWTRsWTSMWTSoWTS8WTTcWTUIWTUoWTVMWTVgWTWAWTWsWTXMWTX0WTYUWTZAWTZUWTZ4WTacWTa4WTbUWTboWTcIWTccWTdAWTdYWTd4WTeYWTe0WTfUWTf0WTQgXTQ8XTRsXTSQXTSoXTTIXTTsXTUYXTU8XTVgXTV8XTWgXTW8XTXgXTX0XTYYXTZEXTZ0XTaYXTa8XTboXTcIXTccXTc8XTdcXTd0XTegXTe0XTfUXTfoXTQEYTQkYTREYTRkYTSAYTScYTTAYTTgYTT8YTUgYTVEYTVcYTV8YTWcYTWwYTXoYTYIYTYcYTZAYTZgYTZ8YTacYTbEYTb0YTckYTdQYTdsYTeEYTeYYTesYTfQYTf8YTQcZTRAZTRUZTSAZTSgZTS4ZTTcZTUIZTUoZTVMZTVsZTWMZTWcZTWwZTXUZTXwZTYEZTYoZTZEZTZcZTZwZTaUZTa0ZTbIZTbgZTcMZTcwZTdMZTdsZTeIZTekZTfAZTfcZTQEaTQwaTRQaTR0aTSQaTSsaTTAaTTsaTUQaTU8aTVoaTWIaTWgaTW0aTXQaTXkaTYIaTY0aTZMaTZwaTaQaTaoaTbIaTbcaTb8aTc0aTdgaTeEaTeoaTfEaTfkaTQEbTQgbTRAbTRkbTR4bTScbTS8bTTgbTUEbTUYbTU0bTVIbTVobTWEbTWkbTXEbTXgbTYAbTYgbTY0bTZIbTZobTZ8bTaobTbEbTbobTcAbTccbTc8bTdgbTeEbTegbTe0bTfUbTf8bTQccTRAcTRwcTSMcTSgcTTMcTT0cTUIcTUscTVUcTVocTWIcTWkcTXIcTX0cTYccTZIcTZccTZ4cTaMcTascTbMcTbscTcIcTckcTc4cTdkcTd8cTeQcTewcTfccTf0cTQgdTRYdTSEdTSodTTUdTT0dTUMdTUsdTVMdTV8dTWkdTW8dTXcdTX4dTYUdTYsdTZIdTZsdTaEdTakdTbEdTbkdTcEdTcodZVgBAAAATl1yrwcAAChLAEsISxBLGEskSypLMks4S0JLS0tTS1lLYktnS29LdEt+S4dLkUucS6RLqEu2S79Lw0vJS9JL2kviS+lL8kv6TQUBTQsBTRQBTR8BTSYBTS8BTTcBTT0BTUIBTUoBTU8BTVYBTV4BTWUBTXABTXsBTYABTYgBTY8BTZgBTaABTacBTa4BTbYBTb4BTccBTc8BTdcBTd4BTeYBTe0BTfYBTf8BTQYCTQ4CTRMCTRoCTSECTSkCTS4CTTYCTTsCTUMCTUcCTVICTVsCTWYCTW0CTXgCTYMCTYcCTZECTZoCTZ8CTagCTbECTbkCTcQCTc0CTdICTdcCTd8CTeoCTfUCTfsCTQQDTQwDTRADTRgDTR8DTS0DTTYDTT0DTUYDTU4DTVkDTV0DTWYDTW4DTXcDTX4DTYIDTYsDTZYDTZwDTaADTakDTbUDTb0DTcIDTckDTdADTdQDTdwDTeADTegDTe8DTfYDTQIETQoETREETRgETSAETScETTIETT0ETUUETU0ETVUETVoETWIETWcETXAETXkETYMETYcETY4ETZcETZ4ETaUETa4ETbYETboETcMETcsETdYETeQETesETfkETQQFTQsFTRMFTR0FTSQFTS0FTTUFTTwFTUQFTUwFTVMFTVoFTWMFTWcFTWsFTXQFTX0FTYIFTYoFTY8FTZQFTZwFTaIFTasFTa8FTbsFTcIFTccFTc8FTdUFTd0FTekFTe0FTfMFTfsFTQEGTQUGTQ0GTRUGTRkGTSEGTSgGTTAGTTkGTUAGTUYGTU4GTVYGTV0GTWkGTXAGTXkGTX0GTYgGTZEGTZgGTZ0GTaUGTaoGTbYGTb4GTccGTc8GTdQGTd0GTeEGTecGTfAGTfQGTf8GTQgHTQ0HTRQHTR8HTSgHTSwHTTMHTTwHTUcHTU8HTVQHTV8HTWcHTW8HTXYHTYIHTYwHTZEHTZoHTZ8HTaYHTa0HTbYHTb4HTcQHTc0HTdsHTeMHTecHTfAHTfgHTfwHTQUITQkITREITRkITSEITSkITTEITTYITT4ITUYITU0ITVIITVsITWYITXAITXsITYAITYgITY0ITZgITZwITaQITaoITbIITbsITcQITc8ITdgITeAITekITfAITfwITQEJTQkJTREJTRcJTSAJTS4JTTUJTT0JTUYJTU0JTVgJTWIJTWsJTXYJTYIJTYoJTZAJTZgJTaAJTagJTa0JTbQJTbsJTcIJTccJTdAJTdgJTeAJTeQJTewJTfUJTfsJTQAKTQkKTQ0KTRQKTRgKTSEKTSgKTTEKTTYKTT4KTUQKTU0KTVUKTVwKTWUKTW4KTXkKTYQKTY0KTZUKTaAKTasKTbYKTb0KTckKTdAKTdgKTd8KTekKTfQKTfwKTQULTQ0LTRELTRkLTR4LTSYLTSwLTTALTTsLTUYLTUoLTVELTVkLTWULTW0LTXgLTYALTYgLTY4LTZcLTZ0LTaULTawLTbQLTbgLTb0LTcULTckLTdELTdULTd0LTeMLTesLTfMLTfkLTQEMTQkMTRIMTRoMTSIMTSkMTTIMTTkMTUQMTU8MTVMMTV0MTWUMTW0MTXUMTX0MTYUMTY4MTZQMTZ0MTaYMTa4MTbYMTcQMTc0MTdUMTd0MTeUMTesMTfEMTfwMTQANTQgNTRANTRQNTR0NTScNTTANTTcNTTwNTUQNTUwNTVENTVwNTWcNTXANTXkNTYENTYkNTZENTZYNTZsNTaANTagNTa4NTbINTbYNTb8NTccNTc8NTdcNTd0NTeUNTeoNTfINTfoNTQAOTQcOTQ4OTRUOTR0OTSYOTTIOTTkOTUIOTUoOTVIOTVoOTV4OTWIOTWsOTXAOTXkOTX8OTYsOTZMOTZoOTaEOTakOTbAOTbsOTcQOTcsOTdIOTdsOTeMOTewOTfcOTf8OTQcPTQ8PTRYPTSIPTSoPTTAPTTcPTUAPTUgPTVAPTVgPTV8PTWUPTWoPTXIPTXoPTYEPTYgPTY0PTZUPTZkPTaIPTasPTbMPTbwPTcQPTcoPTdEPTdUPTdoPTeMPTewPTfEPTfoPTQAQTQgQTRQQTRoQTSEQTSgQTTAQTTgQTTwQTUQQTUwQTVcQTWAQTWgQTXAQTXsQTYIQTYoQTZMQTZkQTaAQTaQQTasQTbMQTbsQTcAQTcoQTdEQTdgQTd4QTeYQTe8QTfYQTf4QTQURTQoRTRYRTRoRTSARTSgRTTARTTgRTUARTUgRTVMRTV8RTWcRTXARTXgRTYERTYkRTZERTZgRTaARTacRTa0RTbQRTbsRTcMRTcwRTdMRTdcRTd8RTeURTe0RTfURTf4RTQUSTRESTRwSTSQSTS0STTQSTUASTUQSTU8STVMSTVwSTWASTWcSTXASTXcSTX4STYcSTZASTZsSTaESTaoSTa4STbYSTb8STcoSTdYSTeESTegSTfASTfcSTf8STQoTTRQTTRsTTSkTTTETTTwTTUQTTU8TTVQTTVsTTWMTTWsTTXETTXwTTYQTTYkTTY0TTZETTZoTTaETTakTTbATTbsTTccTTc8TTdcTTd8TTeYTTe8TTfcTTQAUTQkUTQ4UTRcUTRwUTSMUTSsUTS8UTTQUTTwUTUQUTUsUTVAUTVgUTWAUTWgUTW8UTXcUTYIUTYoUTZIUTZsUTaQUTasUTbQUTb4UTcYUTc8UTdYUTeQUTekUTfEUTfkUTf4UTQMVTQsVTRUVTR0VTSYVTSoVTTMVTTwVTUIVTUoVTVMVTVkVTWAVTWcVTW8VTXgVTYEVTYkVTY0VTZYVTZ8VTaMVTa8VTbYVTb8VTcgVTdEVTdgVTeAVTecVTe8VTfcVTf4VTQUWTQkWTQ4WTRcWTR8WTSYWTSsWTTMWTT4WTUYWTU8WTVQWTVwWTWcWTW8WTXkWTYEWTY0WTZEWTZoWTaMWTaoWTbEWTbYWTb4WTcMWTcwWTdIWTdoWTeIWTekWTfEWTfkWTQQXTQsXTRcXTSAXTSYXTS4XTTcXTUIXTUsXTVQXTVsXTWQXTWsXTXQXTXkXTYIXTY0XTZkXTaIXTasXTbYXTb8XTcMXTcsXTdMXTdkXTeQXTekXTfEXTfYXTf0XTQUYTQ0YTRUYTRwYTSMYTSwYTTQYTTsYTUQYTU0YTVMYTVsYTWQYTWgYTXYYTX4YTYMYTYwYTZQYTZsYTaMYTa0YTbkYTcUYTdAYTdcYTd4YTeIYTecYTfAYTfsYTQMZTQwZTREZTRwZTSQZTSoZTTMZTT4ZTUYZTU8ZTVcZTV8ZTWQZTWgZTXEZTXkZTX0ZTYYZTY0ZTZMZTZgZTaEZTakZTa4ZTbQZTb8ZTcgZTc8ZTdcZTd4ZTeUZTewZTfMZTf0ZTQgaTRAaTRkaTSAaTSgaTSwaTTcaTUAaTUsaTVYaTV4aTWUaTWkaTXEaTXUaTX4aTYkaTY8aTZgaTaAaTaYaTa4aTbMaTbsaTckaTdQaTd0aTeYaTe0aTfUaTf0aTQQbTQwbTRUbTRobTSMbTSsbTTQbTT0bTUIbTUobTU4bTVYbTV0bTWUbTW0bTXQbTXwbTYUbTYkbTY4bTZYbTZsbTaYbTa0bTbYbTbwbTcMbTcsbTdQbTd0bTeUbTekbTfEbTfsbTQMcTQwcTRgcTSAcTSQcTS8cTTocTT4cTUccTVIcTVYcTV4cTWUcTW4cTXkcTYMcTY8cTZMcTZocTZ8cTaccTa8cTbccTb4cTcYcTcocTdUcTdscTeAcTegcTfMcTfkcTQQdTRIdTR0dTSYdTTEdTTkdTT8dTUcdTU8dTVsdTWUdTWsdTXMdTXodTYEdTYcdTY4dTZcdTZ0dTaUdTa0dTbUdTb0dTcYdZVgCAAAAQ1pdcrAHAAAoSyNLm00EAU0eAU1vAU16AU1RAk1lAk13Ak2CAk3DAk3pAk30Ak1YA02VA020A00BBE0xBE08BE3VBE0DBU26BU3oBU1oBk2HBk21Bk3+Bk0eB01GB01eB02BB01lCE16CE2XCE3OCE37CE1XCU11CU2BCU14Ck2DCk2fCk2qCk21Ck3ICk3zCk06C01FC01kC013C01DDE1ODE37DE1bDU1mDU0xDk2KDk26Dk32Dk0hD00TEE1WEE16EE0VEU1SEU1eEU0QEk0bEk0/Ek1OEk2aEk3JEk3VEk3gEk0JE007E01OE017E026E03GE02BFE2uFU09Fk1mFk2MFk0DF00WF01BF02MF02YF021F03jF024GE3EGE3PGE36GE0bGU09GU2+GU0HGk02Gk1KGk1VGk2IGk3TGk2lG00XHE0uHE05HE1RHE14HE2OHE3UHE3yHE0DHU0cHU0wHU1aHWVYAgAAAENFXXKxBwAAKEsHS9BL8E30AU1ZAk2mAk1EA011A02JA013BE2VBE1yBU17BU03Bk3bBk3uBk0GB00mB006B02YB020B00DCE1ZCE3nCE3OCU3zCU0HCk0fCk1LCk1UCk0QDE0bDU0uDU29DU0kDk1pDk3CDk3qDk2gD02pD03qD01eEE1nEE2REE3tEE0nEU1/EU38EU3+E00HFE0VFE2iFE3NFE34FE0xFU06FU1RFU1/FU3GFU32FU1NFk2YFk01F01JF01iF029F01LGE2EGU2fGU3GGU0XGk2WGk3kGk0TG00yG02DG03SG03bG03kG01sHGVYAwAAAENFMl1ysgcAAChLIUuaS7BNHQFNbgFNZAJNgQJN6AJNJwNNVwNNsgNN/wNN1ARN3gRN8wRNAgVNuAVN5gVNZgZNswZNHQdNfwdN1QdNZAhNzQhN+QhNKAlNfwlNngpNxgpNRAtNYgtNQgxNvgxNZQ1NLw5NiA5NuQ5NHw9NERBNVRBNeRBNExFNXBFNDhJNGhJNPRJNTRJNmRJN0xJNIxNNehNNxBNNgBRN3hRNrBVNihZNAhdNFBdNlhdNcBhNthhNwhhNzhhN+RhNBhpNNRpNVBpNhxpNwxpN0hpNpBtNFRxNOBxNjBxN8RxNDB1NGx1NWB1lWAMAAABDRTFdcrMHAAAoSyBLQEt8S49LmU0cAU1tAU1jAk2AAk2PAk3nAk1WA02xA03+A02BBE3TBE0BBU0bBU23BU3lBU1lBk2yBk0cB01+B02KB01jCE1uCE3MCE34CE1gCU1+CU2dCk3FCk3nCk1DC01hC01BDE1bDE0lDU1kDU0uDk2HDk24Dk0eD00QEE1UEE14EE3IEE0SEU1bEU0NEk0ZEk08Ek1MEk2YEk3SEk0SE015E03DE01/FE28FE0TFU2rFU13Fk2JFk0BF00TF02VF02rGE21GE3BGE3NGE34GE37GU0FGk00Gk1TGk2GGk3RGk2jG035G00UHE03HE2BHE2LHE3wHE0aHU1XHU1jHWVYAwAAAE5IMl1ytAcAAChNAwFNeQFNUAJNdgJNwgJN8wJNlANNMARNOwRNhgZN/QZNRQdNXQdNeQhNlghNVglNdAlNdwpNggpNqQpNtApN8gpNOQtNdgtNTQxN+gxNWg1N9Q5NURFNyBJN3xJNCBNNOhNNTRNNuRNNPBZNZRZNQBdNixdNtBdN4hdNGhlNPBlNvRlNSRpNLRxNUBxNdxxN0xxNAh1NLx1lWAMAAABDRzFdcrUHAAAoS/dNJAFNRwFNYwFNjQFNnQFNpQFNzAFN4wFNBAJNJgJN3AJNHQNNOwNNSwNN2QNN7QNNHQRNQgRNSgRNXwRNjARNCQVNMgVNSQVNUQVNmQVNwAVNLQZNbgZNlgZNogZNEgdNqwdNuwdNDghNLghNhQhNoQhNMwlNnQlN1QlN3QlN6QlNOwpNWgpN+QpNFgtNTwtNagtNzgtN6AtN/gtNagxNcgxNswxNQQ1Nfg1Njg1NxA1NzA1NDA5NGg5NNw5NVw5NkA5NmA5Nnw5N0A5NDA9NFA9Nbw9Nhg9NsA9NwQ9NBRBNnhBNqRBN1hBNjhFNlhFNnRFNuRFNwBFN3BFN6hFNMhJNfBJN9RJNGRNNLhNNgRNNzBNN5BNNKBRN7hRN/BVNJBZNQxZNWRZNuxZNWRdNEhhNORhNixlN4xlN8RlNHhpNbhpN8hpNKBtNUxtNYhtNkxtNqxtNwRtNrBxN5RxNRB1Nfx1Nsh1lWAIAAABDRF1ytgcAAChLSEtfS4RLvEvPS+hL700AAU0RAU0sAU1VAU12AU2VAU2tAU3EAU3dAU3zAU38AU0gAk1NAk1YAk1zAk2XAk2lAk2uAk2/Ak3KAk3wAk0BA00zA01DA01jA010A02IA02RA02mA03IA031A00QBE0mBE0tBE04BE1tBE12BE2UBE2dBE2kBE2rBE3ABE3qBE0jBU0qBU07BU1gBU1xBU16BU2oBU02Bk0/Bk1cBk12Bk2DBk2OBk3EBk3aBk3tBk36Bk0FB00lB005B01CB01aB02XB02zB03KB03tB00CCE1MCE1YCE12CE2TCE24CE3BCE3VCE3mCE3vCE0dCU1DCU1TCU1oCU1xCU2zCU3NCU3yCU0GCk0eCk0uCk1KCk1iCk1rCk10Ck1/Ck2KCk2mCk2xCk3PCk3vCk0CC002C01zC02UC00PDE0oDE0vDE1KDE2LDE2aDE2jDE3KDE33DE0aDU0tDU02DU1XDU1tDU12DU28DU0GDk0jDk0/Dk1oDk12Dk3BDk3KDk3YDk3pDk3yDk02D009D02fD02oD025D03gD03pD033D01dEE2BEE2QEE3sEE0EEU1OEU1tEU1+EU2zEU3JEU37EU0EEk0qEk1ZEk1tEk2EEk2NEk2nEk28Ek3FEk3cEk3nEk0FE003E01KE01aE02XE02vE022E03sE039E00GFE0UFE2YFE2hFE2qFE2xFE3MFE0jFU0wFU05FU1QFU11FU1+FU2TFU2cFU28FU3FFU3OFU3XFU3mFU0UFk05Fk1MFk1iFk2XFk2gFk3JFk3oFk0dF000F009F01IF01RF01hF01xF01/F02IF02fF02oF02xF028F03fF00iGE0pGE1BGE1KGE1hGE2JGE3tGE0JGU0XGU0wGU05GU1MGU1uGU2DGU2eGU26GU3FGU3rGU0WGk09Gk1GGk17Gk2VGk3aGk3jGk0DG00SG00gG00xG006G01zG02CG02zG03RG03aG00JHE0qHE1EHE1NHE1rHE10HE2ZHE29HE3QHE3/HE0jHU0sHU2UHU3DHWVYAgAAAE9IXXK3BwAAKEsiTbMDTQAETbkFTecFTWcGTbQGTYAHTfoITYAJTccKTWMLTTAOTYkOTSAPTRIQTRQRTV0RTQ8STT4STdQSTcUTTa0VTYsWTRUXTZcXTbcYTcMYTRYcTY0cTVkdZVgCAAAAT0ddcrgHAAAoSylLN0tYS8hNCgFNPAFN+gJNmwNNoQVN1AVNRQZN5gZNqQhNFglNjwlN+glNQwpNKwtNjQtNnAtN+AtN6gxN8AxNrQ1N3A1N/w1NLw9NZA9N/w9NGRBNmBBN3RBNrBFN5BFNQRVNWBVN0RZNJRdNKRlNsxlNjhpNpRpNuxtN2hxN+BxNPh1Nah1Nhh1NnB1lWAIAAABTR11yuQcAAChN8gVNAAZNwwdN4gtNkwxNfg5NyQ9NHxFNoBJNcBNN2BdNUhhNkhllWAMAAABDRTNdcroHAAAoS7FNKANN3wRN9ARN1gdNKQlNvwxNJBNN3xRNcRhNxBpNDR1lWAMAAABORTFdcrsHAAAoS7JNKQNN4ARN9QRN1wdNKglNwAxNJRNN4BRNchhNxRpNDh1lWAMAAABORTJdcrwHAAAoS0FLSUtgS31LhUuQS71NkAJNmAJNywJNNANNpwNNggRNwQRNHAVNqQVNdwZNxQZNiwdNywdNbwhNwghN1ghNHglNRAlNYQlNbApN6ApNAwtNXAxNpAxNJg1Nbg1NQA5N2Q5Nug9N4Q9N+A9NyRBNWhJNbhJNjhJNqBJNExNNvRRNFBVNJBVNvRVNeBZNUhdNoBdNYhhNihhNrBhNChlNMRlNTRlN/BlNOxtNtBtN+htNghxNZB1NxB1lWAIAAABTRF1yvQcAAChLBk1TCk1mEE0mEU33FE31FU3jG2V1h1UDdmR3cr4HAABNyx2JfYdVDnN1cmZhY2VEaXNwbGF5cr8HAABNyx2JfYdVBWNvbG9ycsAHAABNyx1OfXLBBwAAKEsBXXLCBwAAKE3LBE3MBE3NBE3OBE3PBE3QBE3RBE3SBE3TBE3UBE3VBE3WBE3XBE3YBE3ZBE3aBE3bBE3cBE3dBE3eBE3fBE3gBE3hBE3iBE3jBE3kBE3lBE3mBE3nBE3oBE3pBE3qBE3rBE3sBE3tBE3uBE3vBE3wBE3xBE3yBE3zBE30BE31BE32BE33BE34BE35BE36BE37BE38BE39BE3+BE3/BE0ABU0BBU0CBU0DBU0EBU0FBU0GBU0HBU0IBU0JBU0KBU0LBU0MBU0NBU0OBU0PBU0QBU0RBU0SBU0TBU0UBU0VBU0WBU0XBU0YBU0ZBU0aBU0bBU0cBU0dBU0eBU0fBU0gBU0hBU0iBU0jBU0kBU0lBU0mBU0nBU0oBU0pBU0qBU0rBU0sBU0tBU0uBU0vBU0wBU0xBU0yBU0zBU00BU01BU02BU03BU04BU05BU06BU07BU08BU09BU0+BU0/BU1ABU1BBU1CBU1DBU1EBU1FBU1GBU1HBU1IBU1JBU1KBU1LBU1MBU1NBU1OBU1PBU1QBU1RBU1SBU1TBU1UBU1VBU1WBU1XBU1YBU1ZBU1aBU1bBU1cBU1dBU1eBU1fBU1gBU1hBU1iBU1jBU1kBU1lBU1mBU1nBU1oBU1pBU1qBU1rBU1sBU1tBU1uBU1vBU1wBU1xBU1yBU1zBU10BU11BU12BU13BU14BU15BU16BU17BU18BU19BU1+BU1/BU2ABU2BBU2CBU2DBU2EBU2FBU2GBU2HBU2IBU2JBU2KBU2LBU2MBU2NBU2OBU2PBU2QBU2RBU2SBU2TBU2UBU2VBU2WBU2XBU2YBU2ZBU2aBU2bBU2cBU2dBU2eBU2fBU2gBU2hBU2iBU2jBU2kBU2lBU2mBU2nBU2oBU2pBU2qBU2rBU2sBU2tBU2uBU2vBU2wBU2xBU2yBU2zBU20BU21BU22BU23BU24BU25BU26BU27BU28BU29BU2+BU2/BU3ABU3BBU3CBU3DBU3EBU3FBU3GBU3HBU3IBU3JBU3KBU3LBU3MBU3NBU3OBU3PBU3QBU3RBU3SBU3TBU3UBU3VBU3WBU3XBU3YBU3ZBU3aBU3bBU3cBU3dBU3eBU3fBU3gBU3hBU3iBU3jBU3kBU3lBU3mBU3nBU3oBU3pBU3qBU3rBU3sBU3tBU3uBU3vBU3wBU3xBU3yBU3zBU30BU31BU32BU33BU34BU35BU36BU37BU38BU39BU3+BU3/BU0ABk0BBk0CBk0DBk0EBk0FBk0GBk0HBk0IBk0JBk0KBk0LBk0MBk0NBk0OBk0PBk0QBk0RBk0SBk0TBk0UBk0VBk0WBk0XBk0YBk0ZBk0aBk0bBk0cBk0dBk0eBk0fBk0gBk0hBk0iBk0jBk0kBk0lBk0mBk0nBk0oBk0pBk0qBk0rBk0sBk0tBk0uBk0vBk0wBk0xBk0yBk0zBk00Bk01Bk02Bk03Bk04Bk05Bk06Bk07Bk08Bk09Bk0+Bk0/Bk1ABk1BBk1CBk1DBk1EBk1FBk1GBk1HBk1IBk1JBk1KBk1LBk1MBk1NBk1OBk1PBk1QBk1RBk1SBk1TBk1UBk1VBk1WBk1XBk1YBk1ZBk1aBk1bBk1cBk1dBk1eBk1fBk1gBk1hBk1iBk1jBk1kBk1lBk1mBk1nBk1oBk1pBk1qBk1rBk1sBk1tBk1uBk1vBk1wBk1xBk1yBk1zBk10Bk11Bk12Bk13Bk14Bk15Bk16Bk17Bk18Bk19Bk1+Bk1/Bk2ABk2BBk2CBk2DBk2EBk2FBk2GBk2HBk2IBk2JBk2KBk2LBk2MBk2NBk2OBk2PBk2QBk2RBk2SBk2TBk2UBk2VBk2WBk2XBk2YBk2ZBk2aBk2bBk2cBk2dBk2eBk2fBk2gBk2hBk2iBk2jBk2kBk2lBk2mBk2nBk2oBk2pBk2qBk2rBk2sBk2tBk2uBk2vBk2wBk2xBk2yBk2zBk20Bk21Bk22Bk23Bk24Bk25Bk26Bk27Bk28Bk29Bk2+Bk2/Bk3ABk3BBk3CBk3DBk3EBk3FBk3GBk3HBk3IBk3JBk3KBk3LBk3MBk3NBk3OBk3PBk3QBk3RBk3SBk3TBk3UBk3VBk3WBk3XBk3YBk3ZBk3aBk3bBk3cBk3dBk3eBk3fBk3gBk3hBk3iBk3jBk3kBk3lBk3mBk3nBk3oBk3pBk3qBk3rBk3sBk3tBk3uBk3vBk3wBk3xBk3yBk3zBk30Bk31Bk32Bk33Bk34Bk35Bk36Bk37Bk38Bk39Bk3+Bk3/Bk0AB00BB00CB00DB00EB00FB00GB00HB00IB00JB00KB00LB00MB00NB00OB00PB00QB00RB00SB00TB00UB00VB00WB00XB00YB00ZB00aB00bB00cB00dB00eB00fB00gB00hB00iB00jB00kB00lB00mB00nB00oB00pB00qB00rB00sB00tB00uB00vB00wB00xB00yB00zB000B001B002B003B004B005B006B007B008B009B00+B00/B01AB01BB01CB01DB01EB01FB01GB01HB01IB01JB01KB01LB01MB01NB01OB01PB01QB01RB01SB01TB01UB01VB01WB01XB01YB01ZB01aB01bB01cB01dB01eB01fB01gB01hB01iB01jB01kB01lB01mB01nB01oB01pB01qB01rB01sB01tB01uB01vB01wB01xB01yB01zB010B011B012B013B014B015B016B017B018B019B01+B01/B02AB02BB02CB02DB02EB02FB02GB02HB02IB02JB02KB02LB02MB02NB02OB02PB02QB02RB02SB02TB02UB02VB02WB02XB02YB02ZB02aB02bB02cB02dB02eB02fB02gB02hB02iB02jB02kB02lB02mB02nB02oB02pB02qB02rB02sB02tB02uB02vB02wB02xB02yB02zB020B021B022B023B024B025B026B027B028B029B02+B02/B03AB03BB03CB03DB03EB03FB03GB03HB03IB03JB03KB03LB03MB03NB03OB03PB03QB03RB03SB03TB03UB03VB03WB03XB03YB03ZB03aB03bB03cB03dB03eB03fB03gB03hB03iB03jB03kB03lB03mB03nB03oB03pB03qB03rB03sB03tB03uB03vB03wB03xB03yB03zB030B031B032B033B034B035B036B037B038B039B03+B03/B00ACE0BCE0CCE0DCE0ECE0FCE0GCE0HCE0ICE0JCE0KCE0LCE0MCE0NCE0OCE0PCE0QCE0RCE0SCE0TCE0UCE0VCE0WCE0XCE0YCE0ZCE0aCE0bCE0cCE0dCE0eCE0fCE0gCE0hCE0iCE0jCE0kCE0lCE0mCE0nCE0oCE0pCE0qCE0rCE0sCE0tCE0uCE0vCE0wCE0xCE0yCE0zCE00CE01CE02CE03CE04CE05CE06CE07CE08CE09CE0+CE0/CE1ACE1BCE1CCE1DCE1ECE1FCE1GCE1HCE1ICE1JCE1KCE1LCE1MCE1NCE1OCE1PCE1QCE1RCE1SCE1TCE1UCE1VCE1WCE1XCE1YCE1ZCE1aCE1bCE1cCE1dCE1eCE1fCE1gCE1hCE1iCE1jCE1kCE1lCGVLAl1ywwcAAChNYglNYwlNZAlNZQlNZglNZwlNaAlNaQlNaglNawlNbAlNbQlNbglNbwlNcAlNcQlNcglNcwlNdAlNdQlNdglNdwlNeAlNeQlNeglNewlNfAlNfQlNfglNfwlNgAlNgQlNgglNgwlNhAlNhQlNhglNhwlNiAlNiQlNiglNiwlNjAlNjQlNjglNjwlNkAlNkQlNkglNkwlNlAlNlQlNlglNlwlNmAlNmQlNmglNmwlNnAlNnQlNnglNnwlNoAlNoQlNoglNowlNpAlNpQlNpglNpwlNqAlNqQlNqglNqwlNrAlNrQlNrglNrwlNsAlNsQlNsglNswlNtAlNtQlNtglNtwlNuAlNuQlNuglNuwlNvAlNvQlNvglNvwlNwAlNwQlNwglNwwlNxAlNxQlNxglNxwlNyAlNyQlNyglNywlNzAlNzQlNzglNzwlN0AlN0QlN0glN0wlN1AlN1QlN1glN1wlN2AlN2QlN2glN2wlN3AlN3QlN3glN3wlN4AlN4QlN4glN4wlN5AlN5QlN5glN5wlN6AlN6QlN6glN6wlN7AlN7QlN7glN7wlN8AlN8QlN8glN8wlN9AlN9QlN9glN9wlN+AlN+QlN+glN+wlN/AlN/QlN/glN/wlNAApNAQpNAgpNAwpNBApNBQpNBgpNBwpNCApNCQpNCgpNCwpNDApNDQpNDgpNDwpNEApNEQpNEgpNEwpNFApNFQpNFgpNFwpNGApNGQpNGgpNGwpNHApNHQpNHgpNHwpNIApNIQpNIgpNIwpNJApNJQpNJgpNJwpNKApNKQpNKgpNKwpNLApNLQpNLgpNLwpNMApNMQpNMgpNMwpNNApNNQpNNgpNNwpNOApNOQpNOgpNOwpNPApNPQpNPgpNPwpNQApNQQpNQgpNQwpNRApNRQpNRgpNRwpNSApNSQpNSgpNSwpNTApNTQpNTgpNTwpNUApNUQpNUgpNUwpNVApNVQpNVgpNVwpNWApNWQpNWgpNWwpNXApNXQpNXgpNXwpNYApNYQpNYgpNYwpNZApNZQpNZgpNZwpNaApNaQpNagpNawpNbApNbQpNbgpNbwpNcApNcQpNcgpNcwpNdApNdQpNdgpNdwpNeApNeQpNegpNewpNfApNfQpNfgpNfwpNgApNgQpNggpNgwpNhApNhQpNhgpNhwpNiApNiQpNigpNiwpNjApNjQpNjgpNjwpNkApNkQpNkgpNkwpNlApNlQpNlgpNlwpNmApNmQpNmgpNmwpNnApNnQpNngpNnwpNoApNoQpNogpNowpNpApNpQpNpgpNpwpNqApNqQpNqgpNqwpNrApNrQpNrgpNrwpNsApNsQpNsgpNswpNtApNtQpNtgpNtwpNuApNuQpNugpNuwpNvApNvQpNvgpNvwpNwApNwQpNwgpNwwpNxApNxQpNxgpNxwpNyApNyQpNygpNywpNzApNzQpNzgpNzwpN0ApN0QpN0gpN0wpN1ApN1QpN1gpN1wpN2ApN2QpN2gpN2wpN3ApN3QpN3gpN3wpN4ApN4QpN4gpN4wpN5ApN5QpN5gpN5wpN6ApN6QpN6gpN6wpN7ApN7QpN7gpN7wpN8ApN8QpN8gpN8wpN9ApN9QpN9gpN9wpN+ApN+QpN+gpN+wpN/ApN/QpN/gpN/wpNAAtNAQtNAgtNAwtNBAtNBQtNBgtNBwtNCAtNCQtNCgtNCwtNDAtNDQtNDgtNDwtNEAtNEQtNEgtNEwtNFAtNFQtNFgtNFwtNGAtNGQtNGgtNGwtNHAtNHQtNHgtNHwtNIAtNIQtNIgtNIwtNJAtNJQtNJgtNJwtNKAtNKQtNKgtNKwtNLAtNLQtNLgtNLwtNMAtNMQtNMgtNMwtNNAtNNQtNNgtNNwtNOAtNOQtNOgtNOwtNPAtNPQtNPgtNPwtNQAtNQQtNQgtNQwtNRAtNRQtNRgtNRwtNSAtNSQtNSgtNSwtNTAtNTQtNTgtNTwtNUAtNUQtNUgtNUwtNVAtNVQtNVgtNVwtNWAtNWQtNWgtNWwtNXAtNXQtNXgtNXwtNYAtNYQtNYgtNYwtNZAtNZQtNZgtNZwtNaAtNaQtNagtNawtNbAtNbQtNbgtNbwtNcAtNcQtNcgtNcwtNdAtNdQtNdgtNdwtNeAtNeQtNegtNewtNfAtNfQtNfgtNfwtNgAtNgQtNggtNgwtNhAtNhQtNhgtNhwtNiAtNiQtNigtNiwtNjAtNjQtNjgtNjwtNkAtNkQtNkgtNkwtNlAtNlQtNlgtNlwtNmAtNmQtNmgtNmwtNnAtNnQtNngtNnwtNoAtNoQtNogtNowtNpAtNpQtNpgtNpwtNqAtNqQtNqgtNqwtNrAtNrQtNrgtNrwtNsAtNsQtNsgtNswtNtAtNtQtNtgtNtwtNuAtNuQtNugtNuwtNvAtNvQtNvgtNvwtNwAtNwQtNwgtNwwtNxAtNxQtNxgtNxwtNyAtNyQtNygtNywtNzAtNzQtNzgtNzwtN0AtN0QtN0gtN0wtN1AtN1QtN1gtN1wtN2AtN2QtN2gtN2wtN3AtN3QtN3gtN3wtN4AtN4QtN4gtN4wtN5AtN5QtN5gtN5wtN6AtN6QtN6gtN6wtN7AtN7QtN7gtN7wtN8AtN8QtN8gtN8wtN9AtN9QtN9gtN9wtN+AtN+QtN+gtN+wtN/AtN/QtN/gtN/wtNAAxNAQxNAgxNAwxNBAxNBQxNBgxNBwxNCAxNCQxNCgxNCwxNDAxNDQxNDgxNDwxNEAxNEQxNEgxNEwxNFAxNFQxNFgxNFwxNGAxNGQxNGgxNGwxNHAxNHQxNHgxNHwxNIAxNIQxNIgxNIwxNJAxNJQxNJgxNJwxNKAxNKQxNKgxNKwxNLAxNLQxNLgxNLwxNMAxNMQxNMgxNMwxNNAxNNQxNNgxNNwxNOAxNOQxNOgxNOwxNPAxNPQxNPgxNPwxNQAxNQQxNQgxNQwxNRAxNRQxNRgxNRwxNSAxNSQxNSgxNSwxNTAxNTQxNTgxNTwxNUAxNUQxNUgxNUwxNVAxNVQxNVgxNVwxNWAxNWQxNWgxNWwxNXAxNXQxNXgxNXwxNYAxNYQxNYgxNYwxNZAxNZQxNZgxNZwxNaAxNaQxNagxNawxNbAxNbQxNbgxNbwxNcAxNcQxNcgxNcwxNdAxNdQxNdgxNdwxNeAxNeQxNegxNewxNfAxNfQxNfgxNfwxNgAxNgQxNggxNgwxNhAxNhQxNhgxNhwxNiAxNiQxNigxNiwxNjAxNjQxNjgxNjwxNkAxNkQxNkgxNkwxNlAxNlQxNlgxNlwxNmAxNmQxNmgxNmwxNnAxNnQxNngxNnwxNoAxNoQxNogxNowxNpAxNpQxNpgxNpwxNqAxNqQxNqgxNqwxNrAxNrQxNrgxNrwxNsAxNsQxNsgxNswxNtAxNtQxNtgxNtwxNuAxNuQxNugxNuwxNvAxNvQxNvgxNvwxNwAxNwQxNwgxNwwxNxAxNxQxNxgxNxwxNyAxNyQxNygxNywxNzAxNzQxNzgxNzwxN0AxN0QxN0gxN0wxN1AxN1QxN1gxN1wxN2AxN2QxN2gxN2wxN3AxN3QxN3gxN3wxN4AxN4QxN4gxN4wxN5AxN5QxN5gxN5wxN6AxN6QxN6gxN6wxN7AxN7QxN7gxN7wxN8AxN8QxN8gxN8wxN9AxN9QxN9gxN9wxN+AxN+QxN+gxN+wxN/AxN/QxN/gxN/wxNAA1NAQ1NAg1NAw1NBA1NBQ1NBg1NBw1NCA1NCQ1NCg1NCw1NDA1NDQ1NDg1NDw1NEA1NEQ1NEg1NEw1NFA1NFQ1NFg1NFw1NGA1NGQ1NGg1NGw1NHA1NHQ1NHg1NHw1NIA1NIQ1NIg1NIw1NJA1NJQ1NJg1NJw1NKA1NKQ1NKg1NKw1NLA1NLQ1NLg1NLw1NMA1NMQ1NMg1NMw1NNA1NNQ1NNg1NNw1NOA1NOQ1NOg1NOw1NPA1NPQ1NPg1NPw1NQA1NQQ1NQg1NQw1NRA1NRQ1NRg1NRw1NSA1NSQ1lKE1KDU1LDU1MDU1NDU1ODU1PDU1QDU1RDU1SDU1TDU1UDU1VDU1WDU1XDU1YDU1ZDU1aDU1bDU1cDU1dDU1eDU1fDU1gDU1hDU1iDU1jDU1kDU1lDU1mDU1nDU1oDU1pDU1qDU1rDU1sDU1tDU1uDU1vDU1wDU1xDU1yDU1zDU10DU11DU12DU13DU14DU15DU16DU17DU18DU19DU1+DU1/DU2ADU2BDU2CDU2DDU2EDU2FDU2GDU2HDU2IDU2JDU2KDU2LDU2MDU2NDU2ODU2PDU2QDU2RDU2SDU2TDU2UDU2VDU2WDU2XDU2YDU2ZDU2aDU2bDU2cDU2dDU2eDU2fDU2gDU2hDU2iDU2jDU2kDU2lDU2mDU2nDU2oDU2pDU2qDU2rDU2sDU2tDU2uDU2vDU2wDU2xDU2yDU2zDU20DU21DU22DU23DU24DU25DU26DU27DU28DU29DU2+DU2/DU3ADU3BDU3CDU3DDU3EDU3FDU3GDU3HDU3IDU3JDU3KDU3LDU3MDU3NDU3ODU3PDU3QDU3RDU3SDU3TDU3UDU3VDU3WDU3XDU3YDU3ZDU3aDU3bDU3cDU3dDU3eDU3fDU3gDU3hDU3iDU3jDU3kDU3lDU3mDU3nDU3oDU3pDU3qDU3rDU3sDU3tDU3uDU3vDU3wDU3xDU3yDU3zDU30DU31DU32DU33DU34DU35DU36DU37DU38DU39DU3+DU3/DU0ADk0BDk0CDk0DDk0EDk0FDk0GDk0HDk0IDk0JDk0KDk0LDk0MDk0NDk0ODk0PDk0QDk0RDk0SDk0TDk0UDk0VDk0WDk0XDk0YDk0ZDk0aDk0bDk0cDk0dDk0eDk0fDk0gDk0hDk0iDk0jDk0kDk0lDk0mDk0nDk0oDk0pDk0qDk0rDk0sDk0tDk0uDk0vDk0wDk0xDk0yDk0zDk00Dk01Dk02Dk03Dk04Dk05Dk06Dk07Dk08Dk09Dk0+Dk0/Dk1ADk1BDk1CDk1DDk1EDk1FDk1GDk1HDk1IDk1JDk1KDk1LDk1MDk1NDk1ODk1PDk1QDk1RDk1SDk1TDk1UDk1VDk1WDk1XDk1YDk1ZDk1aDk1bDk1cDk1dDk1eDk1fDk1gDk1hDk1iDk1jDk1kDk1lDk1mDk1nDk1oDk1pDk1qDk1rDk1sDk1tDk1uDk1vDk1wDk1xDk1yDk1zDk10Dk11Dk12Dk13Dk14Dk15Dk16Dk17Dk18Dk19Dk1+Dk1/Dk2ADk2BDk2CDk2DDk2EDk2FDk2GDk2HDk2IDk2JDk2KDk2LDk2MDk2NDk2ODk2PDk2QDk2RDk2SDk2TDk2UDk2VDk2WDk2XDk2YDk2ZDk2aDk2bDk2cDk2dDk2eDk2fDk2gDk2hDk2iDk2jDk2kDk2lDk2mDk2nDk2oDk2pDk2qDk2rDk2sDk2tDk2uDk2vDk2wDk2xDk2yDk2zDk20Dk21Dk22Dk23Dk24Dk25Dk26Dk27Dk28Dk29Dk2+Dk2/Dk3ADk3BDk3CDk3DDk3EDk3FDk3GDk3HDk3IDk3JDk3KDk3LDk3MDk3NDk3ODk3PDk3QDk3RDk3SDk3TDk3UDk3VDk3WDk3XDk3YDk3ZDk3aDk3bDk3cDk3dDk3eDk3fDk3gDk3hDk3iDk3jDk3kDk3lDk3mDk3nDk3oDk3pDk3qDk3rDk3sDk3tDk3uDk3vDk3wDk3xDk3yDk3zDk30Dk31Dk32Dk33Dk34Dk35Dk36Dk37Dk38Dk39Dk3+Dk3/Dk0AD00BD00CD00DD00ED00FD00GD00HD00ID00JD00KD00LD00MD00ND00OD00PD00QD00RD00SD00TD00UD00VD00WD00XD00YD00ZD00aD00bD00cD00dD00eD00fD00gD00hD00iD00jD00kD00lD00mD00nD00oD00pD00qD00rD00sD00tD00uD00vD2VLA11yxAcAAChLAEsISw5LEEsWSxhLJEsqSzJLOEs/S0FLQktJS0tLUUtTS1lLYEtiS2dLb0t0S3tLfUt+S4VLh0uOS5BLkUucS6JLpEuoS7JLtku9S79Lw0vJS9FL0kvYS9pL4kvpS/FL8kv6TQEBTQIBTQMBTQUBTQsBTRQBTR8BTSYBTS8BTTcBTT0BTUIBTUoBTU8BTVYBTV4BTWUBTXABTXcBTXgBTXkBTXsBTYABTYYBTYgBTY8BTZgBTaABTacBTa4BTbYBTb4BTccBTc8BTdcBTd4BTeYBTe0BTfUBTfYBTf8BTQYCTQ4CTRMCTRoCTSECTSkCTS4CTTYCTTsCTUMCTUcCTU4CTU8CTVACTVICTVoCTVsCTWYCTW0CTXQCTXUCTXYCTXgCTYMCTYcCTY4CTZACTZECTZgCTZoCTZ8CTacCTagCTbECTbkCTcACTcECTcICTcQCTcsCTc0CTdICTdcCTd8CTeoCTfECTfICTfMCTfUCTfsCTQQDTQoDTQwDTRADTRYDTRgDTR8DTSkDTS0DTTQDTTYDTT0DTUUDTUYDTU4DTVkDTV0DTWYDTW4DTXYDTXcDTX4DTYIDTYoDTYsDTZIDTZMDTZQDTZYDTZwDTaADTacDTakDTbUDTb0DTcIDTckDTdADTdQDTdwDTeADTegDTe8DTfYDTQIETQoETREETRgETSAETScETS4ETS8ETTAETTIETTkETToETTsETT0ETUUETU0ETVUETVoETWIETWcETXAETXgETXkETYAETYIETYMETYcETY4ETZYETZcETZ4ETaUETa4ETbYETboETcEETcMETWYITW0ITW8ITXAITXcITXgITXkITXsITYAITYgITY0ITZQITZUITZYITZgITZwITaQITaoITbIITbsITcIITcQITc8ITdYITdgITd4ITeAITegITekITfAITfwITQEJTQkJTREJTRcJTR4JTSAJTSoJTS4JTTUJTTsJTT0JTUQJTUYJTU0JTVQJTVUJTVYJTVgJTV8JTWEJTTAPTTcPTUAPTUgPTVAPTVgPTV8PTWUPTWoPTXIPTXgPTXoPTYEPTYgPTY0PTZMPTZUPTZkPTaEPTaIPTaoPTasPTbMPTboPTbwPTcQPTcoPTdEPTdUPTdoPTeEPTeMPTesPTewPTfEPTfgPTfoPTQAQTQgQTRQQTRoQTSEQTSgQTS4QTTAQTTgQTTwQTUQQTUwQTVcQTV8QTWAQTWgQTXAQTXsQTYIQTYoQTZIQTZMQTZkQTaAQTaQQTasQTbMQTbsQTcAQTccQTckQTcoQTdEQTdgQTd4QTeYQTe4QTe8QTfYQTfwQTf4QTQURTQoRTRYRTRoRTSARTSgRTTARTTYRTTgRTUARTUgRTU8RTVARTVERTVMRTV8RTWcRTXARTXgRTYARTYERTYkRTZERTZgRTaARTacRTa0RTbQRTbsRTcMRTcwRTdMRTdcRTd8RTeURTe0RTfURTf0RTf4RTQUSTRESTRwSTSQSTS0STTQSTUASTUQSTU8STVMSTVoSTVwSTWASTWcSTW4STXASTXcSTX4STYcSTY4STZASTZsSTaESTagSTaoSTa4STbYSTb8STcYSTccSTcgSTcoSTdYSTd0STd4STd8STeESTegSTfASTfcSTf8STQYTTQcTTQgTTQoTTRETTRMTTRQTTRsTTSUTTSkTTTETTTgTTTkTTToTTTwTTUITTUQTTUsTTUwTTU0TTU8TTVQTTVsTTWETTWMTTWkTTWsTTXETTXwTTYQTTYkTTY0TTZETTZoTTaETTacTTakTTbATTbcTTbgTTbkTTbsTTccTTc8TTdcTTd0TTd8TTeYTTe8TTfUTTfcTTf8TTQAUTQgUTQkUTQ4UTRYUTRcUTRwUTSMUTSsUTS8UTTQUTTwUTUIUTUQUTUsUTVAUTVgUTV4UTWAUTWgUTW8UTXcUTYIUTYoUTZIUTZsUTaMUTaQUTasUTbQUTbsUTb0UTb4UTcYUTc4UTc8UTdYUTeAUTeQUTekUTfEUTfkUTf4UTQMVTQsVTRIVTRQVTRUVTRsVTR0VTSQVTSYVTSoVTTIVTTMVTTsVTTwVTUIVTUoVTVIVTVMVTVkVTWAVTWcVTW8VTXgVTYAVTYEVTYkVTY0VTZYVTZ8VTaMVTa8VTbYVTb0VTb8VTccVTcgVTdEVTdgVTeAVTecVTe8VTfcVTf4VTQUWTQkWTQ4WTRcWTR8WTSYWTSsWTTMWTToWTTsWTTwWTT4WTUYWTU4WTU8WTVQWTVwWTWMWTWQWTWUWTWcWTW8WTXYWTXgWTXkWTX8WTYEWTY0WTZEWTZkWTZoWTaMWTaoWTbEWTbYWTb4WTcMWTcwWTdIWTdoWTeAWTeIWTekWTfEWTfkWTQQXTQsXTRcXTSAXTSYXTS4XTTYXTTcXTT4XTT8XTUAXTUIXTUoXTUsXTVIXTVQXTVsXTWMXTWQXTWsXTXQXTXkXTYIXTYkXTYoXTYsXTY0XTZkXTaAXTaIXTasXTbIXTbMXTbQXTbYXTb4XTb8XTcMXTcsXTdMXTdkXTeAXTeEXTeIXTeQXTekXTfEXTfYXTf0XTQUYTQ0YTRUYTRwYTSMYTSwYTTQYTTsYTUQYTUwYTU0YTVMYTVsYTWIYTWQYTWgYTXIYTXYYTX4YTYMYTYoYTYwYTZQYTZsYTaMYTaoYTawYTa0YTbkYTcUYTdAYTdcYTd4YTeIYTecYTfAYTfsYTQMZTQoZTQwZTREZTRgZTRkZTRoZTRwZTSQZTSoZTTEZTTMZTToZTTsZTTwZTT4ZTUYZTU0ZTU8ZTVUZTVcZTV8ZTWQZTWgZTXEZTXkZTX0ZTYUZTYYZTY0ZTZMZTZgZTaAZTaEZTakZTa4ZTbQZTbsZTbwZTb0ZTb8ZTccZTcgZTc8ZTdcZTd4ZTeUZTewZTfMZTfoZTfwZTf0ZTQgaTRAaTRgaTRkaTSAaTSgaTSwaTTcaTUAaTUcaTUgaTUkaTUsaTVYaTV4aTWUaTWkaTXEaTXUaTX4aTYkaTY8aTZcaTZgaTaAaTaYaTa4aTbMaTbkaTbsaTcUaTckaTdQaTd0aTeUaTeYaTe0aTfUaTf0aTQQbTQobTQwbTRQbTRUbTRobTSMbTSsbTTMbTTQbTTsbTT0bTUIbTUobTU4bTVYbTV0bTWUbTWsbTW0bTXQbTXwbTYQbTYUbTYkbTY4bTZYbTZsbTaYbTa0bTbQbTbYbTbwbTcMbTcsbTdMbTdQbTdwbTd0bTeUbTekbTfEbTfgbTfobTfsbTQMcTQwcTRgcTSAcTSQcTSscTSwcTS0cTS8cTTocTT4cTUccTU4cTU8cTVAcTVIcTVYcTVwcTV4cTWUcTW0cTW4cTXUcTXYcTXccTXkcTYAcTYIcTYMcTY8cTZMcTZocTZ8cTaUcTaccTa8cTbccTb4cTcYcTcocTdEcTdIcTdMcTdUcTdscTeAcTegcTfMcTfkcTQAdTQEdTQIdTQQdTQ4dTRIdTR0dTSYdTS0dTS4dTS8dTTEdTTkdTT8dTUcdTU8dTVsdTWIdTWQdTWUdTWsdTXMdTXodTYEdTYcdTY4dTZcdTZ0dTaUdTa0dTbUdTbsdTb0dTcQdTcYdZUsEXXLFBwAAKEsESwxLD0sUSxdLHEsiSyhLKUsuSzZLN0s8S0ZLSktPS1JLV0tYS11LYUtmS2tLc0t4S4JLhkuLS5VLoEujS6dLrEu6S75LwkvHS8hLzUvWS9lL3kvgS+FL5kvtS/ZL/k0JAU0KAU0PAU0SAU0TAU0YAU0jAU0qAU0tAU0uAU0zAU01AU02AU07AU08AU1BAU1GAU1OAU1TAU1aAU1cAU1dAU1iAU1pAU10AU1/AU2EAU2HAU2MAU2TAU2WAU2XAU2cAU2kAU2rAU2yAU20AU21AU26AU3CAU3FAU3GAU3LAU3TAU3VAU3WAU3bAU3iAU3qAU3sAU3xAU36AU39AU3+AU0DAk0KAk0SAk0XAk0ZAk0eAk0lAk0tAk0yAk00Ak01Ak06Ak0/Ak1GAk1LAk1WAk1fAk1qAk1sAk1xAk18Ak2GAk2LAk2VAk2ZAk2eAk2jAk2sAk2vAk2wAk21Ak23Ak24Ak29Ak3IAk3MAk3RAk3WAk3bAk3jAk3uAk35Ak36Ak3/Ak0CA00DA00IA00LA00PA00UA00XA00cA00jA00xA001A006A01BA01KA01SA01cA01hA01kA01lA01qA01sA01tA01yA017A019A02BA02GA02PA02aA02bA02fA02kA02oA02tA02zA025A03BA03GA03NA03PA03TA03YA03fA03kA03mA03nA03sA03zA036A00ABE0GBE0OBE0VBE0XBE0cBE0kBE0rBE02BE1BBE1JBE1RBE1ZBE1eBE1mBE1rBE1uBE1vBE10BE19BE2GBE2LBE2SBE2bBE2iBE2pBE2sBE2tBE2yBE20BE21BE25BE2+BE3CBE3HBE3JBE3KBE1qCE10CE1/CE2ECE2MCE2RCE2bCE2gCE2oCE2pCE2uCE22CE25CE26CE2/CE3DCE3ICE3TCE3XCE3cCE3fCE3kCE3tCE30CE36CE0ACU0FCU0HCU0ICU0NCU0VCU0WCU0bCU0fCU0kCU0yCU05CU08CU1BCU1FCU1KCU1MCU1RCU1cCU00D007D00+D00/D01ED01GD01HD01MD01UD01cD01eD01jD01kD01pD01uD012D015D01+D02AD02FD02MD02RD02UD02YD02dD02mD02vD023D027D03AD03ID03OD03QD03UD03ZD03eD03iD03nD03wD031D035D03+D03/D00EEE0MEE0SEE0YEE0ZEE0eEE0gEE0lEE0nEE0sEE0vEE00EE07EE1AEE1CEE1DEE1IEE1QEE1bEE1kEE1sEE10EE1/EE2GEE2IEE2JEE2OEE2XEE2YEE2dEE2jEE2oEE2vEE23EE25EE26EE2/EE3EEE3OEE3QEE3VEE3cEE3dEE3iEE3kEE3lEE3qEE3zEE31EE36EE39EE0CEU0JEU0OEU0UEU0ZEU0eEU0kEU0sEU0uEU0vEU00EU03EU08EU1EEU1GEU1HEU1MEU1XEU1dEU1jEU1rEU1uEU1vEU10EU12EU13EU18EU2FEU2HEU2IEU2NEU2VEU2cEU2kEU2mEU2rEU2sEU2xEU24EU2/EU3HEU3KEU3LEU3QEU3SEU3WEU3bEU3jEU3kEU3pEU3xEU3zEU30EU35EU0CEk0JEk0PEk0VEk0gEk0iEk0jEk0oEk0rEk0sEk0xEk04Ek0+Ek1DEk1IEk1SEk1XEk1bEk1fEk1kEk1mEk1rEk1vEk10Ek12Ek17Ek2CEk2FEk2GEk2LEk2PEk2UEk2fEk2lEk2pEk2tEk2yEk26Ek29Ek2+Ek3DEk3OEk3UEk3aEk3lEk3sEk3uEk3vEk30Ek37Ek39Ek3+Ek0DE00OE00YE00fE00tE001E01AE01DE01IE01TE01YE01fE01iE01nE01qE01vE011E02AE02IE02ME02QE02VE02YE02ZE02eE02gE02lE02oE02tE020E02/E03FE03LE03TE03bE03eE03jE03qE03tE03uE03zE032E037E00EFE0NFE0SFE0bFE0gFE0iFE0nFE0uFE0zFE04FE1AFE1DFE1IFE1KFE1PFE1UFE1WFE1XFE1cFE1fFE1kFE1sFE1uFE1zFE17FE2GFE2IFE2JFE2OFE2QFE2RFE2WFE2ZFE2aFE2fFE2oFE2vFE2yFE2zFE24FE3CFE3KFE3TFE3VFE3aFE3oFE3tFE31FE39FE0CFU0HFU0PFU0ZFU0cFU0hFU0lFU0pFU0uFU03FU1AFU1BFU1GFU1OFU1XFU1YFU1dFU1fFU1kFU1mFU1rFU1zFU12FU13FU18FU2FFU2MFU2RFU2UFU2VFU2aFU2dFU2eFU2iFU2nFU2tFU2zFU21FU26FU2+FU3DFU3MFU3PFU3QFU3VFU3cFU3eFU3fFU3kFU3rFU3tFU3uFU3zFU37FU0CFk0EFk0IFk0NFk0SFk0VFk0WFk0bFk0dFk0eFk0jFk0qFk0vFk0xFk0yFk03Fk1CFk1KFk1TFk1YFk1gFk1rFk1tFk1uFk1zFk19Fk2AFk2FFk2LFk2QFk2VFk2eFk2hFk2iFk2nFk2pFk2uFk2wFk21Fk26Fk3CFk3HFk3KFk3LFk3QFk3RFk3WFk3eFk3hFk3mFk3tFk3vFk3wFk31Fk33Fk34Fk39Fk0IF00KF00PF00VF00bF00eF00fF00kF00lF00qF00yF007F01GF01PF01TF01YF01fF01oF01qF01vF01yF01zF014F019F02AF02BF02GF02RF02XF02dF02hF02mF02pF02qF02vF026F03CF03HF03JF03KF03PF03XF03dF03oF03tF031F036F038F00BGE0DGE0EGE0JGE0LGE0MGE0RGE0ZGE0bGE0gGE0nGE0qGE0rGE0wGE0yGE0zGE04GE0/GE1CGE1DGE1IGE1RGE1XGE1ZGE1aGE1fGE1jGE1nGE1sGE16GE2CGE2HGE2LGE2QGE2YGE2aGE2fGE2nGE2xGE23GE29GE3DGE3JGE3UGE3WGE3bGE3dGE3hGE3mGE3rGE3uGE3vGE30GE3/GE0HGU0LGU0QGU0VGU0gGU0iGU0jGU0oGU0pGU0uGU0yGU03GU1CGU1KGU1OGU1TGU1WGU1bGU1jGU1nGU1sGU1vGU1wGU11GU13GU14GU18GU2BGU2KGU2RGU2XGU2cGU2lGU2nGU2oGU2tGU2yGU2zGU24GU3DGU3MGU3OGU3TGU3bGU3dGU3iGU3pGU3wGU33GU0BGk0MGk0UGk0dGk0kGk0rGk0wGk07Gk0+Gk0/Gk1EGk1PGk1aGk1iGk1kGk1oGk1tGk10Gk15Gk18Gk19Gk2CGk2NGk2OGk2TGk2cGk2eGk2fGk2kGk2lGk2qGk2yGk23Gk26Gk2/Gk3NGk3YGk3bGk3cGk3hGk3qGk3sGk3xGk35Gk0BG00IG00LG00QG00ZG00eG00hG00iG00nG00vG004G008G01BG01GG01NG01SG01aG01cG01hG01pG01sG01xG014G016G017G02AG02IG02NG02SG02aG02fG02qG02xG021G026G027G03AG03HG03PG03YG03hG03oG03tG031G03/G00HHE0KHE0LHE0QHE0WHE0cHE0jHE0oHE0zHE09HE1CHE1FHE1GHE1LHE1VHE1aHE1dHE1iHE1kHE1pHE1yHE19HE2HHE2NHE2SHE2XHE2eHE2jHE2mHE2rHE2zHE21HE22HE27HE3CHE3EHE3FHE3JHE3OHE3ZHE3aHE3fHE3kHE3sHE33HE34HE39HE0IHU0WHU0hHU0kHU0lHU0qHU01HU03HU04HU09HU0+HU1DHU1LHU1THU1ZHU1fHU1pHU1qHU1vHU1xHU1yHU13HU15HU1+HU2FHU2GHU2LHU2NHU2SHU2VHU2WHU2bHU2cHU2hHWUoTakdTbEdTbkdTbwdTcEdTcUdTcodZUsFXXLGBwAAKEsGTckPTWYQTR8RTSYRTaASTXATTfcUTfUVTdgXTVIYTZIZTeMbZXWHVQlpZGF0bVR5cGVyxwcAAE3LHYl9h1UGYWx0TG9jcsgHAABNyx1VAH2HVQVsYWJlbHLJBwAATcsdWAAAAAB9h1UOc3VyZmFjZU9wYWNpdHlyygcAAE3LHUe/8AAAAAAAAH2HVQdlbGVtZW50cssHAABNyx1LBn1yzAcAAChLCF1yzQcAAChLBEsMSw9LFEsXSxxLIksoSylLLks2SzdLPEtGS0pLT0tSS1dLWEtdS2FLZktrS3NLeEuCS4ZLi0uVS6BLo0unS6xLuku+S8JLx0vIS81L1kvZS95L4EvhS+ZL7Uv2S/5NCQFNCgFNDwFNEgFNEwFNGAFNIwFNKgFNLQFNLgFNMwFNNQFNNgFNOwFNPAFNQQFNRgFNTgFNUwFNWgFNXAFNXQFNYgFNaQFNdAFNfwFNhAFNhwFNjAFNkwFNlgFNlwFNnAFNpAFNqwFNsgFNtAFNtQFNugFNwgFNxQFNxgFNywFN0wFN1QFN1gFN2wFN4gFN6gFN7AFN8QFN+gFN/QFN/gFNAwJNCgJNEgJNFwJNGQJNHgJNJQJNLQJNMgJNNAJNNQJNOgJNPwJNRgJNSwJNVgJNXwJNagJNbAJNcQJNfAJNhgJNiwJNlQJNmQJNngJNowJNrAJNrwJNsAJNtQJNtwJNuAJNvQJNyAJNzAJN0QJN1gJN2wJN4wJN7gJN+QJN+gJN/wJNAgNNAwNNCANNCwNNDwNNFANNFwNNHANNIwNNMQNNNQNNOgNNQQNNSgNNUgNNXANNYQNNZANNZQNNagNNbANNbQNNcgNNewNNfQNNgQNNhgNNjwNNmgNNmwNNnwNNpANNqANNrQNNswNNuQNNwQNNxgNNzQNNzwNN0wNN2ANN3wNN5ANN5gNN5wNN7ANN8wNN+gNNAARNBgRNDgRNFQRNFwRNHARNJARNKwRNNgRNQQRNSQRNUQRNWQRNXgRNZgRNawRNbgRNbwRNdARNfQRNhgRNiwRNkgRNmwRNogRNqQRNrARNrQRNsgRNtARNtQRNuQRNvgRNwgRNxwRNyQRNygRNzwRN2gRN6ARN7wRN/QRNCAVNDwVNEQVNEgVNFwVNIQVNKAVNKwVNLAVNMQVNOQVNQAVNSAVNUAVNVwVNWQVNXgVNYQVNYgVNZgVNagVNbwVNeAVNgQVNhgVNjgVNkwVNmAVNoAVNoQVNpgVNqgVNrgVNswVNuQVNvwVNxgVNywVN0wVN1AVN2QVN4QVN5wVN7AVN8QVN9wVN/wVNBAZNCQZNDAZNEQZNEwZNFAZNGAZNHQZNJQZNJwZNLAZNNAZNPQZNRAZNRQZNSgZNUgZNWgZNYQZNZwZNbQZNdAZNeAZNfAZNgQZNjAZNjwZNkAZNlQZNnAZNoQZNqQZNrgZNtAZNugZNvAZNvQZNwgZNxgZNywZNzQZNzgZN0wZN2AZN4AZN5QZN5gZN6wZN8wZN+AZNAwdNDAdNEQdNGAdNIwdNKwdNMAdNMgdNNwdNQAdNSwdNUwdNWAdNYwdNZgdNawdNcwdNdQdNegdNgAdNhgdNkAdNlQdNngdNowdNpQdNqgdNsQdNugdNwgdNyAdNzAdN0QdN3wdN4gdN5gdN6wdN7gdN7wdN9AdN9gdN9wdN+wdNAAhNCAhNDQhNFQhNFwhNGAhNHQhNHwhNIAhNJQhNLQhNNQhNOghNPQhNQghNRQhNSghNUQhNVghNXwhNaghNdAhNfwhNhAhNjAhNkQhNmwhNoAhNqAhNqQhNrghNtghNuQhNughNvwhNwwhNyAhN0whN1whN3AhN3whN5AhN7QhN9AhN+ghNAAlNBQlNBwlNCAlNDQlNFQlNFglNGwlNHwlNJAlNMglNOQlNPAlNQQlNRQlNSglNTAlNUQlNXAlNZglNaQlNaglNbwlNeglNgAlNhglNjglNjwlNlAlNlwlNnAlNpAlNpwlNrAlNsQlNuAlNuglNvwlNwQlNxglNywlN1AlN3AlN4wlN6AlN8AlN+QlN+glN/wlNBApNDApNEQpNEwpNFwpNHApNJQpNJwpNLApNLwpNMApNNQpNOgpNQgpNQwpNSApNUQpNWQpNYApNYwpNZApNaQpNbQpNcgpNfQpNiApNiwpNjApNkQpNkwpNlApNmQpNpApNrwpNugpNvApNwQpNxwpNzQpN1ApN3ApN3gpN4wpN7QpN+ApNAAtNBAtNCQtNEAtNFQtNHQtNIgtNKgtNKwtNLwtNNAtNPwtNSQtNTgtNVQtNVwtNWAtNXQtNYwtNaQtNcQtNfAtNfgtNfwtNhAtNjAtNjQtNkgtNlQtNlgtNmwtNnAtNoQtNowtNpAtNqQtNqwtNsAtNswtNtwtNvAtNwQtNyAtNzQtN1AtN2QtN4QtN5wtN7wtN8QtN8gtN9wtN+AtN/QtNBQxNDQxNFgxNHgxNIAxNIQxNJgxNLQxNMAxNMQxNNgxNOAxNPQxNSAxNUgxNVwxNYQxNYwxNZAxNaQxNcQxNeQxNgQxNgwxNhAxNiQxNjAxNjQxNkgxNmAxNmwxNnAxNoQxNpQxNqgxNsgxNugxNyAxNywxNzAxN0QxN2QxN4QxN4wxN5AxN6QxN6gxN7wxN8AxN9QxN/wxNBA1NBw1NDA1NEw1NGA1NIQ1NKw1NNA1NOw1NQA1NSA1NUA1NVQ1NYA1Naw1Nbw1NdA1Ndw1NeA1NfQ1NhQ1NjQ1NlQ1Nmg1Nnw1NpA1Npg1Npw1NrA1NrQ1NsQ1NtQ1Nug1Nww1Nyw1N0w1N2w1N3A1N4Q1N4w1N5A1N6Q1N7g1N8A1N8Q1N9g1N/g1N/w1NBA5NCw5NEg5NFA5NGQ5NIQ5NKg5NMA5NNg5NPQ5NQQ5NRg5NSA5NSQ5NTg5NVg5NXQ5NYQ5NZg5Nbw5NdA5Ndw5NeA5NfQ5Ngw5NiQ5Njw5Nlw5Nng5NpQ5NqA5NrQ5Nrw5NtA5Nvw5NyA5Nzw5N1g5N2g5N3w5N4Q5N4g5N5w5N8A5N+w5N/g5NAw9NCw9NEw9NGg9NIA9NJg9NKQ9NLg9NLw9NNA9NOw9NPg9NPw9NRA9NRg9NRw9NTA9NVA9NXA9NXg9NYw9NZA9NaQ9Nbg9Ndg9NeQ9Nfg9NgA9NhQ9NjA9NkQ9NlA9NmA9NnQ9Npg9Nrw9Ntw9Nuw9NwA9NyA9Nzg9N0A9N1A9N2Q9N3g9N4g9N5w9N8A9N9Q9N+Q9N/g9N/w9NBBBNDBBNEhBNGBBNGRBNHhBNIBBNJRBNJxBNLBBNLxBNNBBNOxBNQBBNQhBNQxBNSBBNUBBNWxBNZBBNbBBNdBBNfxBNhhBNiBBNiRBNjhBNlxBNmBBNnRBNoxBNqBBNrxBNtxBNuRBNuhBNvxBNxBBNzhBN0BBN1RBN3BBN3RBN4hBN5BBN5RBN6hBN8xBN9RBN+hBN/RBNAhFNCRFNDhFNFBFNGRFNHhFNJBFNLBFNLhFNLxFNNBFNNxFNPBFNRBFNRhFNRxFNTBFNVxFNXRFNYxFNaxFNbhFNbxFNdBFNdhFNdxFNfBFNhRFNhxFNiBFNjRFNlRFNnBFNpBFNphFNqxFNrBFNsRFNuBFNvxFNxxFNyhFNyxFN0BFN0hFN1hFN2xFN4xFN5BFN6RFN8RFN8xFN9BFN+RFNAhJNCRJNDxJNFRJNIBJNIhJNIxJNKBJNKxJNLBJNMRJNOBJNPhJNQxJNSBJNUhJNVxJNWxJNXxJNZBJNZhJNaxJNbxJNdBJNdhJNexJNghJNhRJNhhJNixJNjxJNlBJNnxJNpRJNqRJNrRJNshJNuhJNvRJNvhJNwxJNzhJN1BJN2hJN5RJN7BJN7hJN7xJN9BJN+xJN/RJN/hJNAxNNDhNNGBNNHxNNLRNNNRNNQBNNQxNNSBNNUxNNWBNNXxNNYhNNZxNNahNNbxNNdRNNgBNNiBNNjBNNkBNNlRNNmBNNmRNNnhNNoBNNpRNNqBNNrRNNtBNNvxNNxRNNyxNN0xNN2xNN3hNN4xNN6hNN7RNN7hNN8xNN9hNN+xNNBBRNDRRNEhRNGxRNIBRNIhRNJxRNLhRNMxRNOBRNQBRNQxRNSBRNShRNTxRNVBRNVhRNVxRNXBRNXxRNZBRNbBRNbhRNcxRNexRNhhRNiBRNiRRNjhRNkBRNkRRNlhRNmRRlKE2aFE2fFE2oFE2vFE2yFE2zFE24FE3CFE3KFE3TFE3VFE3aFE3oFE3tFE31FE39FE0CFU0HFU0PFU0ZFU0cFU0hFU0lFU0pFU0uFU03FU1AFU1BFU1GFU1OFU1XFU1YFU1dFU1fFU1kFU1mFU1rFU1zFU12FU13FU18FU2FFU2MFU2RFU2UFU2VFU2aFU2dFU2eFU2iFU2nFU2tFU2zFU21FU26FU2+FU3DFU3MFU3PFU3QFU3VFU3cFU3eFU3fFU3kFU3rFU3tFU3uFU3zFU37FU0CFk0EFk0IFk0NFk0SFk0VFk0WFk0bFk0dFk0eFk0jFk0qFk0vFk0xFk0yFk03Fk1CFk1KFk1TFk1YFk1gFk1rFk1tFk1uFk1zFk19Fk2AFk2FFk2LFk2QFk2VFk2eFk2hFk2iFk2nFk2pFk2uFk2wFk21Fk26Fk3CFk3HFk3KFk3LFk3QFk3RFk3WFk3eFk3hFk3mFk3tFk3vFk3wFk31Fk33Fk34Fk39Fk0IF00KF00PF00VF00bF00eF00fF00kF00lF00qF00yF007F01GF01PF01TF01YF01fF01oF01qF01vF01yF01zF014F019F02AF02BF02GF02RF02XF02dF02hF02mF02pF02qF02vF026F03CF03HF03JF03KF03PF03XF03dF03oF03tF031F036F038F00BGE0DGE0EGE0JGE0LGE0MGE0RGE0ZGE0bGE0gGE0nGE0qGE0rGE0wGE0yGE0zGE04GE0/GE1CGE1DGE1IGE1RGE1XGE1ZGE1aGE1fGE1jGE1nGE1sGE16GE2CGE2HGE2LGE2QGE2YGE2aGE2fGE2nGE2xGE23GE29GE3DGE3JGE3UGE3WGE3bGE3dGE3hGE3mGE3rGE3uGE3vGE30GE3/GE0HGU0LGU0QGU0VGU0gGU0iGU0jGU0oGU0pGU0uGU0yGU03GU1CGU1KGU1OGU1TGU1WGU1bGU1jGU1nGU1sGU1vGU1wGU11GU13GU14GU18GU2BGU2KGU2RGU2XGU2cGU2lGU2nGU2oGU2tGU2yGU2zGU24GU3DGU3MGU3OGU3TGU3bGU3dGU3iGU3pGU3wGU33GU0BGk0MGk0UGk0dGk0kGk0rGk0wGk07Gk0+Gk0/Gk1EGk1PGk1aGk1iGk1kGk1oGk1tGk10Gk15Gk18Gk19Gk2CGk2NGk2OGk2TGk2cGk2eGk2fGk2kGk2lGk2qGk2yGk23Gk26Gk2/Gk3NGk3YGk3bGk3cGk3hGk3qGk3sGk3xGk35Gk0BG00IG00LG00QG00ZG00eG00hG00iG00nG00vG004G008G01BG01GG01NG01SG01aG01cG01hG01pG01sG01xG014G016G017G02AG02IG02NG02SG02aG02fG02qG02xG021G026G027G03AG03HG03PG03YG03hG03oG03tG031G03/G00HHE0KHE0LHE0QHE0WHE0cHE0jHE0oHE0zHE09HE1CHE1FHE1GHE1LHE1VHE1aHE1dHE1iHE1kHE1pHE1yHE19HE2HHE2NHE2SHE2XHE2eHE2jHE2mHE2rHE2zHE21HE22HE27HE3CHE3EHE3FHE3JHE3OHE3ZHE3aHE3fHE3kHE3sHE33HE34HE39HE0IHU0WHU0hHU0kHU0lHU0qHU01HU03HU04HU09HU0+HU1DHU1LHU1THU1ZHU1fHU1pHU1qHU1vHU1xHU1yHU13HU15HU1+HU2FHU2GHU2LHU2NHU2SHU2VHU2WHU2bHU2cHU2hHU2pHU2xHU25HU28HU3BHU3FHU3KHWVLEF1yzgcAAChLBk3yBU0ABk3DB01TCk3iC02TDE1+Dk3JD01mEE0fEU0mEU2gEk1wE033FE31FU3YF01SGE2SGU3jG2VLB11yzwcAAChLAEsISw5LEEsWSxhLJEsqSzJLOEs/S0FLQktJS0tLUUtTS1lLYEtiS2dLb0t0S3tLfUt+S4VLh0uOS5BLkUucS6JLpEuoS7JLtku9S79Lw0vJS9FL0kvYS9pL4kvpS/FL8kv6TQEBTQIBTQMBTQUBTQsBTRQBTR8BTSYBTS8BTTcBTT0BTUIBTUoBTU8BTVYBTV4BTWUBTXABTXcBTXgBTXkBTXsBTYABTYYBTYgBTY8BTZgBTaABTacBTa4BTbYBTb4BTccBTc8BTdcBTd4BTeYBTe0BTfUBTfYBTf8BTQYCTQ4CTRMCTRoCTSECTSkCTS4CTTYCTTsCTUMCTUcCTU4CTU8CTVACTVICTVoCTVsCTWYCTW0CTXQCTXUCTXYCTXgCTYMCTYcCTY4CTZACTZECTZgCTZoCTZ8CTacCTagCTbECTbkCTcACTcECTcICTcQCTcsCTc0CTdICTdcCTd8CTeoCTfECTfICTfMCTfUCTfsCTQQDTQoDTQwDTRADTRYDTRgDTR8DTSkDTS0DTTQDTTYDTT0DTUUDTUYDTU4DTVkDTV0DTWYDTW4DTXYDTXcDTX4DTYIDTYoDTYsDTZIDTZMDTZQDTZYDTZwDTaADTacDTakDTbUDTb0DTcIDTckDTdADTdQDTdwDTeADTegDTe8DTfYDTQIETQoETREETRgETSAETScETS4ETS8ETTAETTIETTkETToETTsETT0ETUUETU0ETVUETVoETWIETWcETXAETXgETXkETYAETYIETYMETYcETY4ETZYETZcETZ4ETaUETa4ETbYETboETcEETcMETcsETdYETeAETeQETesETfUETfkETQQFTQsFTRMFTRoFTRwFTR0FTSQFTS0FTTUFTTwFTUQFTUwFTVMFTVoFTWMFTWcFTWsFTXMFTXQFTXwFTX0FTYIFTYoFTY8FTZQFTZwFTaIFTakFTasFTa8FTbsFTcIFTccFTc8FTdUFTd0FTekFTe0FTfMFTfsFTQEGTQUGTQsGTQ0GTRUGTRkGTSEGTSgGTTAGTTgGTTkGTUAGTUYGTU4GTVYGTV0GTWkGTXAGTXcGTXkGTX0GTYQGTYUGTYYGTYgGTZEGTZgGTZ0GTaUGTaoGTbYGTb4GTcUGTccGTc8GTdQGTdwGTd0GTeEGTecGTe8GTfAGTfQGTfsGTfwGTf0GTf8GTQcHTQgHTQ0HTRQHTR8HTScHTSgHTSwHTTMHTTsHTTwHTUMHTUQHTUUHTUcHTU8HTVQHTVsHTVwHTV0HTV8HTWUHTWcHTW8HTXYHTYIHTYkHTYsHTYwHTZEHTZkHTZoHTZ8HTaYHTa0HTbUHTbYHTb4HTcQHTcsHTc0HTdcHTdsHTeEHTeMHTecHTfAHTfgHTfwHTQQITQUITQkITREITRkITSEITSkITTEITTYITTwITT4ITUQITUYITU0ITVIITVoITVsITWYITW0ITW8ITXAITXcITXgITXkITXsITYAITYgITY0ITZQITZUITZYITZgITZwITaQITaoITbIITbsITcIITcQITc8ITdYITdgITd4ITeAITegITekITfAITfwITQEJTQkJTREJTRcJTR4JTSAJTSoJTS4JTTUJTTsJTT0JTUQJTUYJTU0JTVQJTVUJTVYJTVgJTV8JTWEJTWIJTWsJTXIJTXMJTXQJTXYJTYIJTYoJTZAJTZYJTZgJTaAJTaYJTagJTa0JTbQJTbsJTcIJTccJTc8JTdAJTdgJTeAJTeQJTewJTfQJTfUJTfsJTQAKTQgKTQkKTQ0KTRQKTRgKTSAKTSEKTSgKTTEKTTYKTT4KTUQKTUwKTU0KTVUKTVwKTWUKTWwKTW4KTXUKTXYKTXcKTXkKTYAKTYEKTYIKTYQKTY0KTZUKTaAKTacKTagKTakKTasKTbIKTbMKTbQKTbYKTb0KTckKTdAKTdgKTd8KTeYKTegKTekKTfAKTfEKTfIKTfQKTfwKTQMLTQULTQ0LTRELTRkLTR4LTSYLTSwLTTALTTcLTTgLTTkLTTsLTUYLTUoLTVELTVkLTWULTW0LTXQLTXULTXYLTXgLTYALTYgLTY4LTZcLTZ0LTaULTawLTbILTbQLTbgLTb0LTcULTckLTdELTdULTd0LTeMLTesLTfMLTfkLTQEMTQkMTREMTRIMTRoMTSIMTSkMTTIMTTkMTUQMTUsMTUwMTU0MTU8MTVMMTVoMTVwMTV0MTWUMTW0MTXUMTX0MTYUMTY4MTZQMTZ0MTaQMTaYMTa4MTbYMTcAMTcQMTc0MTdUMTd0MTeUMTesMTfEMTfgMTfkMTfoMTfwMTQANTQYNTQgNTRANTRQNTRwNTR0NTSQNTSYNTScNTS8NTTANTTcNTTwNTUQNTUwNTVENTVgNTVkNTVoNTVwNTWcNTW4NTXANTXkNTYENTYkNTZENTZYNTZsNTaANTagNTa4NTbINTbYNTb4NTb8NTccNTc8NTdcNTd0NTeUNTeoNTfINTfoNTQAOTQcOTQ4OTRUOTR0OTSUOTSYOTTIOTTkOTUAOTUIOTUoOTVIOTVoOTV4OTWIOTWoOTWsOTXAOTXkOTX8OTYsOTZMOTZoOTaEOTacOTakOTbAOTbsOTcMOTcQOTcsOTdIOTdkOTdsOTeMOTesOTewOTfMOTfQOTfUOTfcOTf0OTf8OTQcPTQ8PTRYPTSIPTSgPTSoPTTAPTTcPTUAPTUgPTVAPTVgPTV8PTWUPTWoPTXIPTXgPTXoPTYEPTYgPTY0PTZMPTZUPTZkPTaEPTaIPTaoPTasPTbMPTboPTbwPTcQPTcoPTdEPTdUPTdoPTeEPTeMPTesPTewPTfEPTfgPTfoPTQAQTQgQTRQQTRoQTSEQTSgQTS4QTTAQTTgQTTwQTUQQTUwQTVcQTV8QTWAQTWgQTXAQTXsQTYIQTYoQTZIQTZMQTZkQTaAQTaQQTasQTbMQTbsQTcAQTccQTckQTcoQTdEQTdgQTd4QTeYQTe4QTe8QTfYQTfwQTf4QTQURTQoRTRYRTRoRTSARTSgRTTARTTYRTTgRTUARTUgRTU8RTVARTVERTVMRTV8RTWcRTXARTXgRTYARTYERTYkRTZERTZgRTaARTacRTa0RTbQRTbsRTcMRTcwRTdMRTdcRTd8RTeURTe0RTfURTf0RTf4RTQUSTRESTRwSTSQSTS0STTQSTUASTUQSTU8STVMSTVoSTVwSTWASTWcSTW4STXASTXcSTX4STYcSTY4STZASTZsSTaESTagSTaoSTa4STbYSTb8STcYSTccSTcgSTcoSTdYSTd0STd4STd8STeESTegSTfASTfcSTf8STQYTTQcTTQgTTQoTTRETTRMTTRQTTRsTTSUTTSkTTTETTTgTTTkTTToTTTwTTUITTUQTTUsTTUwTTU0TTU8TTVQTTVsTTWETTWMTTWkTTWsTTXETTXwTTYQTTYkTTY0TTZETTZoTTaETTacTTakTTbATTbcTTbgTTbkTTbsTTccTTc8TTdcTTd0TTd8TTeYTTe8TTfUTTfcTTf8TTQAUTQgUTQkUTQ4UTRYUTRcUTRwUTSMUTSsUTS8UTTQUTTwUTUIUTUQUTUsUTVAUTVgUTV4UTWAUTWgUTW8UTXcUTYIUTYoUTZIUTZsUTaMUTaQUTasUTbQUTbsUTb0UTb4UTcYUTc4UTc8UTdYUTeAUTeQUTekUTfEUTfkUTf4UTQMVTQsVTRIVTRQVTRUVTRsVTR0VTSQVTSYVTSoVTTIVTTMVTTsVTTwVTUIVTUoVTVIVTVMVTVkVTWAVTWcVTW8VTXgVTYAVTYEVTYkVTY0VTZYVTZ8VTaMVTa8VTbYVTb0VTb8VTccVTcgVTdEVTdgVTeAVTecVTe8VTfcVTf4VTQUWTQkWTQ4WTRcWTR8WTSYWTSsWTTMWTToWTTsWTTwWZShNPhZNRhZNThZNTxZNVBZNXBZNYxZNZBZNZRZNZxZNbxZNdhZNeBZNeRZNfxZNgRZNjRZNkRZNmRZNmhZNoxZNqhZNsRZNthZNvhZNwxZNzBZN0hZN2hZN4BZN4hZN6RZN8RZN+RZNBBdNCxdNFxdNIBdNJhdNLhdNNhdNNxdNPhdNPxdNQBdNQhdNShdNSxdNUhdNVBdNWxdNYxdNZBdNaxdNdBdNeRdNghdNiRdNihdNixdNjRdNmRdNoBdNohdNqxdNshdNsxdNtBdNthdNvhdNvxdNwxdNyxdN0xdN2RdN4BdN4RdN4hdN5BdN6RdN8RdN9hdN/RdNBRhNDRhNFRhNHBhNIxhNLBhNNBhNOxhNRBhNTBhNTRhNUxhNWxhNYhhNZBhNaBhNchhNdhhNfhhNgxhNihhNjBhNlBhNmxhNoxhNqhhNrBhNrRhNuRhNxRhN0BhN1xhN3hhN4hhN5xhN8BhN+xhNAxlNChlNDBlNERlNGBlNGRlNGhlNHBlNJBlNKhlNMRlNMxlNOhlNOxlNPBlNPhlNRhlNTRlNTxlNVRlNVxlNXxlNZBlNaBlNcRlNeRlNfRlNhRlNhhlNjRlNkxlNmBlNoBlNoRlNqRlNrhlNtBlNuxlNvBlNvRlNvxlNxxlNyBlNzxlN1xlN3hlN5RlN7BlN8xlN+hlN/BlN/RlNCBpNEBpNGBpNGRpNIBpNKBpNLBpNNxpNQBpNRxpNSBpNSRpNSxpNVhpNXhpNZRpNaRpNcRpNdRpNfhpNiRpNjxpNlxpNmBpNoBpNphpNrhpNsxpNuRpNuxpNxRpNyRpN1BpN3RpN5RpN5hpN7RpN9RpN/RpNBBtNChtNDBtNFBtNFRtNGhtNIxtNKxtNMxtNNBtNOxtNPRtNQhtNShtNThtNVhtNXRtNZRtNaxtNbRtNdBtNfBtNhBtNhRtNiRtNjhtNlhtNmxtNphtNrRtNtBtNthtNvBtNwxtNyxtN0xtN1BtN3BtN3RtN5RtN6RtN8RtN+BtN+htN+xtNAxxNDBxNGBxNIBxNJBxNKxxNLBxNLRxNLxxNOhxNPhxNRxxNThxNTxxNUBxNUhxNVhxNXBxNXhxNZRxNbRxNbhxNdRxNdhxNdxxNeRxNgBxNghxNgxxNjxxNkxxNmhxNnxxNpRxNpxxNrxxNtxxNvhxNxhxNyhxN0RxN0hxN0xxN1RxN2xxN4BxN6BxN8xxN+RxNAB1NAR1NAh1NBB1NDh1NEh1NHR1NJh1NLR1NLh1NLx1NMR1NOR1NPx1NRx1NTx1NWx1NYh1NZB1NZR1Nax1Ncx1Neh1NgR1Nhx1Njh1Nlx1NnR1NpR1NrR1NtR1Nux1NvR1NxB1Nxh1ldYdVCmxhYmVsQ29sb3Jy0AcAAE3LHU59ctEHAAAoSwFdctIHAAAoTcsETcwETc0ETc4ETc8ETdAETdEETdIETdMETdQETdUETdYETdcETdgETdkETdoETdsETdwETd0ETd4ETd8ETeAETeEETeIETeMETeQETeUETeYETecETegETekETeoETesETewETe0ETe4ETe8ETfAETfEETfIETfMETfQETfUETfYETfcETfgETfkETfoETfsETfwETf0ETf4ETf8ETQAFTQEFTQIFTQMFTQQFTQUFTQYFTQcFTQgFTQkFTQoFTQsFTQwFTQ0FTQ4FTQ8FTRAFTREFTRIFTRMFTRQFTRUFTRYFTRcFTRgFTRkFTRoFTRsFTRwFTR0FTR4FTR8FTSAFTSEFTSIFTSMFTSQFTSUFTSYFTScFTSgFTSkFTSoFTSsFTSwFTS0FTS4FTS8FTTAFTTEFTTIFTTMFTTQFTTUFTTYFTTcFTTgFTTkFTToFTTsFTTwFTT0FTT4FTT8FTUAFTUEFTUIFTUMFTUQFTUUFTUYFTUcFTUgFTUkFTUoFTUsFTUwFTU0FTU4FTU8FTVAFTVEFTVIFTVMFTVQFTVUFTVYFTVcFTVgFTVkFTVoFTVsFTVwFTV0FTV4FTV8FTWAFTWEFTWIFTWMFTWQFTWUFTWYFTWcFTWgFTWkFTWoFTWsFTWwFTW0FTW4FTW8FTXAFTXEFTXIFTXMFTXQFTXUFTXYFTXcFTXgFTXkFTXoFTXsFTXwFTX0FTX4FTX8FTYAFTYEFTYIFTYMFTYQFTYUFTYYFTYcFTYgFTYkFTYoFTYsFTYwFTY0FTY4FTY8FTZAFTZEFTZIFTZMFTZQFTZUFTZYFTZcFTZgFTZkFTZoFTZsFTZwFTZ0FTZ4FTZ8FTaAFTaEFTaIFTaMFTaQFTaUFTaYFTacFTagFTakFTaoFTasFTawFTa0FTa4FTa8FTbAFTbEFTbIFTbMFTbQFTbUFTbYFTbcFTbgFTbkFTboFTbsFTbwFTb0FTb4FTb8FTcAFTcEFTcIFTcMFTcQFTcUFTcYFTccFTcgFTckFTcoFTcsFTcwFTc0FTc4FTc8FTdAFTdEFTdIFTdMFTdQFTdUFTdYFTdcFTdgFTdkFTdoFTdsFTdwFTd0FTd4FTd8FTeAFTeEFTeIFTeMFTeQFTeUFTeYFTecFTegFTekFTeoFTesFTewFTe0FTe4FTe8FTfAFTfEFTfIFTfMFTfQFTfUFTfYFTfcFTfgFTfkFTfoFTfsFTfwFTf0FTf4FTf8FTQAGTQEGTQIGTQMGTQQGTQUGTQYGTQcGTQgGTQkGTQoGTQsGTQwGTQ0GTQ4GTQ8GTRAGTREGTRIGTRMGTRQGTRUGTRYGTRcGTRgGTRkGTRoGTRsGTRwGTR0GTR4GTR8GTSAGTSEGTSIGTSMGTSQGTSUGTSYGTScGTSgGTSkGTSoGTSsGTSwGTS0GTS4GTS8GTTAGTTEGTTIGTTMGTTQGTTUGTTYGTTcGTTgGTTkGTToGTTsGTTwGTT0GTT4GTT8GTUAGTUEGTUIGTUMGTUQGTUUGTUYGTUcGTUgGTUkGTUoGTUsGTUwGTU0GTU4GTU8GTVAGTVEGTVIGTVMGTVQGTVUGTVYGTVcGTVgGTVkGTVoGTVsGTVwGTV0GTV4GTV8GTWAGTWEGTWIGTWMGTWQGTWUGTWYGTWcGTWgGTWkGTWoGTWsGTWwGTW0GTW4GTW8GTXAGTXEGTXIGTXMGTXQGTXUGTXYGTXcGTXgGTXkGTXoGTXsGTXwGTX0GTX4GTX8GTYAGTYEGTYIGTYMGTYQGTYUGTYYGTYcGTYgGTYkGTYoGTYsGTYwGTY0GTY4GTY8GTZAGTZEGTZIGTZMGTZQGTZUGTZYGTZcGTZgGTZkGTZoGTZsGTZwGTZ0GTZ4GTZ8GTaAGTaEGTaIGTaMGTaQGTaUGTaYGTacGTagGTakGTaoGTasGTawGTa0GTa4GTa8GTbAGTbEGTbIGTbMGTbQGTbUGTbYGTbcGTbgGTbkGTboGTbsGTbwGTb0GTb4GTb8GTcAGTcEGTcIGTcMGTcQGTcUGTcYGTccGTcgGTckGTcoGTcsGTcwGTc0GTc4GTc8GTdAGTdEGTdIGTdMGTdQGTdUGTdYGTdcGTdgGTdkGTdoGTdsGTdwGTd0GTd4GTd8GTeAGTeEGTeIGTeMGTeQGTeUGTeYGTecGTegGTekGTeoGTesGTewGTe0GTe4GTe8GTfAGTfEGTfIGTfMGTfQGTfUGTfYGTfcGTfgGTfkGTfoGTfsGTfwGTf0GTf4GTf8GTQAHTQEHTQIHTQMHTQQHTQUHTQYHTQcHTQgHTQkHTQoHTQsHTQwHTQ0HTQ4HTQ8HTRAHTREHTRIHTRMHTRQHTRUHTRYHTRcHTRgHTRkHTRoHTRsHTRwHTR0HTR4HTR8HTSAHTSEHTSIHTSMHTSQHTSUHTSYHTScHTSgHTSkHTSoHTSsHTSwHTS0HTS4HTS8HTTAHTTEHTTIHTTMHTTQHTTUHTTYHTTcHTTgHTTkHTToHTTsHTTwHTT0HTT4HTT8HTUAHTUEHTUIHTUMHTUQHTUUHTUYHTUcHTUgHTUkHTUoHTUsHTUwHTU0HTU4HTU8HTVAHTVEHTVIHTVMHTVQHTVUHTVYHTVcHTVgHTVkHTVoHTVsHTVwHTV0HTV4HTV8HTWAHTWEHTWIHTWMHTWQHTWUHTWYHTWcHTWgHTWkHTWoHTWsHTWwHTW0HTW4HTW8HTXAHTXEHTXIHTXMHTXQHTXUHTXYHTXcHTXgHTXkHTXoHTXsHTXwHTX0HTX4HTX8HTYAHTYEHTYIHTYMHTYQHTYUHTYYHTYcHTYgHTYkHTYoHTYsHTYwHTY0HTY4HTY8HTZAHTZEHTZIHTZMHTZQHTZUHTZYHTZcHTZgHTZkHTZoHTZsHTZwHTZ0HTZ4HTZ8HTaAHTaEHTaIHTaMHTaQHTaUHTaYHTacHTagHTakHTaoHTasHTawHTa0HTa4HTa8HTbAHTbEHTbIHTbMHTbQHTbUHTbYHTbcHTbgHTbkHTboHTbsHTbwHTb0HTb4HTb8HTcAHTcEHTcIHTcMHTcQHTcUHTcYHTccHTcgHTckHTcoHTcsHTcwHTc0HTc4HTc8HTdAHTdEHTdIHTdMHTdQHTdUHTdYHTdcHTdgHTdkHTdoHTdsHTdwHTd0HTd4HTd8HTeAHTeEHTeIHTeMHTeQHTeUHTeYHTecHTegHTekHTeoHTesHTewHTe0HTe4HTe8HTfAHTfEHTfIHTfMHTfQHTfUHTfYHTfcHTfgHTfkHTfoHTfsHTfwHTf0HTf4HTf8HTQAITQEITQIITQMITQQITQUITQYITQcITQgITQkITQoITQsITQwITQ0ITQ4ITQ8ITRAITREITRIITRMITRQITRUITRYITRcITRgITRkITRoITRsITRwITR0ITR4ITR8ITSAITSEITSIITSMITSQITSUITSYITScITSgITSkITSoITSsITSwITS0ITS4ITS8ITTAITTEITTIITTMITTQITTUITTYITTcITTgITTkITToITTsITTwITT0ITT4ITT8ITUAITUEITUIITUMITUQITUUITUYITUcITUgITUkITUoITUsITUwITU0ITU4ITU8ITVAITVEITVIITVMITVQITVUITVYITVcITVgITVkITVoITVsITVwITV0ITV4ITV8ITWAITWEITWIITWMITWQITWUIZUsCXXLTBwAAKE1iCU1jCU1kCU1lCU1mCU1nCU1oCU1pCU1qCU1rCU1sCU1tCU1uCU1vCU1wCU1xCU1yCU1zCU10CU11CU12CU13CU14CU15CU16CU17CU18CU19CU1+CU1/CU2ACU2BCU2CCU2DCU2ECU2FCU2GCU2HCU2ICU2JCU2KCU2LCU2MCU2NCU2OCU2PCU2QCU2RCU2SCU2TCU2UCU2VCU2WCU2XCU2YCU2ZCU2aCU2bCU2cCU2dCU2eCU2fCU2gCU2hCU2iCU2jCU2kCU2lCU2mCU2nCU2oCU2pCU2qCU2rCU2sCU2tCU2uCU2vCU2wCU2xCU2yCU2zCU20CU21CU22CU23CU24CU25CU26CU27CU28CU29CU2+CU2/CU3ACU3BCU3CCU3DCU3ECU3FCU3GCU3HCU3ICU3JCU3KCU3LCU3MCU3NCU3OCU3PCU3QCU3RCU3SCU3TCU3UCU3VCU3WCU3XCU3YCU3ZCU3aCU3bCU3cCU3dCU3eCU3fCU3gCU3hCU3iCU3jCU3kCU3lCU3mCU3nCU3oCU3pCU3qCU3rCU3sCU3tCU3uCU3vCU3wCU3xCU3yCU3zCU30CU31CU32CU33CU34CU35CU36CU37CU38CU39CU3+CU3/CU0ACk0BCk0CCk0DCk0ECk0FCk0GCk0HCk0ICk0JCk0KCk0LCk0MCk0NCk0OCk0PCk0QCk0RCk0SCk0TCk0UCk0VCk0WCk0XCk0YCk0ZCk0aCk0bCk0cCk0dCk0eCk0fCk0gCk0hCk0iCk0jCk0kCk0lCk0mCk0nCk0oCk0pCk0qCk0rCk0sCk0tCk0uCk0vCk0wCk0xCk0yCk0zCk00Ck01Ck02Ck03Ck04Ck05Ck06Ck07Ck08Ck09Ck0+Ck0/Ck1ACk1BCk1CCk1DCk1ECk1FCk1GCk1HCk1ICk1JCk1KCk1LCk1MCk1NCk1OCk1PCk1QCk1RCk1SCk1TCk1UCk1VCk1WCk1XCk1YCk1ZCk1aCk1bCk1cCk1dCk1eCk1fCk1gCk1hCk1iCk1jCk1kCk1lCk1mCk1nCk1oCk1pCk1qCk1rCk1sCk1tCk1uCk1vCk1wCk1xCk1yCk1zCk10Ck11Ck12Ck13Ck14Ck15Ck16Ck17Ck18Ck19Ck1+Ck1/Ck2ACk2BCk2CCk2DCk2ECk2FCk2GCk2HCk2ICk2JCk2KCk2LCk2MCk2NCk2OCk2PCk2QCk2RCk2SCk2TCk2UCk2VCk2WCk2XCk2YCk2ZCk2aCk2bCk2cCk2dCk2eCk2fCk2gCk2hCk2iCk2jCk2kCk2lCk2mCk2nCk2oCk2pCk2qCk2rCk2sCk2tCk2uCk2vCk2wCk2xCk2yCk2zCk20Ck21Ck22Ck23Ck24Ck25Ck26Ck27Ck28Ck29Ck2+Ck2/Ck3ACk3BCk3CCk3DCk3ECk3FCk3GCk3HCk3ICk3JCk3KCk3LCk3MCk3NCk3OCk3PCk3QCk3RCk3SCk3TCk3UCk3VCk3WCk3XCk3YCk3ZCk3aCk3bCk3cCk3dCk3eCk3fCk3gCk3hCk3iCk3jCk3kCk3lCk3mCk3nCk3oCk3pCk3qCk3rCk3sCk3tCk3uCk3vCk3wCk3xCk3yCk3zCk30Ck31Ck32Ck33Ck34Ck35Ck36Ck37Ck38Ck39Ck3+Ck3/Ck0AC00BC00CC00DC00EC00FC00GC00HC00IC00JC00KC00LC00MC00NC00OC00PC00QC00RC00SC00TC00UC00VC00WC00XC00YC00ZC00aC00bC00cC00dC00eC00fC00gC00hC00iC00jC00kC00lC00mC00nC00oC00pC00qC00rC00sC00tC00uC00vC00wC00xC00yC00zC000C001C002C003C004C005C006C007C008C009C00+C00/C01AC01BC01CC01DC01EC01FC01GC01HC01IC01JC01KC01LC01MC01NC01OC01PC01QC01RC01SC01TC01UC01VC01WC01XC01YC01ZC01aC01bC01cC01dC01eC01fC01gC01hC01iC01jC01kC01lC01mC01nC01oC01pC01qC01rC01sC01tC01uC01vC01wC01xC01yC01zC010C011C012C013C014C015C016C017C018C019C01+C01/C02AC02BC02CC02DC02EC02FC02GC02HC02IC02JC02KC02LC02MC02NC02OC02PC02QC02RC02SC02TC02UC02VC02WC02XC02YC02ZC02aC02bC02cC02dC02eC02fC02gC02hC02iC02jC02kC02lC02mC02nC02oC02pC02qC02rC02sC02tC02uC02vC02wC02xC02yC02zC020C021C022C023C024C025C026C027C028C029C02+C02/C03AC03BC03CC03DC03EC03FC03GC03HC03IC03JC03KC03LC03MC03NC03OC03PC03QC03RC03SC03TC03UC03VC03WC03XC03YC03ZC03aC03bC03cC03dC03eC03fC03gC03hC03iC03jC03kC03lC03mC03nC03oC03pC03qC03rC03sC03tC03uC03vC03wC03xC03yC03zC030C031C032C033C034C035C036C037C038C039C03+C03/C00ADE0BDE0CDE0DDE0EDE0FDE0GDE0HDE0IDE0JDE0KDE0LDE0MDE0NDE0ODE0PDE0QDE0RDE0SDE0TDE0UDE0VDE0WDE0XDE0YDE0ZDE0aDE0bDE0cDE0dDE0eDE0fDE0gDE0hDE0iDE0jDE0kDE0lDE0mDE0nDE0oDE0pDE0qDE0rDE0sDE0tDE0uDE0vDE0wDE0xDE0yDE0zDE00DE01DE02DE03DE04DE05DE06DE07DE08DE09DE0+DE0/DE1ADE1BDE1CDE1DDE1EDE1FDE1GDE1HDE1IDE1JDE1KDE1LDE1MDE1NDE1ODE1PDE1QDE1RDE1SDE1TDE1UDE1VDE1WDE1XDE1YDE1ZDE1aDE1bDE1cDE1dDE1eDE1fDE1gDE1hDE1iDE1jDE1kDE1lDE1mDE1nDE1oDE1pDE1qDE1rDE1sDE1tDE1uDE1vDE1wDE1xDE1yDE1zDE10DE11DE12DE13DE14DE15DE16DE17DE18DE19DE1+DE1/DE2ADE2BDE2CDE2DDE2EDE2FDE2GDE2HDE2IDE2JDE2KDE2LDE2MDE2NDE2ODE2PDE2QDE2RDE2SDE2TDE2UDE2VDE2WDE2XDE2YDE2ZDE2aDE2bDE2cDE2dDE2eDE2fDE2gDE2hDE2iDE2jDE2kDE2lDE2mDE2nDE2oDE2pDE2qDE2rDE2sDE2tDE2uDE2vDE2wDE2xDE2yDE2zDE20DE21DE22DE23DE24DE25DE26DE27DE28DE29DE2+DE2/DE3ADE3BDE3CDE3DDE3EDE3FDE3GDE3HDE3IDE3JDE3KDE3LDE3MDE3NDE3ODE3PDE3QDE3RDE3SDE3TDE3UDE3VDE3WDE3XDE3YDE3ZDE3aDE3bDE3cDE3dDE3eDE3fDE3gDE3hDE3iDE3jDE3kDE3lDE3mDE3nDE3oDE3pDE3qDE3rDE3sDE3tDE3uDE3vDE3wDE3xDE3yDE3zDE30DE31DE32DE33DE34DE35DE36DE37DE38DE39DE3+DE3/DE0ADU0BDU0CDU0DDU0EDU0FDU0GDU0HDU0IDU0JDU0KDU0LDU0MDU0NDU0ODU0PDU0QDU0RDU0SDU0TDU0UDU0VDU0WDU0XDU0YDU0ZDU0aDU0bDU0cDU0dDU0eDU0fDU0gDU0hDU0iDU0jDU0kDU0lDU0mDU0nDU0oDU0pDU0qDU0rDU0sDU0tDU0uDU0vDU0wDU0xDU0yDU0zDU00DU01DU02DU03DU04DU05DU06DU07DU08DU09DU0+DU0/DU1ADU1BDU1CDU1DDU1EDU1FDU1GDU1HDU1IDU1JDWUoTUoNTUsNTUwNTU0NTU4NTU8NTVANTVENTVINTVMNTVQNTVUNTVYNTVcNTVgNTVkNTVoNTVsNTVwNTV0NTV4NTV8NTWANTWENTWINTWMNTWQNTWUNTWYNTWcNTWgNTWkNTWoNTWsNTWwNTW0NTW4NTW8NTXANTXENTXINTXMNTXQNTXUNTXYNTXcNTXgNTXkNTXoNTXsNTXwNTX0NTX4NTX8NTYANTYENTYINTYMNTYQNTYUNTYYNTYcNTYgNTYkNTYoNTYsNTYwNTY0NTY4NTY8NTZANTZENTZINTZMNTZQNTZUNTZYNTZcNTZgNTZkNTZoNTZsNTZwNTZ0NTZ4NTZ8NTaANTaENTaINTaMNTaQNTaUNTaYNTacNTagNTakNTaoNTasNTawNTa0NTa4NTa8NTbANTbENTbINTbMNTbQNTbUNTbYNTbcNTbgNTbkNTboNTbsNTbwNTb0NTb4NTb8NTcANTcENTcINTcMNTcQNTcUNTcYNTccNTcgNTckNTcoNTcsNTcwNTc0NTc4NTc8NTdANTdENTdINTdMNTdQNTdUNTdYNTdcNTdgNTdkNTdoNTdsNTdwNTd0NTd4NTd8NTeANTeENTeINTeMNTeQNTeUNTeYNTecNTegNTekNTeoNTesNTewNTe0NTe4NTe8NTfANTfENTfINTfMNTfQNTfUNTfYNTfcNTfgNTfkNTfoNTfsNTfwNTf0NTf4NTf8NTQAOTQEOTQIOTQMOTQQOTQUOTQYOTQcOTQgOTQkOTQoOTQsOTQwOTQ0OTQ4OTQ8OTRAOTREOTRIOTRMOTRQOTRUOTRYOTRcOTRgOTRkOTRoOTRsOTRwOTR0OTR4OTR8OTSAOTSEOTSIOTSMOTSQOTSUOTSYOTScOTSgOTSkOTSoOTSsOTSwOTS0OTS4OTS8OTTAOTTEOTTIOTTMOTTQOTTUOTTYOTTcOTTgOTTkOTToOTTsOTTwOTT0OTT4OTT8OTUAOTUEOTUIOTUMOTUQOTUUOTUYOTUcOTUgOTUkOTUoOTUsOTUwOTU0OTU4OTU8OTVAOTVEOTVIOTVMOTVQOTVUOTVYOTVcOTVgOTVkOTVoOTVsOTVwOTV0OTV4OTV8OTWAOTWEOTWIOTWMOTWQOTWUOTWYOTWcOTWgOTWkOTWoOTWsOTWwOTW0OTW4OTW8OTXAOTXEOTXIOTXMOTXQOTXUOTXYOTXcOTXgOTXkOTXoOTXsOTXwOTX0OTX4OTX8OTYAOTYEOTYIOTYMOTYQOTYUOTYYOTYcOTYgOTYkOTYoOTYsOTYwOTY0OTY4OTY8OTZAOTZEOTZIOTZMOTZQOTZUOTZYOTZcOTZgOTZkOTZoOTZsOTZwOTZ0OTZ4OTZ8OTaAOTaEOTaIOTaMOTaQOTaUOTaYOTacOTagOTakOTaoOTasOTawOTa0OTa4OTa8OTbAOTbEOTbIOTbMOTbQOTbUOTbYOTbcOTbgOTbkOTboOTbsOTbwOTb0OTb4OTb8OTcAOTcEOTcIOTcMOTcQOTcUOTcYOTccOTcgOTckOTcoOTcsOTcwOTc0OTc4OTc8OTdAOTdEOTdIOTdMOTdQOTdUOTdYOTdcOTdgOTdkOTdoOTdsOTdwOTd0OTd4OTd8OTeAOTeEOTeIOTeMOTeQOTeUOTeYOTecOTegOTekOTeoOTesOTewOTe0OTe4OTe8OTfAOTfEOTfIOTfMOTfQOTfUOTfYOTfcOTfgOTfkOTfoOTfsOTfwOTf0OTf4OTf8OTQAPTQEPTQIPTQMPTQQPTQUPTQYPTQcPTQgPTQkPTQoPTQsPTQwPTQ0PTQ4PTQ8PTRAPTREPTRIPTRMPTRQPTRUPTRYPTRcPTRgPTRkPTRoPTRsPTRwPTR0PTR4PTR8PTSAPTSEPTSIPTSMPTSQPTSUPTSYPTScPTSgPTSkPTSoPTSsPTSwPTS0PTS4PTS8PZXWHVQxzdXJmYWNlQ29sb3Jy1AcAAE3LHU59ctUHAAAoSwFdctYHAAAoTcsETcwETc0ETc4ETc8ETdAETdEETdIETdMETdQETdUETdYETdcETdgETdkETdoETdsETdwETd0ETd4ETd8ETeAETeEETeIETeMETeQETeUETeYETecETegETekETeoETesETewETe0ETe4ETe8ETfAETfEETfIETfMETfQETfUETfYETfcETfgETfkETfoETfsETfwETf0ETf4ETf8ETQAFTQEFTQIFTQMFTQQFTQUFTQYFTQcFTQgFTQkFTQoFTQsFTQwFTQ0FTQ4FTQ8FTRAFTREFTRIFTRMFTRQFTRUFTRYFTRcFTRgFTRkFTRoFTRsFTRwFTR0FTR4FTR8FTSAFTSEFTSIFTSMFTSQFTSUFTSYFTScFTSgFTSkFTSoFTSsFTSwFTS0FTS4FTS8FTTAFTTEFTTIFTTMFTTQFTTUFTTYFTTcFTTgFTTkFTToFTTsFTTwFTT0FTT4FTT8FTUAFTUEFTUIFTUMFTUQFTUUFTUYFTUcFTUgFTUkFTUoFTUsFTUwFTU0FTU4FTU8FTVAFTVEFTVIFTVMFTVQFTVUFTVYFTVcFTVgFTVkFTVoFTVsFTVwFTV0FTV4FTV8FTWAFTWEFTWIFTWMFTWQFTWUFTWYFTWcFTWgFTWkFTWoFTWsFTWwFTW0FTW4FTW8FTXAFTXEFTXIFTXMFTXQFTXUFTXYFTXcFTXgFTXkFTXoFTXsFTXwFTX0FTX4FTX8FTYAFTYEFTYIFTYMFTYQFTYUFTYYFTYcFTYgFTYkFTYoFTYsFTYwFTY0FTY4FTY8FTZAFTZEFTZIFTZMFTZQFTZUFTZYFTZcFTZgFTZkFTZoFTZsFTZwFTZ0FTZ4FTZ8FTaAFTaEFTaIFTaMFTaQFTaUFTaYFTacFTagFTakFTaoFTasFTawFTa0FTa4FTa8FTbAFTbEFTbIFTbMFTbQFTbUFTbYFTbcFTbgFTbkFTboFTbsFTbwFTb0FTb4FTb8FTcAFTcEFTcIFTcMFTcQFTcUFTcYFTccFTcgFTckFTcoFTcsFTcwFTc0FTc4FTc8FTdAFTdEFTdIFTdMFTdQFTdUFTdYFTdcFTdgFTdkFTdoFTdsFTdwFTd0FTd4FTd8FTeAFTeEFTeIFTeMFTeQFTeUFTeYFTecFTegFTekFTeoFTesFTewFTe0FTe4FTe8FTfAFTfEFTfIFTfMFTfQFTfUFTfYFTfcFTfgFTfkFTfoFTfsFTfwFTf0FTf4FTf8FTQAGTQEGTQIGTQMGTQQGTQUGTQYGTQcGTQgGTQkGTQoGTQsGTQwGTQ0GTQ4GTQ8GTRAGTREGTRIGTRMGTRQGTRUGTRYGTRcGTRgGTRkGTRoGTRsGTRwGTR0GTR4GTR8GTSAGTSEGTSIGTSMGTSQGTSUGTSYGTScGTSgGTSkGTSoGTSsGTSwGTS0GTS4GTS8GTTAGTTEGTTIGTTMGTTQGTTUGTTYGTTcGTTgGTTkGTToGTTsGTTwGTT0GTT4GTT8GTUAGTUEGTUIGTUMGTUQGTUUGTUYGTUcGTUgGTUkGTUoGTUsGTUwGTU0GTU4GTU8GTVAGTVEGTVIGTVMGTVQGTVUGTVYGTVcGTVgGTVkGTVoGTVsGTVwGTV0GTV4GTV8GTWAGTWEGTWIGTWMGTWQGTWUGTWYGTWcGTWgGTWkGTWoGTWsGTWwGTW0GTW4GTW8GTXAGTXEGTXIGTXMGTXQGTXUGTXYGTXcGTXgGTXkGTXoGTXsGTXwGTX0GTX4GTX8GTYAGTYEGTYIGTYMGTYQGTYUGTYYGTYcGTYgGTYkGTYoGTYsGTYwGTY0GTY4GTY8GTZAGTZEGTZIGTZMGTZQGTZUGTZYGTZcGTZgGTZkGTZoGTZsGTZwGTZ0GTZ4GTZ8GTaAGTaEGTaIGTaMGTaQGTaUGTaYGTacGTagGTakGTaoGTasGTawGTa0GTa4GTa8GTbAGTbEGTbIGTbMGTbQGTbUGTbYGTbcGTbgGTbkGTboGTbsGTbwGTb0GTb4GTb8GTcAGTcEGTcIGTcMGTcQGTcUGTcYGTccGTcgGTckGTcoGTcsGTcwGTc0GTc4GTc8GTdAGTdEGTdIGTdMGTdQGTdUGTdYGTdcGTdgGTdkGTdoGTdsGTdwGTd0GTd4GTd8GTeAGTeEGTeIGTeMGTeQGTeUGTeYGTecGTegGTekGTeoGTesGTewGTe0GTe4GTe8GTfAGTfEGTfIGTfMGTfQGTfUGTfYGTfcGTfgGTfkGTfoGTfsGTfwGTf0GTf4GTf8GTQAHTQEHTQIHTQMHTQQHTQUHTQYHTQcHTQgHTQkHTQoHTQsHTQwHTQ0HTQ4HTQ8HTRAHTREHTRIHTRMHTRQHTRUHTRYHTRcHTRgHTRkHTRoHTRsHTRwHTR0HTR4HTR8HTSAHTSEHTSIHTSMHTSQHTSUHTSYHTScHTSgHTSkHTSoHTSsHTSwHTS0HTS4HTS8HTTAHTTEHTTIHTTMHTTQHTTUHTTYHTTcHTTgHTTkHTToHTTsHTTwHTT0HTT4HTT8HTUAHTUEHTUIHTUMHTUQHTUUHTUYHTUcHTUgHTUkHTUoHTUsHTUwHTU0HTU4HTU8HTVAHTVEHTVIHTVMHTVQHTVUHTVYHTVcHTVgHTVkHTVoHTVsHTVwHTV0HTV4HTV8HTWAHTWEHTWIHTWMHTWQHTWUHTWYHTWcHTWgHTWkHTWoHTWsHTWwHTW0HTW4HTW8HTXAHTXEHTXIHTXMHTXQHTXUHTXYHTXcHTXgHTXkHTXoHTXsHTXwHTX0HTX4HTX8HTYAHTYEHTYIHTYMHTYQHTYUHTYYHTYcHTYgHTYkHTYoHTYsHTYwHTY0HTY4HTY8HTZAHTZEHTZIHTZMHTZQHTZUHTZYHTZcHTZgHTZkHTZoHTZsHTZwHTZ0HTZ4HTZ8HTaAHTaEHTaIHTaMHTaQHTaUHTaYHTacHTagHTakHTaoHTasHTawHTa0HTa4HTa8HTbAHTbEHTbIHTbMHTbQHTbUHTbYHTbcHTbgHTbkHTboHTbsHTbwHTb0HTb4HTb8HTcAHTcEHTcIHTcMHTcQHTcUHTcYHTccHTcgHTckHTcoHTcsHTcwHTc0HTc4HTc8HTdAHTdEHTdIHTdMHTdQHTdUHTdYHTdcHTdgHTdkHTdoHTdsHTdwHTd0HTd4HTd8HTeAHTeEHTeIHTeMHTeQHTeUHTeYHTecHTegHTekHTeoHTesHTewHTe0HTe4HTe8HTfAHTfEHTfIHTfMHTfQHTfUHTfYHTfcHTfgHTfkHTfoHTfsHTfwHTf0HTf4HTf8HTQAITQEITQIITQMITQQITQUITQYITQcITQgITQkITQoITQsITQwITQ0ITQ4ITQ8ITRAITREITRIITRMITRQITRUITRYITRcITRgITRkITRoITRsITRwITR0ITR4ITR8ITSAITSEITSIITSMITSQITSUITSYITScITSgITSkITSoITSsITSwITS0ITS4ITS8ITTAITTEITTIITTMITTQITTUITTYITTcITTgITTkITToITTsITTwITT0ITT4ITT8ITUAITUEITUIITUMITUQITUUITUYITUcITUgITUkITUoITUsITUwITU0ITU4ITU8ITVAITVEITVIITVMITVQITVUITVYITVcITVgITVkITVoITVsITVwITV0ITV4ITV8ITWAITWEITWIITWMITWQITWUIZUsCXXLXBwAAKE1iCU1jCU1kCU1lCU1mCU1nCU1oCU1pCU1qCU1rCU1sCU1tCU1uCU1vCU1wCU1xCU1yCU1zCU10CU11CU12CU13CU14CU15CU16CU17CU18CU19CU1+CU1/CU2ACU2BCU2CCU2DCU2ECU2FCU2GCU2HCU2ICU2JCU2KCU2LCU2MCU2NCU2OCU2PCU2QCU2RCU2SCU2TCU2UCU2VCU2WCU2XCU2YCU2ZCU2aCU2bCU2cCU2dCU2eCU2fCU2gCU2hCU2iCU2jCU2kCU2lCU2mCU2nCU2oCU2pCU2qCU2rCU2sCU2tCU2uCU2vCU2wCU2xCU2yCU2zCU20CU21CU22CU23CU24CU25CU26CU27CU28CU29CU2+CU2/CU3ACU3BCU3CCU3DCU3ECU3FCU3GCU3HCU3ICU3JCU3KCU3LCU3MCU3NCU3OCU3PCU3QCU3RCU3SCU3TCU3UCU3VCU3WCU3XCU3YCU3ZCU3aCU3bCU3cCU3dCU3eCU3fCU3gCU3hCU3iCU3jCU3kCU3lCU3mCU3nCU3oCU3pCU3qCU3rCU3sCU3tCU3uCU3vCU3wCU3xCU3yCU3zCU30CU31CU32CU33CU34CU35CU36CU37CU38CU39CU3+CU3/CU0ACk0BCk0CCk0DCk0ECk0FCk0GCk0HCk0ICk0JCk0KCk0LCk0MCk0NCk0OCk0PCk0QCk0RCk0SCk0TCk0UCk0VCk0WCk0XCk0YCk0ZCk0aCk0bCk0cCk0dCk0eCk0fCk0gCk0hCk0iCk0jCk0kCk0lCk0mCk0nCk0oCk0pCk0qCk0rCk0sCk0tCk0uCk0vCk0wCk0xCk0yCk0zCk00Ck01Ck02Ck03Ck04Ck05Ck06Ck07Ck08Ck09Ck0+Ck0/Ck1ACk1BCk1CCk1DCk1ECk1FCk1GCk1HCk1ICk1JCk1KCk1LCk1MCk1NCk1OCk1PCk1QCk1RCk1SCk1TCk1UCk1VCk1WCk1XCk1YCk1ZCk1aCk1bCk1cCk1dCk1eCk1fCk1gCk1hCk1iCk1jCk1kCk1lCk1mCk1nCk1oCk1pCk1qCk1rCk1sCk1tCk1uCk1vCk1wCk1xCk1yCk1zCk10Ck11Ck12Ck13Ck14Ck15Ck16Ck17Ck18Ck19Ck1+Ck1/Ck2ACk2BCk2CCk2DCk2ECk2FCk2GCk2HCk2ICk2JCk2KCk2LCk2MCk2NCk2OCk2PCk2QCk2RCk2SCk2TCk2UCk2VCk2WCk2XCk2YCk2ZCk2aCk2bCk2cCk2dCk2eCk2fCk2gCk2hCk2iCk2jCk2kCk2lCk2mCk2nCk2oCk2pCk2qCk2rCk2sCk2tCk2uCk2vCk2wCk2xCk2yCk2zCk20Ck21Ck22Ck23Ck24Ck25Ck26Ck27Ck28Ck29Ck2+Ck2/Ck3ACk3BCk3CCk3DCk3ECk3FCk3GCk3HCk3ICk3JCk3KCk3LCk3MCk3NCk3OCk3PCk3QCk3RCk3SCk3TCk3UCk3VCk3WCk3XCk3YCk3ZCk3aCk3bCk3cCk3dCk3eCk3fCk3gCk3hCk3iCk3jCk3kCk3lCk3mCk3nCk3oCk3pCk3qCk3rCk3sCk3tCk3uCk3vCk3wCk3xCk3yCk3zCk30Ck31Ck32Ck33Ck34Ck35Ck36Ck37Ck38Ck39Ck3+Ck3/Ck0AC00BC00CC00DC00EC00FC00GC00HC00IC00JC00KC00LC00MC00NC00OC00PC00QC00RC00SC00TC00UC00VC00WC00XC00YC00ZC00aC00bC00cC00dC00eC00fC00gC00hC00iC00jC00kC00lC00mC00nC00oC00pC00qC00rC00sC00tC00uC00vC00wC00xC00yC00zC000C001C002C003C004C005C006C007C008C009C00+C00/C01AC01BC01CC01DC01EC01FC01GC01HC01IC01JC01KC01LC01MC01NC01OC01PC01QC01RC01SC01TC01UC01VC01WC01XC01YC01ZC01aC01bC01cC01dC01eC01fC01gC01hC01iC01jC01kC01lC01mC01nC01oC01pC01qC01rC01sC01tC01uC01vC01wC01xC01yC01zC010C011C012C013C014C015C016C017C018C019C01+C01/C02AC02BC02CC02DC02EC02FC02GC02HC02IC02JC02KC02LC02MC02NC02OC02PC02QC02RC02SC02TC02UC02VC02WC02XC02YC02ZC02aC02bC02cC02dC02eC02fC02gC02hC02iC02jC02kC02lC02mC02nC02oC02pC02qC02rC02sC02tC02uC02vC02wC02xC02yC02zC020C021C022C023C024C025C026C027C028C029C02+C02/C03AC03BC03CC03DC03EC03FC03GC03HC03IC03JC03KC03LC03MC03NC03OC03PC03QC03RC03SC03TC03UC03VC03WC03XC03YC03ZC03aC03bC03cC03dC03eC03fC03gC03hC03iC03jC03kC03lC03mC03nC03oC03pC03qC03rC03sC03tC03uC03vC03wC03xC03yC03zC030C031C032C033C034C035C036C037C038C039C03+C03/C00ADE0BDE0CDE0DDE0EDE0FDE0GDE0HDE0IDE0JDE0KDE0LDE0MDE0NDE0ODE0PDE0QDE0RDE0SDE0TDE0UDE0VDE0WDE0XDE0YDE0ZDE0aDE0bDE0cDE0dDE0eDE0fDE0gDE0hDE0iDE0jDE0kDE0lDE0mDE0nDE0oDE0pDE0qDE0rDE0sDE0tDE0uDE0vDE0wDE0xDE0yDE0zDE00DE01DE02DE03DE04DE05DE06DE07DE08DE09DE0+DE0/DE1ADE1BDE1CDE1DDE1EDE1FDE1GDE1HDE1IDE1JDE1KDE1LDE1MDE1NDE1ODE1PDE1QDE1RDE1SDE1TDE1UDE1VDE1WDE1XDE1YDE1ZDE1aDE1bDE1cDE1dDE1eDE1fDE1gDE1hDE1iDE1jDE1kDE1lDE1mDE1nDE1oDE1pDE1qDE1rDE1sDE1tDE1uDE1vDE1wDE1xDE1yDE1zDE10DE11DE12DE13DE14DE15DE16DE17DE18DE19DE1+DE1/DE2ADE2BDE2CDE2DDE2EDE2FDE2GDE2HDE2IDE2JDE2KDE2LDE2MDE2NDE2ODE2PDE2QDE2RDE2SDE2TDE2UDE2VDE2WDE2XDE2YDE2ZDE2aDE2bDE2cDE2dDE2eDE2fDE2gDE2hDE2iDE2jDE2kDE2lDE2mDE2nDE2oDE2pDE2qDE2rDE2sDE2tDE2uDE2vDE2wDE2xDE2yDE2zDE20DE21DE22DE23DE24DE25DE26DE27DE28DE29DE2+DE2/DE3ADE3BDE3CDE3DDE3EDE3FDE3GDE3HDE3IDE3JDE3KDE3LDE3MDE3NDE3ODE3PDE3QDE3RDE3SDE3TDE3UDE3VDE3WDE3XDE3YDE3ZDE3aDE3bDE3cDE3dDE3eDE3fDE3gDE3hDE3iDE3jDE3kDE3lDE3mDE3nDE3oDE3pDE3qDE3rDE3sDE3tDE3uDE3vDE3wDE3xDE3yDE3zDE30DE31DE32DE33DE34DE35DE36DE37DE38DE39DE3+DE3/DE0ADU0BDU0CDU0DDU0EDU0FDU0GDU0HDU0IDU0JDU0KDU0LDU0MDU0NDU0ODU0PDU0QDU0RDU0SDU0TDU0UDU0VDU0WDU0XDU0YDU0ZDU0aDU0bDU0cDU0dDU0eDU0fDU0gDU0hDU0iDU0jDU0kDU0lDU0mDU0nDU0oDU0pDU0qDU0rDU0sDU0tDU0uDU0vDU0wDU0xDU0yDU0zDU00DU01DU02DU03DU04DU05DU06DU07DU08DU09DU0+DU0/DU1ADU1BDU1CDU1DDU1EDU1FDU1GDU1HDU1IDU1JDWUoTUoNTUsNTUwNTU0NTU4NTU8NTVANTVENTVINTVMNTVQNTVUNTVYNTVcNTVgNTVkNTVoNTVsNTVwNTV0NTV4NTV8NTWANTWENTWINTWMNTWQNTWUNTWYNTWcNTWgNTWkNTWoNTWsNTWwNTW0NTW4NTW8NTXANTXENTXINTXMNTXQNTXUNTXYNTXcNTXgNTXkNTXoNTXsNTXwNTX0NTX4NTX8NTYANTYENTYINTYMNTYQNTYUNTYYNTYcNTYgNTYkNTYoNTYsNTYwNTY0NTY4NTY8NTZANTZENTZINTZMNTZQNTZUNTZYNTZcNTZgNTZkNTZoNTZsNTZwNTZ0NTZ4NTZ8NTaANTaENTaINTaMNTaQNTaUNTaYNTacNTagNTakNTaoNTasNTawNTa0NTa4NTa8NTbANTbENTbINTbMNTbQNTbUNTbYNTbcNTbgNTbkNTboNTbsNTbwNTb0NTb4NTb8NTcANTcENTcINTcMNTcQNTcUNTcYNTccNTcgNTckNTcoNTcsNTcwNTc0NTc4NTc8NTdANTdENTdINTdMNTdQNTdUNTdYNTdcNTdgNTdkNTdoNTdsNTdwNTd0NTd4NTd8NTeANTeENTeINTeMNTeQNTeUNTeYNTecNTegNTekNTeoNTesNTewNTe0NTe4NTe8NTfANTfENTfINTfMNTfQNTfUNTfYNTfcNTfgNTfkNTfoNTfsNTfwNTf0NTf4NTf8NTQAOTQEOTQIOTQMOTQQOTQUOTQYOTQcOTQgOTQkOTQoOTQsOTQwOTQ0OTQ4OTQ8OTRAOTREOTRIOTRMOTRQOTRUOTRYOTRcOTRgOTRkOTRoOTRsOTRwOTR0OTR4OTR8OTSAOTSEOTSIOTSMOTSQOTSUOTSYOTScOTSgOTSkOTSoOTSsOTSwOTS0OTS4OTS8OTTAOTTEOTTIOTTMOTTQOTTUOTTYOTTcOTTgOTTkOTToOTTsOTTwOTT0OTT4OTT8OTUAOTUEOTUIOTUMOTUQOTUUOTUYOTUcOTUgOTUkOTUoOTUsOTUwOTU0OTU4OTU8OTVAOTVEOTVIOTVMOTVQOTVUOTVYOTVcOTVgOTVkOTVoOTVsOTVwOTV0OTV4OTV8OTWAOTWEOTWIOTWMOTWQOTWUOTWYOTWcOTWgOTWkOTWoOTWsOTWwOTW0OTW4OTW8OTXAOTXEOTXIOTXMOTXQOTXUOTXYOTXcOTXgOTXkOTXoOTXsOTXwOTX0OTX4OTX8OTYAOTYEOTYIOTYMOTYQOTYUOTYYOTYcOTYgOTYkOTYoOTYsOTYwOTY0OTY4OTY8OTZAOTZEOTZIOTZMOTZQOTZUOTZYOTZcOTZgOTZkOTZoOTZsOTZwOTZ0OTZ4OTZ8OTaAOTaEOTaIOTaMOTaQOTaUOTaYOTacOTagOTakOTaoOTasOTawOTa0OTa4OTa8OTbAOTbEOTbIOTbMOTbQOTbUOTbYOTbcOTbgOTbkOTboOTbsOTbwOTb0OTb4OTb8OTcAOTcEOTcIOTcMOTcQOTcUOTcYOTccOTcgOTckOTcoOTcsOTcwOTc0OTc4OTc8OTdAOTdEOTdIOTdMOTdQOTdUOTdYOTdcOTdgOTdkOTdoOTdsOTdwOTd0OTd4OTd8OTeAOTeEOTeIOTeMOTeQOTeUOTeYOTecOTegOTekOTeoOTesOTewOTe0OTe4OTe8OTfAOTfEOTfIOTfMOTfQOTfUOTfYOTfcOTfgOTfkOTfoOTfsOTfwOTf0OTf4OTf8OTQAPTQEPTQIPTQMPTQQPTQUPTQYPTQcPTQgPTQkPTQoPTQsPTQwPTQ0PTQ4PTQ8PTRAPTREPTRIPTRMPTRQPTRUPTRYPTRcPTRgPTRkPTRoPTRsPTRwPTR0PTR4PTR8PTSAPTSEPTSIPTSMPTSQPTSUPTSYPTScPTSgPTSkPTSoPTSsPTSwPTS0PTS4PTS8PZXWHVQ9zdXJmYWNlQ2F0ZWdvcnly2AcAAE3LHVgEAAAAbWFpbn2HVQZyYWRpdXNy2QcAAE3LHUc//hR64AAAAH1y2gcAAChHP/o9cKAAAABdctsHAAAoSwBLCEsOSxBLFksYSyRLKksySzhLP0tBS0JLSUtLS1FLU0tZS2BLYktnS29LdEt7S31LfkuFS4dLjkuQS5FLnEuiS6RLqEuyS7ZLvUu/S8NLyUvRS9JL2EvaS+JL6UvxS/JL+k0BAU0CAU0DAU0FAU0LAU0UAU0fAU0mAU0vAU03AU09AU1CAU1KAU1PAU1WAU1eAU1lAU1wAU13AU14AU15AU17AU2AAU2GAU2IAU2PAU2YAU2gAU2nAU2uAU22AU2+AU3HAU3PAU3XAU3eAU3mAU3tAU31AU32AU3/AU0GAk0OAk0TAk0aAk0hAk0pAk0uAk02Ak07Ak1DAk1HAk1OAk1PAk1QAk1SAk1aAk1bAk1mAk1tAk10Ak11Ak12Ak14Ak2DAk2HAk2OAk2QAk2RAk2YAk2aAk2fAk2nAk2oAk2xAk25Ak3AAk3BAk3CAk3EAk3LAk3NAk3SAk3XAk3fAk3qAk3xAk3yAk3zAk31Ak37Ak0EA00KA00MA00QA00WA00YA00fA00pA00tA000A002A009A01FA01GA01OA01ZA01dA01mA01uA012A013A01+A02CA02KA02LA02SA02TA02UA02WA02cA02gA02nA02pA021A029A03CA03JA03QA03UA03cA03gA03oA03vA032A00CBE0KBE0RBE0YBE0gBE0nBE0uBE0vBE0wBE0yBE05BE06BE07BE09BE1FBE1NBE1VBE1aBE1iBE1nBE1wBE14BE15BE2ABE2CBE2DBE2HBE2OBE2WBE2XBE2eBE2lBE2uBE22BE26BE3BBE3DBE3LBE3WBE3gBE3kBE3rBE31BE35BE0EBU0LBU0TBU0aBU0cBU0dBU0kBU0tBU01BU08BU1EBU1MBU1TBU1aBU1jBU1nBU1rBU1zBU10BU18BU19BU2CBU2KBU2PBU2UBU2cBU2iBU2pBU2rBU2vBU27BU3CBU3HBU3PBU3VBU3dBU3pBU3tBU3zBU37BU0BBk0FBk0LBk0NBk0VBk0ZBk0hBk0oBk0wBk04Bk05Bk1ABk1GBk1OBk1WBk1dBk1pBk1wBk13Bk15Bk19Bk2EBk2FBk2GBk2IBk2RBk2YBk2dBk2lBk2qBk22Bk2+Bk3FBk3HBk3PBk3UBk3cBk3dBk3hBk3nBk3vBk3wBk30Bk37Bk38Bk39Bk3/Bk0HB00IB00NB00UB00fB00nB00oB00sB00zB007B008B01DB01EB01FB01HB01PB01UB01bB01cB01dB01fB01lB01nB01vB012B02CB02JB02LB02MB02RB02ZB02aB02fB02mB02tB021B022B02+B03EB03LB03NB03XB03bB03hB03jB03nB03wB034B038B00ECE0FCE0JCE0RCE0ZCE0hCE0pCE0xCE02CE08CE0+CE1ECE1GCE1NCE1SCE1aCE1bCE1mCE1tCE1vCE1wCE13CE14CE15CE17CE2ACE2ICE2NCE2UCE2VCE2WCE2YCE2cCE2kCE2qCE2yCE27CE3CCE3ECE3PCE3WCE3YCE3eCE3gCE3oCE3pCE3wCE38CE0BCU0JCU0RCU0XCU0eCU0gCU0qCU0uCU01CU07CU09CU1ECU1GCU1NCU1UCU1VCU1WCU1YCU1fCU1hCU1iCU1rCU1yCU1zCU10CU12CU2CCU2KCU2QCU2WCU2YCU2gCU2mCU2oCU2tCU20CU27CU3CCU3HCU3PCU3QCU3YCU3gCU3kCU3sCU30CU31CU37CU0ACk0ICk0JCk0NCk0UCk0YCk0gCk0hCk0oCk0xCk02Ck0+Ck1ECk1MCk1NCk1VCk1cCk1lCk1sCk1uCk11Ck12Ck13Ck15Ck2ACk2BCk2CCk2ECk2NCk2VCk2gCk2nCk2oCk2pCk2rCk2yCk2zCk20Ck22Ck29Ck3JCk3QCk3YCk3fCk3mCk3oCk3pCk3wCk3xCk3yCk30Ck38Ck0DC00FC00NC00RC00ZC00eC00mC00sC00wC003C004C005C007C01GC01KC01RC01ZC01lC01tC010C011C012C014C02AC02IC02OC02XC02dC02lC02sC02yC020C024C029C03FC03JC03RC03VC03dC03jC03rC03zC035C00BDE0JDE0RDE0SDE0aDE0iDE0pDE0yDE05DE1EDE1LDE1MDE1NDE1PDE1TDE1aDE1cDE1dDE1lDE1tDE11DE19DE2FDE2ODE2UDE2dDE2kDE2mDE2uDE22DE3ADE3EDE3NDE3VDE3dDE3lDE3rDE3xDE34DE35DE36DE38DE0ADU0GDU0IDU0QDU0UDU0cDU0dDU0kDU0mDU0nDU0vDU0wDU03DU08DU1EDU1MDU1RDU1YDU1ZDU1aDU1cDU1nDU1uDU1wDU15DU2BDU2JDU2RDU2WDU2bDU2gDU2oDU2uDU2yDU22DU2+DU2/DU3HDU3PDU3XDU3dDU3lDU3qDU3yDU36DU0ADk0HDk0ODk0VDk0dDk0lDk0mDk0yDk05Dk1ADk1CDk1KDk1SDk1aDk1eDk1iDk1qDk1rDk1wDk15Dk1/Dk2LDk2TDk2aDk2hDk2nDk2pDk2wDk27Dk3DDk3EDk3LDk3SDk3ZDk3bDk3jDk3rDk3sDk3zDk30Dk31Dk33Dk39Dk3/Dk0HD00PD00WD00iD00oD00qD00wD003D01AD01ID01QD01YD01fD01lD01qD01yD014D016D02BD02ID02ND02TD02VD02ZD02hD02iD02qD02rD02zD026D028D03ED03KD03RD03VD03aD03hD03jD03rD03sD03xD034D036D00AEE0IEE0UEE0aEE0hEE0oEE0uEE0wEE04EE08EE1EEE1MEE1XEE1fEE1gEE1oEE1wEE17EE2CEE2KEE2SEE2TEE2ZEE2gEE2kEE2rEE2zEE27EE3AEE3HEE3JEE3KEE3REE3YEE3eEE3mEE3uEE3vEE32EE38EE3+EE0FEU0KEU0WEU0aEU0gEU0oEU0wEU02EU04EU1AEU1IEU1PEU1QEU1REU1TEU1fEU1nEU1wEU14EU2AEU2BEU2JEU2REU2YEU2gEU2nEU2tEU20EU27EU3DEU3MEU3TEU3XEU3fEU3lEU3tEU31EU39EU3+EU0FEk0REk0cEk0kEk0tEk00Ek1AEk1EEk1PEk1TEk1aEk1cEk1gEk1nEk1uEk1wEk13Ek1+Ek2HEk2OEk2QEk2bEk2hEk2oEk2qEk2uEk22Ek2/Ek3GEk3HEk3IEk3KEk3WEk3dEk3eEk3fEk3hEk3oEk3wEk33Ek3/Ek0GE00HE00IE00KE00RE00TE00UE00bE00lE00pE00xE004E005E006E008E01CE01EE01LE01ME01NE01PE01UE01bE01hE01jE01pE01rE01xE018E02EE02JE02NE02RE02aE02hE02nE02pE02wE023E024E025E027E03HE03PE03XE03dE03fE03mE03vE031E033E03/E00AFE0IFE0JFE0OFE0WFE0XFE0cFE0jFE0rFE0vFE00FE08FE1CFE1EFE1LFE1QFE1YFE1eFE1gFE1oFE1vFE13FE2CFE2KFE2SFE2bFE2jFE2kFE2rFE20FE27FE29FE2+FE3GFE3OFE3PFE3WFE3gFE3kFE3pFE3xFE35FE3+FE0DFU0LFU0SFU0UFU0VFU0bFU0dFU0kFU0mFU0qFU0yFU0zFU07FU08FU1CFU1KFU1SFU1TFU1ZFU1gFU1nFU1vFU14FU2AFU2BFU2JFU2NFU2WFU2fFU2jFU2vFU22FU29FU2/FU3HFU3IFU3RFU3YFU3gFU3nFU3vFU33FU3+FU0FFk0JFk0OFk0XFk0fFk0mFk0rFk0zFk06Fk07Fk08FmUoTT4WTUYWTU4WTU8WTVQWTVwWTWMWTWQWTWUWTWcWTW8WTXYWTXgWTXkWTX8WTYEWTY0WTZEWTZkWTZoWTaMWTaoWTbEWTbYWTb4WTcMWTcwWTdIWTdoWTeAWTeIWTekWTfEWTfkWTQQXTQsXTRcXTSAXTSYXTS4XTTYXTTcXTT4XTT8XTUAXTUIXTUoXTUsXTVIXTVQXTVsXTWMXTWQXTWsXTXQXTXkXTYIXTYkXTYoXTYsXTY0XTZkXTaAXTaIXTasXTbIXTbMXTbQXTbYXTb4XTb8XTcMXTcsXTdMXTdkXTeAXTeEXTeIXTeQXTekXTfEXTfYXTf0XTQUYTQ0YTRUYTRwYTSMYTSwYTTQYTTsYTUQYTUwYTU0YTVMYTVsYTWIYTWQYTWgYTXIYTXYYTX4YTYMYTYoYTYwYTZQYTZsYTaMYTaoYTawYTa0YTbkYTcUYTdAYTdcYTd4YTeIYTecYTfAYTfsYTQMZTQoZTQwZTREZTRgZTRkZTRoZTRwZTSQZTSoZTTEZTTMZTToZTTsZTTwZTT4ZTUYZTU0ZTU8ZTVUZTVcZTV8ZTWQZTWgZTXEZTXkZTX0ZTYUZTYYZTY0ZTZMZTZgZTaAZTaEZTakZTa4ZTbQZTbsZTbwZTb0ZTb8ZTccZTcgZTc8ZTdcZTd4ZTeUZTewZTfMZTfoZTfwZTf0ZTQgaTRAaTRgaTRkaTSAaTSgaTSwaTTcaTUAaTUcaTUgaTUkaTUsaTVYaTV4aTWUaTWkaTXEaTXUaTX4aTYkaTY8aTZcaTZgaTaAaTaYaTa4aTbMaTbkaTbsaTcUaTckaTdQaTd0aTeUaTeYaTe0aTfUaTf0aTQQbTQobTQwbTRQbTRUbTRobTSMbTSsbTTMbTTQbTTsbTT0bTUIbTUobTU4bTVYbTV0bTWUbTWsbTW0bTXQbTXwbTYQbTYUbTYkbTY4bTZYbTZsbTaYbTa0bTbQbTbYbTbwbTcMbTcsbTdMbTdQbTdwbTd0bTeUbTekbTfEbTfgbTfobTfsbTQMcTQwcTRgcTSAcTSQcTSscTSwcTS0cTS8cTTocTT4cTUccTU4cTU8cTVAcTVIcTVYcTVwcTV4cTWUcTW0cTW4cTXUcTXYcTXccTXkcTYAcTYIcTYMcTY8cTZMcTZocTZ8cTaUcTaccTa8cTbccTb4cTcYcTcocTdEcTdIcTdMcTdUcTdscTeAcTegcTfMcTfkcTQAdTQEdTQIdTQQdTQ4dTRIdTR0dTSYdTS0dTS4dTS8dTTEdTTkdTT8dTUcdTU8dTVsdTWIdTWQdTWUdTWsdTXMdTXodTYEdTYcdTY4dTZcdTZ0dTaUdTa0dTbUdTbsdTb0dTcQdTcYdZUc/9rhR4AAAAF1y3AcAAChLBEsMSw9LFEsXSxxLKEsuSzZLPEtGS0pLT0tSS1dLXUthS2ZLa0tzS3hLgkuGS4tLlUugS6NLp0usS7pLvkvCS8dLzUvWS9lL3kvgS+FL5kvtS/ZL/k0JAU0PAU0SAU0TAU0YAU0jAU0qAU0tAU0uAU0zAU01AU02AU07AU1BAU1GAU1OAU1TAU1aAU1cAU1dAU1iAU1pAU10AU1/AU2EAU2HAU2MAU2TAU2WAU2XAU2cAU2kAU2rAU2yAU20AU21AU26AU3CAU3FAU3GAU3LAU3TAU3VAU3WAU3bAU3iAU3qAU3xAU36AU39AU3+AU0DAk0KAk0SAk0XAk0eAk0lAk0tAk0yAk00Ak01Ak06Ak0/Ak1GAk1LAk1WAk1fAk1qAk1xAk18Ak2GAk2LAk2VAk2ZAk2eAk2jAk2sAk2vAk2wAk21Ak23Ak24Ak29Ak3IAk3MAk3RAk3WAk3bAk3jAk3uAk35Ak3/Ak0CA00DA00IA00LA00PA00UA00XA00cA00jA00xA001A006A01BA01KA01SA01cA01hA01kA01lA01qA01sA01tA01yA017A02BA02GA02PA02aA02fA02kA02oA02tA025A03BA03GA03NA03TA03YA03fA03kA03mA03nA03sA03zA036A00GBE0OBE0VBE0cBE0kBE0rBE02BE1BBE1JBE1RBE1ZBE1eBE1mBE1rBE1uBE1vBE10BE19BE2GBE2LBE2SBE2bBE2iBE2pBE2sBE2tBE2yBE20BE21BE25BE2+BE3CBE3HBE3JBE3KBE3PBE3aBE3oBE3vBE39BE0IBU0PBU0RBU0SBU0XBU0hBU0oBU0rBU0sBU0xBU05BU1ABU1IBU1QBU1XBU1eBU1hBU1iBU1mBU1qBU1vBU14BU2BBU2GBU2OBU2TBU2YBU2gBU2mBU2qBU2uBU2zBU2/BU3GBU3LBU3TBU3ZBU3hBU3sBU3xBU33BU3/BU0EBk0JBk0MBk0RBk0TBk0UBk0YBk0dBk0lBk0sBk00Bk09Bk1EBk1KBk1SBk1aBk1hBk1tBk10Bk14Bk18Bk2BBk2MBk2PBk2QBk2VBk2cBk2hBk2pBk2uBk26Bk28Bk29Bk3CBk3GBk3LBk3NBk3OBk3TBk3YBk3gBk3lBk3rBk3zBk34Bk0DB00MB00RB00YB00jB00rB00wB003B01AB01LB01TB01YB01jB01mB01rB01zB016B02GB02QB02VB02eB02jB02qB02xB026B03CB03IB03MB03RB03fB03iB03mB03rB03uB03vB030B032B033B037B00ACE0ICE0NCE0VCE0XCE0YCE0dCE0fCE0gCE0lCE0tCE01CE06CE09CE1CCE1FCE1KCE1RCE1WCE1fCE1qCE10CE1/CE2ECE2MCE2RCE2bCE2gCE2oCE2uCE22CE25CE26CE2/CE3DCE3ICE3TCE3XCE3cCE3fCE3kCE3tCE30CE0ACU0FCU0HCU0ICU0NCU0VCU0bCU0fCU0kCU0yCU05CU08CU1BCU1FCU1KCU1RCU1cCU1mCU1pCU1qCU1vCU16CU2GCU2OCU2UCU2XCU2cCU2kCU2nCU2sCU2xCU24CU2/CU3GCU3LCU3UCU3cCU3jCU3oCU3wCU35CU3/CU0ECk0MCk0RCk0XCk0cCk0lCk0sCk0vCk0wCk01Ck06Ck1CCk1ICk1RCk1ZCk1gCk1jCk1kCk1pCk1tCk1yCk19Ck2ICk2LCk2MCk2RCk2TCk2UCk2ZCk2kCk2vCk26Ck3BCk3NCk3UCk3cCk3jCk3tCk34Ck0AC00EC00JC00QC00VC00dC00iC00qC00vC000C00/C01JC01OC01VC01XC01YC01dC01pC01xC018C01+C01/C02EC02MC02SC02VC02WC02bC02hC02jC02kC02pC02wC02zC023C028C03BC03IC03NC03UC03ZC03hC03nC03vC03xC03yC033C039C00FDE0NDE0WDE0eDE0gDE0hDE0mDE0tDE0wDE0xDE02DE09DE1IDE1SDE1XDE1hDE1jDE1kDE1pDE1xDE15DE2BDE2DDE2EDE2JDE2MDE2NDE2SDE2YDE2bDE2cDE2hDE2lDE2qDE2yDE26DE3IDE3LDE3MDE3RDE3ZDE3hDE3jDE3kDE3pDE3vDE31DE3/DE0EDU0HDU0MDU0TDU0YDU0hDU0rDU00DU07DU1ADU1IDU1QDU1VDU1gDU1rDU1vDU10DU13DU14DU19DU2FDU2NDU2VDU2aDU2fDU2kDU2mDU2nDU2sDU2xDU21DU26DU3DDU3LDU3TDU3bDU3hDU3jDU3kDU3pDU3uDU3wDU3xDU32DU3+DU0EDk0LDk0SDk0ZDk0hDk0qDk02Dk09Dk1BDk1GDk1IDk1JDk1ODk1WDk1dDk1hDk1mDk1vDk10Dk13Dk14Dk19Dk2DDk2PDk2XDk2eDk2lDk2oDk2tDk20Dk2/Dk3IDk3PDk3WDk3aDk3fDk3hDk3iDk3nDk3wDk37Dk3+Dk0DD00LD00TD00aD00mD00pD00uD000D007D00+D00/D01ED01GD01HD01MD01UD01cD01jD01pD01uD012D015D01+D02FD02MD02RD02UD02YD02dD02mD02vD023D027D03AD03ID03OD03UD03ZD03eD03iD03nD03wD031D035D03+D00EEE0MEE0YEE0eEE0lEE0sEE0vEE00EE07EE1AEE1CEE1DEE1IEE1QEE1bEE1kEE1sEE10EE1/EE2GEE2IEE2JEE2OEE2XEE2dEE2jEE2oEE2vEE23EE25EE26EE2/EE3EEE3OEE3VEE3cEE3iEE3kEE3lEE3qEE3zEE36EE39EE0CEU0JEU0OEU0ZEU0eEU0kEU0sEU0uEU0vEU00EU03EU08EU1EEU1GEU1HEU1MEU1XEU1jEU1rEU1uEU1vEU10EU12EU13EU18EU2FEU2HEU2IEU2NEU2VEU2cEU2kEU2rEU2xEU24EU2/EU3HEU3KEU3LEU3QEU3WEU3bEU3jEU3pEU3xEU3zEU30EU35EU0CEk0JEk0VEk0gEk0iEk0jEk0oEk0rEk0sEk0xEk04Ek1DEk1IEk1SEk1XEk1bEk1fEk1kEk1rEk1vEk10Ek17Ek2CEk2FEk2GEk2LEk2PEk2UEk2fEk2lEk2pEk2tEk2yEk26Ek29Ek2+Ek3DEk3OEk3aEk3lEk3sEk3uEk3vEk30Ek37Ek39Ek3+Ek0DE00OE00YE00fE00tE001E01AE01DE01IE01TE01YE01fE01iE01nE01qE01vE011E02AE02IE02ME02QE02VE02YE02ZE02eE02lE02oE02tE020E02/E03LE03TE03bE03eE03jE03qE03tE03uE03zE032E037E00EFE0NFE0SFE0bFE0gFE0nFE0uFE0zFE04FE1AFE1DFE1IFE1PFE1UFE1WFE1XFE1cFE1fFE1kFE1sFE1zFE17FE2GFE2IFE2JFE2OFE2QFE2RFE2WFE2ZFE2aFE2fFE2oFE2vFE2yFE2zFE24FE3CFE3KFE3TFE3aFE3oFE3tFE31FE39FE0CFU0HFU0PFU0ZFU0cFU0hFU0lFU0pFU0uFU03FU1AFU1GFU1OFU1XFU1dFU1kFU1rFU1zFU12FU13FU18FU2FFU2MFU2RFU2UFU2VFU2aFU2dFU2eFU2iFU2nFU2zFU26FU2+FU3DFU3MFU3PFU3QFU3VFU3cFU3eFU3fFU3kFU3rFU3tFU3uFU3zFU37FU0CFk0IFk0NFk0SFk0VFk0WFk0bFk0dFk0eFk0jFk0qFk0vFk0xFk0yFk03Fk1CFk1KFk1TFk1YFk1gFk1rFk1tFk1uFk1zFk19Fk2AFk2FFk2QFk2VFk2eFmUoTaEWTaIWTacWTa4WTbUWTboWTcIWTccWTcoWTcsWTdAWTdYWTd4WTeEWTeYWTe0WTe8WTfAWTfUWTfcWTfgWTf0WTQgXTQ8XTRsXTR4XTR8XTSQXTSoXTTIXTTsXTUYXTU8XTVMXTVgXTV8XTWgXTW8XTXIXTXMXTXgXTX0XTYAXTYEXTYYXTZEXTZ0XTaEXTaYXTakXTaoXTa8XTboXTcIXTccXTckXTcoXTc8XTdcXTd0XTegXTe0XTfUXTfoXTQEYTQMYTQQYTQkYTQsYTQwYTREYTRkYTSAYTScYTSoYTSsYTTAYTTIYTTMYTTgYTT8YTUIYTUMYTUgYTVEYTVcYTVkYTVoYTV8YTWMYTWcYTWwYTXoYTYIYTYcYTYsYTZAYTZgYTZ8YTacYTbEYTb0YTckYTdQYTdsYTeEYTeYYTesYTe4YTe8YTfQYTf8YTQcZTQsZTRAZTRUZTSAZTSIZTSMZTSgZTS4ZTTIZTTcZTUIZTUoZTU4ZTVMZTVYZTVsZTWMZTWcZTWwZTW8ZTXAZTXUZTXcZTXgZTXwZTYEZTYoZTZEZTZcZTZwZTaUZTacZTagZTa0ZTbIZTbgZTcMZTcwZTdMZTdsZTeIZTekZTfAZTfcZTQEaTQwaTRQaTR0aTSQaTSsaTTAaTTsaTT4aTT8aTUQaTU8aTVoaTWIaTWgaTW0aTXQaTXkaTXwaTX0aTYIaTY0aTZMaTZwaTZ4aTZ8aTaQaTaoaTbIaTbcaTboaTb8aTc0aTdgaTdsaTdwaTeEaTeoaTfEaTfkaTQEbTQgbTQsbTRAbTRkbTR4bTSEbTSIbTScbTS8bTTgbTTwbTUEbTUYbTU0bTVIbTVobTWEbTWkbTWwbTXEbTXgbTXobTXsbTYAbTYgbTY0bTZIbTZobTZ8bTaobTbEbTbUbTbobTcAbTccbTc8bTdgbTeEbTegbTe0bTfUbTf8bTQccTQocTQscTRAcTRwcTSMcTSgcTTMcTT0cTUIcTUUcTUYcTUscTVUcTVocTV0cTWIcTWkcTXIcTX0cTYccTZIcTZccTZ4cTaMcTaYcTascTbMcTbUcTbYcTbscTcIcTcQcTcUcTckcTc4cTdkcTd8cTeQcTewcTfccTf0cTQgdTRYdTSEdTSQdTSUdTSodTTUdTTcdTTgdTT0dTUMdTUsdTVMdTV8dTWkdTW8dTXEdTXIdTXcdTX4dTYUdTYsdTZIdTZUdTZYdTZsdTaEdTakdTbEdTbkdTbwdTcEdTcUdTcodZUc/91wpAAAAAF1y3QcAAChLIkspSzdLWEvITQoBTTwBTewBTRkCTWwCTfoCTX0DTZsDTbMDTc8DTQAETRcETVkFTaEFTbkFTdQFTecFTScGTUUGTWcGTbQGTeYGTTIHTXUHTYAHTaUHTakITfoITRYJTUwJTYAJTY8JTboJTcEJTfoJTRMKTScKTUMKTbwKTccKTd4KTSsLTWMLTY0LTZwLTasLTfgLTTgMTeoMTfAMTa0NTdwNTf8NTRQOTTAOTYkOTa8OTSAPTS8PTV4PTWQPTYAPTdAPTf8PTRIQTRkQTSAQTScQTZgQTdAQTd0QTfUQTRQRTV0RTaYRTawRTdIRTeQRTQ8STT4STWYSTXYSTdQSTaATTcUTTSIUTUoUTW4UTdUUTUEVTVgVTV8VTWYVTa0VTbUVTQQWTYsWTakWTbAWTdEWTQoXTRUXTSUXTWoXTZcXTfwXTRsYTZoYTbcYTcMYTdYYTd0YTSkZTbMZTc4ZTd0ZTWQaTY4aTaUaTewaTVwbTbsbTRYcTWQcTY0cTdocTfgcTT4dTVkdTWodTXkdTYYdTY0dTZwdZUc/+cKPYAAAAF1y3gcAAChLAksKSw1LEksVSxpLHUsjSyZLLEs0SzpLPUtES0hLTUtQS1VLW0tfS2RLaUtxS3ZLeUuAS4RLiUuMS5NLlkueS6FLpkuqS61Lr0uwS7hLvEvBS8VLy0vUS9dL3EvkS+tL9Ev8TQQBTQcBTQ0BTRYBTRkBTSEBTSgBTTEBTTkBTT8BTUQBTUwBTVEBTVgBTWABTWcBTWoBTXIBTXoBTX0BTYIBTYUBTYoBTZEBTZoBTaIBTakBTbABTbgBTcABTckBTdEBTdkBTeABTegBTe8BTfgBTQECTQgCTRACTRUCTRwCTSMCTSsCTTACTTgCTT0CTUUCTUkCTVECTVQCTV0CTWACTWgCTW8CTXcCTXoCTX0CTYUCTYkCTYwCTZMCTZcCTZwCTaECTaoCTbMCTbsCTcMCTcYCTcoCTc8CTdQCTdkCTeECTeQCTewCTfQCTfcCTf0CTQYDTQkDTQ4DTRIDTRUDTRoDTSEDTSQDTSYDTScDTS8DTTMDTTgDTT8DTUgDTVADTVMDTVsDTV8DTWgDTXADTXkDTYADTYQDTY0DTZUDTZgDTZ4DTaIDTaYDTasDTa4DTbQDTbcDTb8DTcQDTcsDTdIDTdYDTd4DTeIDTeoDTfEDTfgDTfsDTQEETQQETQwETRMETRoETSIETSkETTEETTQETTwETT8ETUcETU8ETVcETVwETWQETWkETXIETXsETX4ETYUETYkETZAETZkETaAETacETbAETbgETbwETcAETcUETc0ETdAETdgETdsETd0ETd4ETeYETe0ETfAETfIETfMETfsETf4ETQYFTQ0FTRUFTRgFTR8FTSYFTS8FTTcFTT4FTUYFTU4FTVUFTVwFTWUFTWkFTW0FTXYFTX8FTYQFTYwFTZEFTZYFTZ4FTaQFTagFTa0FTbEFTbQFTboFTb0FTcQFTckFTdEFTdcFTd8FTeIFTegFTesFTe8FTfUFTf0FTQMGTQcGTQoGTQ8GTRcGTRsGTSMGTSoGTTIGTTsGTUIGTUgGTVAGTVgGTV8GTWIGTWgGTWsGTXIGTXYGTXsGTX8GTYcGTYoGTZMGTZoGTZ8GTacGTawGTa8GTbUGTbgGTcAGTcQGTckGTdEGTdYGTd8GTeMGTekGTfIGTfYGTf4GTQEHTQoHTQ8HTRYHTRkHTSEHTSoHTS4HTTUHTT4HTUYHTUkHTVEHTVYHTV4HTWEHTWQHTWkHTXEHTXgHTXsHTYEHTYQHTYcHTY4HTZMHTZwHTaEHTagHTa8HTbgHTcAHTcYHTcoHTc8HTdIHTdQHTdUHTd0HTeAHTeUHTekHTfIHTfoHTf4HTQcITQsITRMITRsITSMITSsITTMITTgITTsITUAITUMITUgITU8ITVQITV0ITWAITWgITWsITXIITXoITX0ITYIITYoITY8ITZcITZoITZ4ITaYITawITbQITb0ITcEITcYITckITdEITdUITdoITd0ITeIITesITfIITfUITfsITf4ITQMJTQsJTRMJTRkJTR0JTSIJTSUJTScJTSgJTTAJTTcJTToJTT8JTUMJTUgJTU8JTVcJTVoJTV0JTWQJTW0JTXUJTXgJTXsJTYEJTYQJTYwJTZIJTZUJTZoJTaIJTaUJTaoJTa8JTbYJTb0JTcQJTckJTdIJTdoJTeIJTeYJTe4JTfcJTf0JTQIKTQsKTQ8KTRYKTRoKTSMKTSoKTTMKTTgKTUAKTUYKTU8KTVcKTV4KTWcKTWsKTXAKTXgKTXsKTYMKTYYKTY8KTZcKTZoKTaIKTaoKTa0KTbUKTbgKTb8KTcIKTcgKTcsKTdIKTdoKTeEKTeQKTesKTfMKTfYKTf4KTQILTQcLTQ8LTRMLTRsLTSALTSgLTS4LTTILTToLTT0LTUALTUgLTUwLTVMLTVsLTV4LTWQLTWcLTW8LTXcLTXoLTYILTYoLTZALTZkLTZ8LTacLTa4LTbELTbYLTboLTb8LTccLTcsLTdMLTdcLTd8LTeULTe0LTfULTfsLTQMMTQsMTRQMTRwMTSQMTSsMTTQMTTsMTT4MTUYMTU4MTVEMTVUMTVgMTV8MTWcMTW8MTXcMTX8MTYcMTZAMTZYMTZ8MTaMMTagMTbAMTbgMTbsMTb0MTb4MTcYMTc8MTdcMTd8MTecMTe0MTfMMTfsMTf4MTQINTQUNTQoNTRINTRYNTR8NTSINTSkNTTINTTkNTT4NTUYNTU4NTVMNTVsNTV4NTWENTWkNTW0NTXINTXsNTYMNTYsNTZMNTZgNTZ0NTaINTaoNTbANTbQNTbgNTcENTckNTdENTdkNTd8NTecNTewNTfQNTfwNTQIOTQkOTRAOTRcOTR8OTSgOTSsOTTEOTTQOTTsOTT8OTUQOTUwOTVQOTVwOTWAOTWQOTW0OTXIOTXsOTYEOTYQOTYoOTY0OTZUOTZwOTaMOTaYOTasOTbIOTbUOTb0OTcYOTc0OTdQOTdgOTd0OTeUOTe4OTfYOTfkOTfwOTQEPTQkPTREPTRgPTRsPTSEPTSQPTScPTSwPTTIPTTkPTUIPTUoPTVIPTVoPTWEPTWcPTWwPTXQPTXcPTXwPTYMPTYoPTY8PTZIPTZcPTZsPTaQPTa0PTbUPTbkPTb4PTcYPTcwPTdMPTdcPTdwPTeAPTeUPTe4PTfMPTfcPTfwPTQIQTQoQTQ0QTRMQTRYQTRwQTSMQTSoQTS0QTTIQTToQTT4QTUYQTU4QTVEQTVkQTWIQTWoQTXIQTXUQTX0QTYQQTYwQTZUQTZsQTaIQTaYQTa0QTbUQTb0QTcIQTcUQTcwQTdMQTdoQTeAQTegQTfEQTfgQTfsQTQARTQcRTQwRTQ8RTRURTRgRTRwRTSIRTSoRTTIRTTURTToRTUIRTUoRTVIRTVURTVgRTV4RTWERTWkRTXIRTXoRTYMRTYsRTZMRTZoRTaIRTakRTa8RTbYRTb0RTcURTc4RTdURTdkRTeERTecRTe8RTfcRTQASTQcSTQoSTRASTRMSTRYSTR4STSYSTS8STTYSTTkSTT8STUISTUYSTUkSTVESTVUSTVkSTV4STWISTWkSTW0STXISTXkSTYASTYkSTY0STZISTZUSTZ0STaMSTacSTawSTbASTbgSTcESTckSTcwSTc8STdUSTdgSTeASTeMSTeoSTfISTfkSTQETTQkTTQwTTQ8TTRYTTR0TTSATTSITTSMTTSsTTTMTTTsTTT4TTUETTUYTTU4TTVETTVYTTV0TTWATTWUTTWgTTW0TTXMTTXYTTX4TTYYTTYsTTY8TTZMTTZwTTaMTTaYTTasTTbITTboTTb0TTcATTcYTTckTTdETTdkTTdwTTeETTegTTfETTfQTTfkTTQIUTQsUTRAUTRkUTR4UTSUUTS0UTTEUTTYUTT4UTUEUTUYUTU0UTVIUTVoUTV0UTWIUTWoUTXEUTXkUTXwUTYQUTYwUTZQUTZ0UTaYUTa0UTbYUTbkUTcAUTcgUTdEUTdgUTdsUTd0UTd4UTeYUTesUTfMUTfsUTQAVTQUVTQ0VTRAVTRcVTRoVTR8VTSMVTSgVTSwVTTUVTT4VTUQVTUwVTVUVTVsVTWIVTWkVTXEVTXoVTYMVTYsVTY8VTZgVTaEVTaUVTagVTa4VTbEVTbgVTbwVTcEVTcoVTdMVTdoVTeIVTekVTfEVTfkVTQAWTQcWTQsWTRAWTRkWTSEWTSgWTS0WTTUWTT0WTUAWTUgWTVEWTVYWTV4WTWYWTWkWTXEWTXQWTXsWTX4WTYMWTYYWTYwWTY8WTZMWTZwWTaUWTawWTbMWTbgWTcAWTcUWTc4WTdQWTdwWTd8WTeQWTesWTfMWTfsWTf4WTQYXTQ0XTRAXTRYXTRkXTSIXTSgXTTAXTTkXTUEXTUQXTU0XTVEXTVYXTV0XTWYXTW0XTXYXTXsXTYQXTYwXTY8XZShNkhdNmBdNmxdNnxdNpBdNrRdNtRdNuBdNwRdNxRdNzRdN1RdN2xdN4xdN5hdN6xdN8xdN+BdN/xdNBxhNDxhNFxhNHhhNJRhNLhhNNhhNPRhNRhhNTxhNVRhNXRhNYRhNZhhNahhNbRhNbxhNcBhNeBhNgBhNhRhNiRhNjhhNlhhNnRhNpRhNqBhNrxhNshhNuBhNuxhNvhhNxBhNxxhNyhhN0hhN2RhN4BhN5BhN6RhN8hhN9RhN/RhNBRlNCRlNDhlNExlNGxlNHhlNJhlNLBlNMBlNNRlNPRlNQBlNSBlNTBlNURlNVBlNWRlNYRlNZhlNahlNcxlNexlNfxlNiBlNjxlNlRlNmhlNoxlNqxlNsBlNthlNvhlNwRlNyhlN0RlN2RlN4BlN5xlN7hlN9RlN+BlN/xlNAhpNChpNEhpNGxpNIhpNKhpNLhpNMRpNORpNQhpNShpNTRpNUBpNWBpNYBpNZxpNaxpNcxpNdxpNgBpNgxpNixpNkRpNmhpNohpNqBpNsBpNtRpNuBpNvRpNwBpNwhpNwxpNyxpNzhpN1hpN3xpN6BpN7xpN9xpN/xpNBhtNCRtNDhtNFxtNHBtNJRtNLRtNNhtNOhtNPxtNRBtNTBtNUBtNWBtNXxtNZxtNahtNbxtNdhtNfhtNhxtNixtNkBtNmBtNnRtNoBtNqBtNrxtNsxtNuBtNvhtNxRtNzRtN1htN3xtN5xtN6xtN8xtN9htN/RtNBRxNDhxNERxNFxxNGhxNIhxNJhxNLhxNMRxNNBxNPBxNQBxNSRxNURxNVBxNWBxNWxxNYBxNZxxNcBxNeBxNexxNfhxNhRxNiBxNjhxNkRxNlRxNnBxNoRxNpBxNqRxNsRxNuRxNwBxNyBxNzBxN1BxN1xxN3RxN4hxN6hxN7RxN9RxN+xxNAx1NBh1NCR1NCx1NDB1NFB1NFx1NHx1NKB1NMB1NMx1NOx1NQR1NSR1NUR1NVB1NWh1NXR1NYB1NZx1NbR1NdR1NfB1Ngx1NiR1NkB1NmR1Nnx1Npx1Nrx1Ntx1Nuh1Nvx1Nwx1lRz/8UeuAAAAAXXLfBwAAKEsGTfIFTQAGTcMHTVMKTeILTZMMTX4OTckPTWYQTR8RTSYRTaASTXATTfcUTfUVTdgXTVIYTZIZTeMbZUc//Cj1wAAAAF1y4AcAAChLHksfSyBLIUs+S0BLekt8S41Lj0uXS5hLmUuaS5tLrkuxS7NLtEu1TRoBTRsBTRwBTR0BTR4BTWsBTWwBTW0BTW4BTW8BTWECTWICTWMCTWQCTWUCTX4CTX8CTYACTYECTYICTY0CTY8CTeUCTeYCTecCTegCTekCTSUDTSgDTSoDTSsDTSwDTVQDTVUDTVYDTVcDTVgDTa8DTbADTbEDTbIDTfwDTf0DTf4DTf8DTX8ETYEETdEETdIETdMETdQETdUETdwETd8ETeEETeIETeMETfEETfQETfYETfcETfgETf8ETQAFTQEFTQIFTQMFTRkFTRsFTbUFTbYFTbcFTbgFTeMFTeQFTeUFTeYFTWMGTWQGTWUGTWYGTbAGTbEGTbIGTbMGTRoHTRsHTRwHTR0HTR4HTXwHTX0HTX4HTX8HTYgHTYoHTdMHTdYHTdgHTdkHTdoHTWEITWIITWMITWQITWUITWwITW4ITcoITcsITcwITc0ITc4ITfYITfcITfgITfkITSYJTSkJTSsJTSwJTS0JTV4JTWAJTXwJTX0JTX4JTX8JTZsKTZwKTZ0KTZ4KTZ8KTcMKTcQKTcUKTcYKTeUKTecKTUELTUILTUMLTUQLTUULTV8LTWALTWELTWILTT8MTUAMTUEMTUIMTUMMTVkMTVsMTbwMTb8MTcEMTcIMTcMMTSMNTSUNTWINTWMNTWQNTWUNTWYNTSwOTS0OTS4OTS8OTYUOTYYOTYcOTYgOTbYOTbcOTbgOTbkOTboOTRwPTR0PTR4PTR8PTQ4QTQ8QTRAQTREQTVIQTVMQTVQQTVUQTVYQTXYQTXcQTXgQTXkQTXoQTcYQTcgQTRARTRERTRIRTRMRTVkRTVoRTVsRTVwRTQsSTQwSTQ0STQ4STRcSTRgSTRkSTRoSTRsSTToSTTsSTTwSTT0STUoSTUsSTUwSTU0STU4STZYSTZcSTZgSTZkSTZoSTdASTdESTdISTdMSTRATTRITTSETTSQTTSYTTScTTSgTTXcTTXgTTXkTTXoTTXsTTcETTcITTcMTTcQTTX0UTX4UTX8UTYAUTYEUTboUTbwUTdwUTd8UTeEUTeIUTeMUTREVTRMVTakVTaoVTasVTawVTXUWTXcWTYcWTYgWTYkWTYoWTf8WTQAXTQEXTQIXTQMXTREXTRIXTRMXTRQXTZMXTZQXTZUXTZYXTW4YTXEYTXMYTXQYTXUYTakYTasYTbMYTbQYTbUYTbYYTb8YTcAYTcEYTcIYTcsYTcwYTc0YTc4YTc8YTfYYTfcYTfgYTfkYTfoYTfkZTfsZTQMaTQQaTQUaTQYaTQcaTTIaTTMaTTQaTTUaTTYaTVEaTVIaTVMaTVQaTVUaTYQaTYUaTYYaTYcaTYgaTcEaTcQaTcYaTccaTcgaTc8aTdAaTdEaTdIaTdMaTaEbTaIbTaMbTaQbTaUbTfcbTfkbTRIcTRMcTRQcTRUcTTUcTTYcTTccTTgcTTkcTX8cTYEcTYkcTYocTYscTYwcTe4cTe8cTfAcTfEcTfIcTQodTQ0dTQ8dTRAdTREdTRgdTRkdTRodTRsdTRwdTVUdTVYdTVcdTVgdTWEdTWMdTcgdZXWHVQpjb29yZEluZGV4cuEHAABdcuIHAABLAE3LHYZy4wcAAGFVC2xhYmVsT2Zmc2V0cuQHAABNyx1OfYdVEm1pbmltdW1MYWJlbFJhZGl1c3LlBwAATcsdRwAAAAAAAAAAfYdVCGRyYXdNb2RlcuYHAABNyx1LAn2HVQhvcHRpb25hbHLnBwAAfXLoBwAAKFUMc2VyaWFsTnVtYmVycukHAACIiF1y6gcAAEsBTcsdhnLrBwAAYYdVB2JmYWN0b3Jy7AcAAIiJTcsdR0BWij2AAAAAfXLtBwAAKEdAV/AAAAAAAF1y7gcAAChN5ARN5QRN5gRN5wRN6ARN6QRN6gRNBBdNBRdNBhdNBxdNCBdNCRdNChdN+xtN/BtN/RtN/htN/xtNABxNARxNAhxlR0BYg9cAAAAAXXLvBwAAKE3CBU3DBU3EBU3FBU3GBU2dBk2eBk2fBk2gBk2hBk2iBk2jBk2kBmVHQFfgAAAAAABdcvAHAAAoTVMMTVQMTVUMTVYMTVcMTVgMTVkMTVoMTVsMTVwMZUdAVvR64AAAAF1y8QcAAChNzwhN0AhN0QhN0ghN0whN1AhN1QhN1ghN1whlR0BXtmZgAAAAXXLyBwAAKE0AEE0BEE0CEE0DEE0EEE0FEE0GEE0HEE3wEk3xEk3yEk3zEk30Ek31Ek32EmVHQFLOuGAAAABdcvMHAAAoTZwDTZ0DTZ4DTZ8DZUdAVKuFIAAAAF1y9AcAAChNQhdNQxdNRBdNRRdNRhdNRxdNSBdNSRdNShdlR0BMnrhgAAAAXXL1BwAAKE1rHU1sHU1tHU1uHU1vHU1wHU1xHU1yHWVHQFhGZmAAAABdcvYHAAAoTQIETQMETQQETQUETQYETQcETQgETQkEZUdAVmo9gAAAAF1y9wcAAChNOBFNORFNOhFNOxFNPBFNPRFNPhFNPxFlR0BXWuFAAAAAXXL4BwAAKE22Bk23Bk24Bk25Bk26Bk27Bk28Bk29BmVHQFKT1wAAAABdcvkHAAAoTd4BTd8BTeABTeEBTeIBTeMBTeQBTeUBZUdAV29cIAAAAF1y+gcAAChNIQZNIgZNIwZNJAZNJQZNJgZNJwZNMA1NMQ1NMg1NMw1NNA1NNQ1NNg1N5RlN5hlN5xlN6BlN6RlN6hlN6xllR0BViPXAAAAAXXL7BwAAKE1lHE1mHE1nHE1oHE1pHE1qHE1rHE1sHE1tHGVHQFbDM0AAAABdcvwHAAAoTdcTTdgTTdkTTdoTTdsTTdwTTd0TTd4TTW8UTXAUTXEUTXIUTXMUTXQUTXUUTXYUZUdAVoPXAAAAAF1y/QcAAChNXBJNXRJNXhJNXxJlR0BXWZmgAAAAXXL+BwAAKE0qFU0rFU0sFU0tFU0uFU0vFU0wFU0xFU0yFU2NGU2OGU2PGU2QGU2RGU2SGU0ZGk0aGk0bGk0cGk0dGk0eGk0fGmVHQFgOuGAAAABdcv8HAAAoTZ8HTaAHTaEHTaIHTaMHTaQHTaUHTY0PTY4PTY8PTZAPTZEPTZIPTZMPTZQPZUdAV6zMwAAAAF1yAAgAAChNcAFNcQFNcgFNcwFNdAFNdQFNdgFNdwFNeAFNeQFNegFNewFNfAFNfQFNfgFNfwFlR0BYiZmgAAAAXXIBCAAAKE0UE00VE00WE00XE00YE00ZE00aE2VHQFYjM0AAAABdcgIIAAAoTQEJTQIJTQMJTQQJTQUJTQYJTQcJTQgJTXkZTXoZTXsZTXwZZUdAV8FHoAAAAF1yAwgAAChNRBhNRRhNRhhNRxhNSBhNSRhNShhNSxhNTBhlR0BQ1cKAAAAAXXIECAAAKE08FE09FE0+FE0/FE1AFE1BFE1CFE1DFGVHQERCj2AAAABdcgUIAAAoTYcdTYgdTYkdTYodTYsdTYwdTY0dZUdAVUHrgAAAAF1yBggAAChNtBlNtRlNthlNtxlNuBlNuRlNuhlNuxlNvBlNvRlNvhllR0BXFcKAAAAAXXIHCAAAKE3CA03DA03EA03FA03GA03HA03IA00mC00nC00oC00pC00qC00rC2VHQFSAAAAAAABdcggIAAAoTU8dTVAdTVEdTVIdTVMdTVQdTVUdTVYdTVcdTVgdTVkdTVodZUdAV2Cj4AAAAF1yCQgAAChN0QtN0gtN0wtN1AtlR0BDVwpAAAAAXXIKCAAAKE2XHU2YHU2ZHU2aHU2bHU2cHWVHQFVAAAAAAABdcgsIAAAoS/JL80v0S/VL9kv3S/hL+WVHQFWAAAAAAABdcgwIAAAoTY0KTY4KTY8KTZAKTZEKTZIKTZMKTZQKZUdAVkAAAAAAAF1yDQgAAChNugRNuwRNvARNvQRNvgRNvwRNwARNwQRNwgRlR0BWgAAAAAAAXXIOCAAAKE3pBU3qBU3rBU3sBU2qEk2rEk2sEk2tEk22Ek23Ek24Ek25Ek26Ek27Ek28Ek29Ek2+EmVHQFbAAAAAAABdcg8IAAAoTakZTaoZTasZTawZTa0ZZUdAVwAAAAAAAF1yEAgAAChN4RJN4hJN4xJN5BJN5RJN5hJN5xJlR0BXwAAAAAAAXXIRCAAAKE2THE2UHE2VHE2WHE2XHE2YHE2ZHGVHQFgAAAAAAABdchIIAAAoTcsETcwETc0ETc4ETc8ETdAETdEETdIETdMETdQETdUETSEITSIITSMITSQITSUITSYITScITSgITb0KTb4KTb8KTcAKTcEKTcIKTcMKTcQKTcUKTcYKTccKTcgKTekWTeoWTesWTewWTe0WTe4WTe8WTfAWZUdAWEAAAAAAAF1yEwgAAChNRBJNRRJNRhJNRxJNSBJNSRJNShJNSxJNTBJNTRJNThJN2hZN2xZN3BZN3RZN3hZN3xZN4BZN4RZlR0BP9HrgAAAAXXIUCAAAKE1dA01eA01fA01gA01hA01iA01jA01kA01lA2VHQFdqPYAAAABdchUIAAAoTYIHTYMHTYQHTYUHTYYHTYcHTYgHTYkHTYoHTYsHZUdAVi1woAAAAF1yFggAAChNkhRNkxRNlBRNlRRNlhRNlxRNmBRNmRRNmhRlR0BVnhSAAAAAXXIXCAAAKE3cA03dA03eA03fA2VHQFdDM0AAAABdchgIAAAoTQUITQYITQcITQgITdgITdkITdoITdsITdwITd0ITd4ITd8ITVMYTVQYTVUYTVYYTVcYTVgYTVkYTVoYZUdAVkcKQAAAAF1yGQgAAChNGQZNGgZNGwZNHAZNHQZNHgZNHwZNIAZlR0BYXXCgAAAAXXIaCAAAKE0EHU0FHU0GHU0HHU0IHU0JHU0KHU0LHU0MHU0NHU0OHU0PHU0QHU0RHWVHQFhZmaAAAABdchsIAAAoTRsTTRwTTR0TTR4TTR8TTSATTSETTSITTSMTTSQTTSUTTSYTTScTTSgTTbkYTboYTbsYTbwYTb0YTb4YTb8YTcAYTcEYTcIYTcMYTcQYZUdAVtuFIAAAAF1yHAgAAChNfRlNfhlNfxlNgBlNgRlNghlNgxlNhBlNhRllR0BUFcKAAAAAXXIdCAAAKE1oGU1pGU1qGU1rGU1sGU1tGU1uGU1vGU1wGWVHQFiHriAAAABdch4IAAAoTZEGTZIGTZMGTZQGTZUGTZYGTZcGZUdAVgR64AAAAF1yHwgAAChNbgpNbwpNcApNcQpNcgpNcwpNdApNdQpNdgpNdwpNeAplR0BXgo9gAAAAXXIgCAAAKE3mGk3nGk3oGk3pGk3qGk3rGk3sGmVHQFgY9cAAAABdciEIAAAoTZoHTZsHTZwHTZ0HTZ4HTccJTcgJTckJTcoJTcsJTcwJTc0JTc4JTc8JTcMXTcQXTcUXTcYXTccXTcgXTckXTcoXZUdAWAhR4AAAAF1yIggAAChNgxhNhBhNhRhNhhhNhxhNiBhNiRhNihhNixhlR0BYLXCgAAAAXXIjCAAAKE1HB01IB01JB01KB01LB01MB01NB01OB2VHQFUBR6AAAABdciQIAAAoTXEZTXIZTXMZTXQZTXUZTXYZTXcZTXgZZUdAWEHrgAAAAF1yJQgAAChN1gRN1wRN2ARN2QRN2gRN2wRN3ARN3QRN3gRN3wRN4ARN4QRN4gRN4wRlR0BWVmZgAAAAXXImCAAAKE3+EE3/EE0AEU0BEU0CEU0DEU0EEWVHQFSwo+AAAABdcicIAAAoTXEaTXIaTXMaTXQaZUdAWGrhQAAAAF1yKAgAAChNjwVNkAVNkQVNkgVNkwVN2AlN2QlN2glN2wlN3AlN3QlN3glN3wllR0A3T1wgAAAAXXIpCAAAKEsQSxFLEksTSxRLFUsWSxdlR0BVk9cAAAAAXXIqCAAAKE0pAk0qAk0rAk0sAk0tAmVHQFUKPYAAAABdcisIAAAoTdsOTdwOTd0OTd4OTd8OTeAOTeEOTeIOZUdAVahR4AAAAF1yLAgAAChN2wdN3AdN3QdN3gdN3wdN4AdN4QdN4gdNVhtNVxtNWBtNWRtNWhtNWxtNXBtlR0BYHMzAAAAAXXItCAAAKE2ID02JD02KD02LD02MD00aEE0bEE0cEE0dEE0eEE0fEE0gEGVHQFgeuGAAAABdci4IAAAoTV8HTWAHTWEHTWIHTWMHTWQHTWUHTWYHZUdAV7zMwAAAAF1yLwgAAChNTxJNUBJNURJNUhJlR0BLiPXAAAAAXXIwCAAAKE1+A01/A02AA02BA2VHQFgzM0AAAABdcjEIAAAoTa4MTa8MTbAMTbEMTbIMTbMMTbQMTbUMTUoOTUsOTUwOTU0OTU4OTU8OTVAOTVEOZUdAOEeuIAAAAF1yMggAAChLJEslSyZLJ0soSyllR0BS5cKAAAAAXXIzCAAAKEvaS9tL3EvdS95L30vgS+FlR0A5sKPgAAAAXXI0CAAAKEtnS2hLaUtqS2tLbEttS25lR0BQxmZgAAAAXXI1CAAAKE1lHU1mHU1nHU1oHU1pHU1qHWVHQFVwo+AAAABdcjYIAAAoTRANTRENTRINTRMNZUdAVgFHoAAAAF1yNwgAAChN/AhN/QhN/ghN/whNAAllR0BVhR7AAAAAXXI4CAAAKE2nAU2oAU2pAU2qAU2rAU2sAU2tAWVHQFSZmaAAAABdcjkIAAAoTY4LTY8LTZALTZELTZILTZMLTZQLTZULTZYLZUdAWDFHoAAAAF1yOggAAChNcA1NcQ1Ncg1Ncw1NdA1NdQ1Ndg1Ndw1NeA1NQg5NQw5NRA5NRQ5NRg5NRw5NSA5NSQ5lR0BWZwpAAAAAXXI7CAAAKE0/HU1AHU1BHU1CHU1DHU1EHU1FHU1GHWVHQFWuFIAAAABdcjwIAAAoTXwbTX0bTX4bTX8bTYAbTYEbTYIbTYMbTYQbZUdAVmMzQAAAAF1yPQgAAChNMxlNNBlNNRlNNhlNNxlNOBlNORlNOhlNOxlNPBlNPRlNmBpNmRpNmhpNmxpNnBpNnRpNnhpNnxplR0BTwo9gAAAAXXI+CAAAKE0JFk0KFk0LFk0MFk0NFmVHQFffXCAAAABdcj8IAAAoTdUFTdYFTdcFTdgFTdkFTdoFTdsFTdwFZUdAV9cKQAAAAF1yQAgAAChN0ApN0QpN0gpN0wpN1ApN1QpN1gpN1wplR0BXw9cAAAAAXXJBCAAAKE1CFU1DFU1EFU1FFU1GFU1HFU1IFU1JFWVHQFblHsAAAABdckIIAAAoTXARTXERTXIRTXMRTXQRTXURTXYRTXcRZUdAV7uFIAAAAF1yQwgAAChNTA1NTQ1NTg1NTw1NUA1lR0BSoUegAAAAXXJECAAAKE3XAU3YAU3ZAU3aAU3bAU3cAU3dAWVHQFcHCkAAAABdckUIAAAoTcQHTcUHTcYHTccHTcgHTckHTcoHTcsHTcwHZUdAV7KPYAAAAF1yRggAAChNTQlNTglNTwlNUAlNUQlNUglNUwlNVAlNVQlNVglNVwllR0BXFHrgAAAAXXJHCAAAKE2uGk2vGk2wGk2xGk2yGmVHQFRHriAAAABdckgIAAAoTa4BTa8BTbABTbEBTbIBTbMBTbQBTbUBZUdAWBmZoAAAAF1ySQgAAChN3hhN3xhN4BhN4RhlR0BWKPXAAAAAXXJKCAAAKE1PGU1QGU1RGU1SGU1TGU1UGU1VGU1WGWVHQFZgo+AAAABdcksIAAAoTe0FTe4FTe8FTfAFTfEFTfIFZUdAVz1woAAAAF1yTAgAAChNNgNNNwNNOANNOQNNOgNNOwNNPANNUQtNUgtNUwtNVAtNVQtNVgtNVwtNWAtlR0BYPhSAAAAAXXJNCAAAKE2RDU2SDU2TDU2UDU2VDWVHQFg6PYAAAABdck4IAAAoTQcOTQgOTQkOTQoOTQsOTQwOTQ0OZUdAV1HrgAAAAF1yTwgAAChNIg9NIw9NJA9NJQ9NJg9NJw9NKA9NKQ9lR0BJvXCgAAAAXXJQCAAAKE1zHU10HU11HU12HU13HU14HU15HWVHQFbtcKAAAABdclEIAAAoTZgBTZkBTZoBTZsBTZwBTZ0BTZ4BTZ8BZUdAVTMzQAAAAF1yUggAAChN/hVN/xVNABZNARZNAhZNAxZNBBZlR0BXauFAAAAAXXJTCAAAKE2fHE2gHE2hHE2iHE2jHE2kHE2lHE2mHGVHQFVmZmAAAABdclQIAAAoTekKTeoKTesKTewKTe0KTe4KTe8KTfAKTfEKTfIKTfMKZUdAStMzQAAAAF1yVQgAAChNSxRNTBRNTRRNThRNTxRlR0BSjCkAAAAAXXJWCAAAKE1ZA01aA01bA01cA2VHQFV64UAAAABdclcIAAAoTRMCTRQCTRUCTRYCTRcCTRgCTRkCZUdAV49cIAAAAF1yWAgAAChNtgxNtwxNuAxNuQxNugxNuwxNvAxNvQxNvgxNvwxNwAxNwQxNwgxNwwxlR0BXo9cAAAAAXXJZCAAAKE2UDE2VDE2WDE2XDE2YDE2ZDE2aDE2bDE2cDE3tGk3uGk3vGk3wGk3xGk3yGk3zGk30GmVHQFgaPYAAAABdcloIAAAoTekbTeobTesbTewbTe0bTe4bTe8bTfAbZUdAV7hR4AAAAF1yWwgAAChNHwNNIANNIQNNIgNNIwNNJANNJQNNJgNNJwNNKANNKQNNKgNNKwNNLANNbwdNcAdNcQdNcgdNcwdNdAdNdQdNsg1Nsw1NtA1NtQ1NSxpNTBpNTRpNThpNTxpNUBpNURpNUhpNUxpNVBpNVRplR0BX5R7AAAAAXXJcCAAAKE0wD00xD00yD00zD000D001D002D2VHQFhSj2AAAABdcl0IAAAoTZkXTZoXTZsXTZwXTZ0XTZ4XTZ8XTaAXTaEXZUdAVgMzQAAAAF1yXggAAChNBQFNBgFNBwFNCAFNCQFNCgFNCA1NCQ1NCg1NCw1NDA1NDQ1NDg1NDw1lR0BWQzNAAAAAXXJfCAAAKE2PGk2QGk2RGk2SGk2TGk2UGk2VGk2WGk2XGmVHQFfhR6AAAABdcmAIAAAoTZsNTZwNTZ0NTZ4NTZ8NZUdAVTPXAAAAAF1yYQgAAChNOhxNOxxNPBxNPRxlR0BXV64gAAAAXXJiCAAAKE36D037D038D039D03+D03/D039Gk3+Gk3/Gk0AG00BG00CG00DG2VHQFb1woAAAABdcmMIAAAoTcQMTcUMTcYMTccMTcgMTckMTcoMTcsMTcwMZUdAOuj1wAAAAF1yZAgAAChLh0uIS4lLikuLS4xLjUuOS49LkGVHQFdsKQAAAABdcmUIAAAoTZ4ETZ8ETaAETaEETaIETaMETaQETXYJTXcJTXgJTXkJTXoJTXsJTXwJTX0JTX4JTX8JTYAJTYEJZUdAVYCj4AAAAF1yZggAAChNGQtNGgtNGwtNHAtNHQtlR0BYAUegAAAAXXJnCAAAKE2IAU2JAU2KAU2LAU2MAU2NAU2OAU01CU02CU03CU04CU05CU06CU07CU08CWVHQFY3CkAAAABdcmgIAAAoTVcZTVgZTVkZTVoZTVsZTVwZTV0ZTV4ZZUdAWJUewAAAAF1yaQgAAChNog9Now9NpA9NpQ9Npg9Npw9NqA9NqQ9Nqg9NiRFNihFNixFNjBFNjRFNjhFNjxFNkBFNChNNCxNNDBNNDRNNDhNNDxNNEBNNERNNEhNNExNlR0BBi4UgAAAAXXJqCAAAKE29HU2+HU2/HU3AHU3BHU3CHU3DHU3EHU3FHWVHQFSFHsAAAABdcmsIAAAoTWQZTWUZTWYZTWcZZUdAVPKPYAAAAF1ybAgAAChNTgNNTwNNUANNUQNNUgNNUwNNVANNVQNNVgNNVwNNWANlR0BUvhSAAAAAXXJtCAAAKE2gA02hA02iA02jA02kA02lA02mA02nA02oA2VHQFhjM0AAAABdcm4IAAAoTYEWTYIWTYMWTYQWTYUWTYYWTYcWTYgWTYkWTYoWTYsWTYwWZUdAVyZmYAAAAF1ybwgAAChNUxFNVBFNVRFNVhFNVxFNWBFNWRFNWhFNWxFNXBFNXRFNXhFlR0A4Sj2AAAAAXXJwCAAAKEtCS0NLREtFS0ZLR0tIS0lLSmVHQFfSj2AAAABdcnEIAAAoTSAETSEETSIETSMETSQETSUETSYEZUdAVeXCgAAAAF1ycggAAChNWg5NWw5NXA5NXQ5lR0BXkAAAAAAAXXJzCAAAKE1EE01FE01GE01HE01IE01JE01KE01LE01ME01NE01OE01+Gk1/Gk2AGk2BGk2CGk2DGk2EGk2FGk2GGk2HGk2IGmVHQFfnCkAAAABdcnQIAAAoTWgYTWkYTWoYTWsYTWwYTW0YTW4YTW8YTXAYTXEYTXIYTXMYTXQYTXUYTbwbTb0bTb4bTb8bTcAbTcEbTcIbZUdASpHrgAAAAF1ydQgAAChNiwNNjANNjQNNjgNNjwNNkANNkQNNkgNNkwNNlANNlQNlR0BV3hSAAAAAXXJ2CAAAKE2HEk2IEk2JEk2KEk2LEk2MEk2NEk2OEk2PEmVHQFf7hSAAAABdcncIAAAoTZoOTZsOTZwOTZ0OTZ4OTZ8OTaAOZUdAV6R64AAAAF1yeAgAAChNAxxNBBxNBRxNBhxNBxxNCBxNCRxNChxNCxxlR0BXjrhgAAAAXXJ5CAAAKE09AU0+AU0/AU1AAU1BAWVHQFaAo+AAAABdcnoIAAAoTQ0KTQ4KTQ8KTRAKTREKTRIKTRMKZUdAVxAAAAAAAF1yewgAAChN6BJN6RJN6hJN6xJN7BJN7RJN7hJN7xJlR0BW9mZgAAAAXXJ8CAAAKE0BDE0CDE0DDE0EDE0FDE0GDE0HDE0IDGVHQFZHriAAAABdcn0IAAAoTb8STcASTcESTcISTcMSTcQSTcUSTcYSTccSTcgSTckSTV0bTV4bTV8bTWAbTWEbTWIbTWMbTWQbZUdAUZZmYAAAAF1yfggAAChNZRpNZhpNZxpNaBplR0BXOPXAAAAAXXJ/CAAAKE0QA00RA00SA00TA00UA00VA00WA00XA2VHQFAI9cAAAABdcoAIAAAoS8lLykvLS8xLzUvOS89L0EvRZUdAVU1woAAAAF1ygQgAAChNxAJNxQJNxgJNxwJNyAJNyQJNygJNywJNzAJlR0BWYeuAAAAAXXKCCAAAKE2gAU2hAU2iAU2jAU2kAU2lAU2mAU3fCk3gCk3hCk3iCk3jCk3kCk3lCk3mCk3nCk3oCmVHQFcHriAAAABdcoMIAAAoTa4STa8STbASTbESTbISTbMSTbQSTbUSZUdAWEPXAAAAAF1yhAgAAChNmhZNmxZNnBZNnRZNnhZNnxZNoBZNoRZNohZlR0BWdmZgAAAAXXKFCAAAKE1lC01mC01nC01oC01pC01qC01rC01sC2VHQFe49cAAAABdcoYIAAAoTY8cTZAcTZEcTZIcZUdAVYrhQAAAAF1yhwgAAChNrgRNrwRNsARNsQRNsgRNswRNtARNtQRlR0BV7rhgAAAAXXKICAAAKE0aG00bG00cG00dG00eG00fG00gG00hG00iG2VHQFX6PYAAAABdcokIAAAoTdQDTdUDTdYDTdcDTdgDTdkDTdoDTdsDZUdAVp9cIAAAAF1yiggAAChNvQNNvgNNvwNNwANNwQNlR0BYIo9gAAAAXXKLCAAAKE2iF02jF02kF02lF02mF02nF02oF02pF02qF2VHQFez1wAAAABdcowIAAAoTXAOTXEOTXIOTXMOTXQOTXUOTXYOTXcOTXgOTcoPTcsPTcwPTc0PTc4PTc8PTdAPZUdAWCo9gAAAAF1yjQgAAChNZw1NaA1NaQ1Nag1Naw1NbA1NbQ1Nbg1Nbw1lR0BWyFHgAAAAXXKOCAAAKE0aDE0bDE0cDE0dDE0eDE0fDE0gDE0hDGVHQFY+uGAAAABdco8IAAAoTS8BTTABTTEBTTIBTTMBTTQBTTUBTTYBTX4STX8STYASTYESTYISTYMSTYQSTYUSTYYSZUdAU9cKQAAAAF1ykAgAAChNUhxNUxxNVBxNVRxlR0BYUzNAAAAAXXKRCAAAKE0SHU0THU0UHU0VHU0WHU0XHU0YHU0ZHU0aHU0bHU0cHWVHQFfxR6AAAABdcpIIAAAoTXAETXEETXIETXMETXQETXUETXYETXcETXgETR0FTR4FTR8FTSAFTSEFTSIFTSMFTcQPTcUPTcYPTccPTcgPTckPZUdAV0euIAAAAF1ykwgAAChN8AhN8QhN8ghN8whN9AhN9QhN9ghN9whN+AhN+QhN+ghN+whNiRtNihtNixtNjBtNjRtlR0A8YUegAAAAXXKUCAAAKEsqSytLLEstSy5LL0swSzFlR0BXzXCgAAAAXXKVCAAAKE1UB01VB01WB01XB01YB01ZB01aB01bB01cB01dB01eB00JCE0KCE0LCE0MCE0NCE0OCE0PCE0QCE1GCU1HCU1ICU1JCU1KCU1LCU1MCWVHQFZ8KQAAAABdcpYIAAAoTfAHTfEHTfIHTfMHTfQHTfUHTfYHTfcHZUdARmZmYAAAAF1ylwgAAChNggNNgwNNhANNhQNNhgNNhwNNiANNiQNNigNlR0BWkKPgAAAAXXKYCAAAKE07Ak08Ak09Ak0+Ak0/Ak1AAk1BAk1CAmVHQFaMzMAAAABdcpkIAAAoTSMbTSQbTSUbTSYbTScbTSgbTSkbTSobZUdAVMo9gAAAAF1ymggAAChNNBtNNRtNNhtNNxtNOBtNORtNOhtNOxtNPBtlR0BXpR7AAAAAXXKbCAAAKE2oDU2pDU2qDU2rDU2sDU2tDWVHQFaI9cAAAABdcpwIAAAoTUgRTUkRTUoRTUsRTUwRTU0RTU4RTU8RTVARTVERTVIRZUdAVL64YAAAAF1ynQgAAChN3xFN4BFN4RFN4hFN4xFN5BFlR0BX6FHgAAAAXXKeCAAAKE3xF03yF03zF030F031F03VHE3WHE3XHE3YHE3ZHE3aHGVHQFXFHsAAAABdcp8IAAAoTdADTdEDTdIDTdMDZUdAVoUewAAAAF1yoAgAAChN8wtN9AtN9QtN9gtN9wtN+AtlR0BWuZmgAAAAXXKhCAAAKE1rDk1sDk1tDk1uDk1vDmVHQFVEeuAAAABdcqIIAAAoTccGTcgGTckGTcoGTcsGTcwGTc0GTc4GZUdAV84UgAAAAF1yowgAAChNPBNNPRNNPhNNPxNNQBNNQRNNQhNNQxNlR0BX4o9gAAAAXXKkCAAAKE2hDk2iDk2jDk2kDk2lDk2mDk2nDk2oDmVHQFflwoAAAABdcqUIAAAoTRgETRkETRoETRsETRwETR0ETR4ETR8EZUdAVvcKQAAAAF1ypggAAChNVQpNVgpNVwpNWApNWQpNWgpNWwplR0BGMeuAAAAAXXKnCAAAKE16HU17HU18HU19HU1+HU1/HU2AHWVHQFfeFIAAAABdcqgIAAAoTQgQTQkQTQoQTQsQTQwQTQ0QTQ4QTQ8QTRAQTREQTRIQTRMQZUdAVqFHoAAAAF1yqQgAAChN1hJN1xJN2BJN2RJN2hJN2xJN3BJN3RJN3hJN3xJN4BJlR0BUlR7AAAAAXXKqCAAAKE1WHE1XHE1YHE1ZHE1aHE1bHE1cHE1dHGVHQEJ1woAAAABdcqsIAAAoS7ZLt0u4S7lLuku7S7xLvUu+ZUdAWEUewAAAAF1yrAgAAChN9gNN9wNN+ANN+QNN+gNN+wNN/ANN/QNN/gNN/wNNAARNAQRNeQ1Neg1New1NfA1NfQ1Nfg1Nfw1NgA1lR0BXNHrgAAAAXXKtCAAAKE0pDE0qDE0rDE0sDE0tDE0uDE0vDE0wDE0xDGVHQFhHriAAAABdcq4IAAAoTW0MTW4MTW8MTXAMTXEMTXIMTXMMTXQMZUdAVpmZoAAAAF1yrwgAAChNDBtNDRtNDhtNDxtNEBtNERtNEhtNExtNFBtlR0BYgUegAAAAXXKwCAAAKE1MBU1NBU1OBU1PBU1QBU1RBU1SBU2YBk2ZBk2aBk2bBk2cBk1lD01mD01nD01oD01pD2VHQFdI9cAAAABdcrEIAAAoTckLTcoLTcsLTcwLTc0LTc4LTc8LTdALZUdAV11woAAAAF1ysggAAChNZxFNaBFNaRFNahFNaxFNbBFNbRFNbhFNbxFlR0BYceuAAAAAXXKzCAAAKE0PD00QD00RD00SD00TD00UD00VD2VHQFeI9cAAAABdcrQIAAAoTd0NTd4NTd8NTeANTeENTeINTeMNTeQNZUdAVIZmYAAAAF1ytQgAAChNuxFNvBFNvRFNvhFNvxFNwBFNwRFNwhFlR0BXmuFAAAAAXXK2CAAAKE35Fk36Fk37Fk38Fk39Fk3+Fk3/Fk0AF00BF00CF00DF2VHQFTrhSAAAABdcrcIAAAoTSARTSERTSIRTSMRTSQRTSURTSYRTScRZUdAVwKPYAAAAF1yuAgAAChNFAdNFQdNFgdNFwdNGAdNGQdNGgdNGwdNHAdNHQdNHgdlR0BU564gAAAAXXK5CAAAKE1UF01VF01WF01XF01YF01ZF01aF2VHQE9a4UAAAABdcroIAAAoTbECTbICTbMCTbQCTbUCTbYCTbcCTbgCZUdARDCj4AAAAF1yuwgAAChNtR1Nth1Ntx1NuB1NuR1Nuh1Nux1NvB1lR0BXG4UgAAAAXXK8CAAAKE2CFE2DFE2EFE2FFE2GFE2HFE2IFE2JFGVHQFhQo+AAAABdcr0IAAAoTWUMTWYMTWcMTWgMTWkMTWoMTWsMTWwMTRUYTRYYTRcYTRgYTRkYTRoYTRsYTfMcTfQcTfUcTfYcTfccTfgcZUdAUNhR4AAAAF1yvggAAChNlgNNlwNNmANNmQNNmgNNmwNlR0BYUeuAAAAAXXK/CAAAKE0REk0SEk0TEk0UEk0VEk0WEk0XEk0YEk0ZEk0aEk0bEmVHQFX5maAAAABdcsAIAAAoTaAJTaEJTaIJTaMJTaQJTaUJTaYJTacJZUdAWHCj4AAAAF1ywQgAAChNXw9NYA9NYQ9NYg9NYw9NZA9NvA9NvQ9Nvg9Nvw9NwA9NwQ9Nwg9Nww9lR0BX7MzAAAAAXXLCCAAAKE0ADk0BDk0CDk0DDk0EDk0FDk0GDk2/FU3AFU3BFU3CFU3DFU3EFU3FFU3GFU3HFWVHQFdjM0AAAABdcsMIAAAoTfsCTfwCTf0CTf4CTf8CTQADTQEDTQIDTQMDTVIITVMITVQITVUITVYITVcITVgITVkITVoIZUdAVwFHoAAAAF1yxAgAAChNHwdNIAdNIQdNIgdNIwdNJAdNJQdNJgdNJwdlR0BXd64gAAAAXXLFCAAAKE2WG02XG02YG02ZG02aG2VHQFgVwoAAAABdcsYIAAAoTesETewETe0ETe4ETe8ETfAETfEETfIETfMETfQETfUETfYETfcETfgEZUdAVicKQAAAAF1yxwgAAChNwBBNwRBNwhBNwxBNxBBNxRBNxhBNxxBNyBBNyRBlR0BYgAAAAAAAXXLICAAAKE0yDk0zDk00Dk01Dk02Dk03Dk04Dk1EEE1FEE1GEE1HEE1IEE1JEE1KEE1LEGVHQFgDM0AAAABdcskIAAAoTe8DTfADTfEDTfIDTfMDTfQDTfUDZUdAV6Cj4AAAAF1yyggAAChNOQxNOgxNOwxNPAxNPQxNPgxNPwxNQAxNQQxNQgxNQwxlR0BYI9cAAAAAXXLLCAAAKE3kFE3lFE3mFE3nFE3oFGVHQFdlwoAAAABdcswIAAAoTSYdTScdTSgdTSkdTSodTSsdTSwdTS0dTS4dTS8dTTAdZUdAV3rhQAAAAF1yzQgAAChNIBpNIRpNIhpNIxpNJBpNJRpNJhpNJxplR0BYiPXAAAAAXXLOCAAAKE2qFk2rFk2sFk2tFk2uFk2vFk2wFmVHQFbJmaAAAABdcs8IAAAoTSgKTSkKTSoKTSsKTSwKTS0KTS4KTS8KTTAKTYUMTYYMTYcMTYgMTYkMTYoMTYsMTYwMTY0MZUdAVywpAAAAAF1y0AgAAChN2BVN2RVN2hVN2xVN3BVN3RVN3hVN3xVNIBxNIRxNIhxNIxxlR0BW3hSAAAAAXXLRCAAAKE2gCk2hCk2iCk2jCk2kCk2lCk2mCk2nCk2oCk2pCk2qCmVHQDz64UAAAABdctIIAAAoS1lLWktbS1xLXUteS19LYEthZUdAV3mZoAAAAF1y0wgAAChNghdNgxdNhBdNhRdNhhdNhxdNiBdNiRdNihdNixdNjBdlR0BX8o9gAAAAXXLUCAAAKE2HBE2IBE2JBE2KBE2LBE2MBE2NBE0LBU0MBU0NBU0OBU0PBU0QBU0RBU0SBU0kBU0lBU0mBU0nBU0oBU0pBU0qBU0rBU0sBWVHQFd3CkAAAABdctUIAAAoTSIMTSMMTSQMTSUMTSYMTScMTSgMZUdAWBuFIAAAAF1y1ggAAChNOxhNPBhNPRhNPhhNPxhNQBhNQRhNQhhNQxhlR0BWBwpAAAAAXXLXCAAAKE2VCk2WCk2XCk2YCk2ZCk2aCk2bCk2cCk2dCk2eCk2fCmVHQFgXriAAAABdctgIAAAoTaAQTaEQTaIQTaMQTd0bTd4bTd8bTeAbTeEbTeIbTeMbTeQbZUdAVhuFIAAAAF1y2QgAAChNKxRNLBRNLRRNLhRlR0BXDXCgAAAAXXLaCAAAKE38B039B03+B03/B00ACE0BCE0CCE0DCE0ECE2cCE2dCE2eCE2fCE2gCE2hCE2iCE2jCGVHQFcwAAAAAABdctsIAAAoTRwZTR0ZTR4ZTR8ZTSAZTSEZTSIZTSMZZUdAWER64AAAAF1y3AgAAChNpgdNpwdNqAdNqQdNqgdNqwdNrAdlR0BYmZmgAAAAXXLdCAAAKE2rD02sD02tD02uD02vD02wD02xD02yD2VHQDycKQAAAABdct4IAAAoS3RLdUt2S3dLeEt5S3pLe0t8S31lR0BTzCkAAAAAXXLfCAAAKE3DEU3EEU3FEU3GEU3HEU3IEU3JEU3KEU3LEWVHQEoPXCAAAABdcuAIAAAoTXcDTXgDTXkDTXoDTXsDTXwDTX0DZUdAVZKPYAAAAF1y4QgAAChNEgxNEwxNFAxNFQxNFgxNFwxNGAxNGQxlR0BYM9cAAAAAXXLiCAAAKE1yD01zD010D011D012D013D014D015D03gHE3hHE3iHE3jHE3kHE3lHE3mHE3nHGVHQFdVHsAAAABdcuMIAAAoTTkdTTodTTsdTTwdTT0dTT4dZUdAVqPXAAAAAF1y5AgAAChNJBlNJRlNJhlNJxlNKBlNKRllR0BWGFHgAAAAXXLlCAAAKE3RD03SD03TD03UD2VHQFZeFIAAAABdcuYIAAAoTckDTcoDTcsDTcwDTc0DTc4DTc8DZUdAV8KPYAAAAF1y5wgAAChNmhxNmxxNnBxNnRxNnhxlR0BIC4UgAAAAXXLoCAAAKE14Ak15Ak16Ak17Ak18Ak19Ak1+Ak1/Ak2AAk2BAk2CAmVHQFaB64AAAABdcukIAAAoTRwUTR0UTR4UTR8UTSAUTSEUTSIUZUdAVpZmYAAAAF1y6ggAAChNHQ1NHg1NHw1NIA1NIQ1NIg1NIw1NJA1NJQ1NJg1lR0BUquFAAAAAXXLrCAAAKE3wBk3xBk3yBk3zBmVHQFba4UAAAABdcuwIAAAoTQQDTQUDTQYDTQcDTQgDTQkDTQoDTQsDTeYTTecTTegTTekTTeoTTesTTewTTe0TTe4TZUdAWECj4AAAAF1y7QgAAChNpQZNpgZNpwZNqAZNqQZlR0BWpR7AAAAAXXLuCAAAKE0fFk0gFk0hFk0iFk0jFk0kFk0lFmVHQFhKPYAAAABdcu8IAAAoTX0FTX4FTX8FTYAFTYEFZUdAVuhR4AAAAF1y8AgAAChNnQxNngxNnwxNoAxNoQxNogxNowxNpAxNpQxNnxVNoBVNoRVNohVlR0BYXrhgAAAAXXLxCAAAKE1dBk1eBk1fBk1gBk1hBk1iBk1jBk1kBk1lBk1mBk1nBk1oBk1pBk1qBk1rBk1sBk1tBk1uBk1vBk1cFk1dFk1eFk1fFk1gFk1hFk1iFk1jFk1kFk1lFk1mFmVHQFf8zMAAAABdcvIIAAAoTewJTe0JTe4JTe8JTfAJTfEJTfIJTfMJTfQJZUdAV/j1wAAAAF1y8wgAAChNqwVNrAVNrQVNrgVlR0BVczNAAAAAXXL0CAAAKE2QCU2RCU2SCU2TCU2UCU2VCU2WCU2XCWVHQFgRR6AAAABdcvUIAAAoTZYNTZcNTZgNTZkNTZoNTfEUTfIUTfMUTfQUTfUUTfYUTfcUTfgUTasXTawXTa0XTa4XTa8XTbAXTbEXTbIXTbMXTbQXTbUXZUdAVwPXAAAAAF1y9ggAAChNERlNEhlNExlNFBlNFRlNFhlNFxlNGBlNGRlNGhlNGxllR0BT/CkAAAAAXXL3CAAAKE3nBk3oBk3pBk3qBk3rBk3sBk3tBk3uBk3vBmVHQFaHriAAAABdcvgIAAAoTekITeoITesITewITe0ITe4ITe8IZUdAWCXCgAAAAF1y+QgAAChNKQhNKghNKwhNLAhNLQhNLghNLwhNMAhNaBBNaRBNahBNaxBNbBBNbRBNbhBNbxBNIxhNJBhNJRhNJhhNJxhNKBhNKRhNKhhNKxhlR0BXnCkAAAAAXXL6CAAAKE3+EU3/EU0AEk0BEk0CEk0DEk0EEmVHQFawo+AAAABdcvsIAAAoTXcSTXgSTXkSTXoSTXsSTXwSTX0SZUdAVxhR4AAAAF1y/AgAAChNmhNNmxNNnBNNnRNNnhNNnxNNoBNlR0BWxR7AAAAAXXL9CAAAKE0FEU0GEU0HEU0IEU0JEWVHQFfvXCAAAABdcv4IAAAoTTEITTIITTMITTQITTUIZUdAV9mZoAAAAF1y/wgAAChN2xxN3BxN3RxN3hxN3xxlR0A8MKPgAAAAXXIACQAAKEtvS3BLcUtyS3NlR0BXfhSAAAAAXXIBCQAAKE1PE01QE01RE01SE01TE2VHQEfD1wAAAABdcgIJAAAoTYMCTYQCTYUCTYYCZUdAV+uFIAAAAF1yAwkAAChNYBVNYRVNYhVNYxVNZBVNZRVNZhVNphtNpxtNqBtNqRtNqhtNqxtNrBtlR0BXKFHgAAAAXXIECQAAKE0zFU00FU01FU02FU03FU04FU05FU06FU07FWVHQFaQAAAAAABdcgUJAAAoTYUbTYYbTYcbTYgbZUdAVQKPYAAAAF1yBgkAAChNFhFNFxFNGBFNGRFlR0BWOZmgAAAAXXIHCQAAKE1CG01DG01EG01FG01GG01HG01IG01JG2VHQFaCj2AAAABdcggJAAAoTQsBTQwBTQ0BTQ4BTQ8BTRABTREBTRIBTRMBZUdAWBcKQAAAAF1yCQkAAChNTgZNTwZNUAZNUQZNUgZNUwZNVAZNVQZlR0BYbXCgAAAAXXIKCQAAKE2REU2SEU2TEU2UEU2VEU2WEU2XEWVHQFhpmaAAAABdcgsJAAAoTSQSTSUSTSYSTScSTSgSTSkSTSoSTSsSTSwSZUdAViuFIAAAAF1yDAkAAChNCAdNCQdNCgdNCwdNDAdlR0BVYo9gAAAAXXINCQAAKE3jDk3kDk3lDk3mDk3nDk3oDk3pDk3qDk3rDmVHQFfFHsAAAABdcg4JAAAoTRkITRoITRsITRwITR0ITR4ITR8ITSAITfcOTfgOTfkOTfoOTfsOTfwOTf0OTf4OTSEQTSIQTSMQTSQQTSUQTSYQTScQZUdAUvuFIAAAAF1yDwkAAChN4QZN4gZN4wZN5AZN5QZN5gZlR0BYVHrgAAAAXXIQCQAAKE0tBU0uBU0vBU0wBU0xBU0yBU0zBU00BU2LDk2MDk2NDk2ODk2PDk2QDk2RDk2SDmVHQD4UeuAAAABdchEJAAAoS5xLnUueS59LoEuhS6JLo2VHQFgD1wAAAABdchIJAAAoTekXTeoXTesXTewXTe0XTe4XTe8XTfAXZUdAV5KPYAAAAF1yEwkAAChNkQdNkgdNkwdNlAdNlQdNlgdNlwdNmAdNmQdNqwpNrApNrQpNrgpNrwpNsApNsQpNsgpNswpNtApNtQpNqRNNqhNNqxNNrBNNrRNNrhNNrxNNzxlN0BlN0RlN0hlN0xlN1BlN1RlN1hllR0BVfXCgAAAAXXIUCQAAKE0FC00GC00HC00IC00JC00KC00LC00MC01bE01cE01dE01eE01fE01gE01hE01iE2VHQFf8KQAAAABdchUJAAAoTVoETVsETVwETV0ETV4ETV8ETWAETWEEZUdARcPXAAAAAF1yFgkAAChNrR1Nrh1Nrx1NsB1NsR1Nsh1Nsx1NtB1lR0BXkeuAAAAAXXIXCQAAKE1YCU1ZCU1aCU1bCU1cCU1dCU1eCU1fCU1gCU1hCWVHQEH+uGAAAABdchgJAAAoTY4dTY8dTZAdTZEdTZIdTZMdTZQdTZUdTZYdZUdAVx4UgAAAAF1yGQkAAChNsBNNsRNNshNNsxNNtBNNtRNNthNNtxNNuBNNuRNNuhNlR0BVuuFAAAAAXXIaCQAAKE27EE28EE29EE2+EE2/EGVHQEYnriAAAABdchsJAAAoTYEdTYIdTYMdTYQdTYUdTYYdZUdAVBmZoAAAAF1yHAkAAChNWBRNWRRNWhRNWxRNXBRNXRRNXhRNXxRlR0BWz1wgAAAAXXIdCQAAKE2ICE2JCE2KCE2LCE2MCGVHQFeq4UAAAABdch4JAAAoTS0DTS4DTS8DTTADTTEDTTIDTTMDTTQDTTUDZUdAVfzMwAAAAF1yHwkAAChNdxRNeBRNeRRNehRNexRNfBRNfRRNfhRNfxRNgBRNgRRlR0BV49cAAAAAXXIgCQAAKEv6S/tL/Ev9S/5L/00AAU0BAU0CAU0DAU0EAWVHQFRaPYAAAABdciEJAAAoTbYBTbcBTbgBTbkBTboBTbsBTbwBTb0BZUdAVvhR4AAAAF1yIgkAAChNRApNRQpNRgpNRwpNSApNSQpNSgpNSwpNTApNoBpNoRpNohpNoxpNpBpNpRplR0BRK4UgAAAAXXIjCQAAKEvSS9NL1EvVS9ZL10vYS9llR0BXozNAAAAAXXIkCQAAKE0MHE0NHE0OHE0PHE0QHE0RHE0SHE0THE0UHE0VHE0WHE0XHGVHQFUMzMAAAABdciUJAAAoTQkKTQoKTQsKTQwKZUdAVSXCgAAAAF1yJgkAAChNMBFNMRFNMhFNMxFNNBFNNRFNNhFNNxFlR0BWXrhgAAAAXXInCQAAKE18E019E01+E01/E02AE02BE02CE02DE2VHQFgEeuAAAABdcigJAAAoTWIETWMETWQETWUETWYEZUdAVpeuIAAAAF1yKQkAAChNmBlNmRlNmhlNmxlNnBlNnRlNnhlNnxlNoBllR0BXNcKAAAAAXXIqCQAAKE3SAk3TAk3UAk3VAk3WAk2JFU2KFU2LFU2MFWVHQFeKPYAAAABdcisJAAAoTaMVTaQVTaUVTaYVTacVTagVTakVTaoVTasVTawVTa0VTa4VZUdAVecKQAAAAF1yLAkAAChNRgNNRwNNSANNSQNNSgNNSwNNTANNTQNNrhlNrxlNsBlNsRlNshlNsxllR0BXrCkAAAAAXXItCQAAKE0zB000B001B002B003B004B005B006B007B008DU09DU0+DU0/DU1ADU1BDU1CDU1DDU3RFU3SFU3TFU3UFU3VFU3WFU3XFU0QGk0RGk0SGk0TGk0UGk0VGk0WGk0XGk0YGmVHQFfAo+AAAABdci4JAAAoTTIETTMETTQETTUETTYETTcETTgETTkETToETTsETTwETf4UTf8UTQAVTQEVTQIVZUdAV04UgAAAAF1yLwkAAChN1xlN2BlN2RlN2hlN2xlN3BlN3RllR0BW1R7AAAAAXXIwCQAAKE2CCU2DCU2ECU2FCU2GCU2HCU2ICU2JCU3KEE3LEE3MEE3NEE3OEE3PEE3QEGVHQFdKPYAAAABdcjEJAAAoTU8MTVAMTVEMTVIMZUdAV+mZoAAAAF1yMgkAAChNtBRNtRRNthRNtxRNuBRNuRRNuhRNuxRNvBRNvRRlR0BWeuFAAAAAXXIzCQAAKE3jD03kD03lD03mD03nD03oD03pD03qD03rD2VHQFYJmaAAAABdcjQJAAAoTS4XTS8XTTAXTTEXTTIXTTMXTTQXTTUXTTYXTb8ZTcAZTcEZTcIZTcMZTcQZTcUZTcYZTccZZUdAVxKPYAAAAF1yNQkAAChNzQdNzgdNzwdN0AdN0QdN0gdN0wdN1AdN1QdN1gdN1wdN2AdN2QdN2gdlR0BXJwpAAAAAXXI2CQAAKE2YCE2ZCE2aCE2bCGVHQFY7hSAAAABdcjcJAAAoTWcSTWgSTWkSTWoSTWsSTWwSTW0STW4STW8SZUdAV/R64AAAAF1yOAkAAChNgwRNhARNhQRNhgRlR0BYUAAAAAAAXXI5CQAAKE2BDU2CDU2DDU2EDU2FDU2GDU2HDU2IDWVHQFhkeuAAAABdcjoJAAAoTXoPTXsPTXwPTX0PTX4PTX8PTYAPTRwSTR0STR4STR8STSASTSESTSISTSMSZUdAVo9cIAAAAF1yOwkAAChNDBlNDRlNDhlNDxlNEBllR0BUV64gAAAAXXI8CQAAKE0FFk0GFk0HFk0IFmVHQFh49cAAAABdcj0JAAAoTQcPTQgPTQkPTQoPTQsPTQwPTQ0PTQ4PZUdAV41woAAAAF1yPgkAAChNewhNfAhNfQhNfghNfwhlR0BYThSAAAAAXXI/CQAAKE2TEE2UEE2VEE2WEE2XEE2YEGVHQFfgo+AAAABdckAJAAAoTQgaTQkaTQoaTQsaTQwaTQ0aTQ4aTQ8aZUdAVaHrgAAAAF1yQQkAAChNFwlNGAlNGQlNGglNGwlNHAlNHQlNHglNHwllR0BYeuFAAAAAXXJCCQAAKE2ZD02aD02bD02cD02dD02eD02fD02gD02hD2VHQFOY9cAAAABdckMJAAAoTWkaTWoaTWsaTWwaTW0aTW4aTW8aTXAaZUdAVLZmYAAAAF1yRAkAAChNtgRNtwRNuARNuQRlR0BS0euAAAAAXXJFCQAAKE1LF01MF01NF01OF01PF01QF01RF01SF01TF2VHQD2uFIAAAABdckYJAAAoS5FLkkuTS5RLlUuWS5dLmEuZS5pLm2VHQFJYUeAAAABdckcJAAAoTdMRTdQRTdURTdYRZUdAV8rhQAAAAF1ySAkAAChNwglNwwlNxAlNxQlNxglNthtNtxtNuBtNuRtNuhtNuxtlR0BX24UgAAAAXXJJCQAAKE3JCk3KCk3LCk3MCk3NCk3OCk3PCk1EDU1FDU1GDU1HDU1IDU1JDU1KDU1LDU3yDU3zDU30DU31DU32DU33DU34DU35DU36DU37DU38DU39DU3+DU3/DWVHQFXfXCAAAABdckoJAAAoTdIOTdMOTdQOTdUOTdYOTdcOTdgOTdkOTdoOZUdAVjZmYAAAAF1ySwkAAChN0RBN0hBN0xBN1BBN1RBN1hBN1xBlR0BYaj2AAAAAXXJMCQAAKE3QCU3RCU3SCU3TCU3UCU3VCU3WCU3XCWVHQESKPYAAAABdck0JAAAoTZoCTZsCTZwCTZ0CTZ4CZUdAWGZmYAAAAF1yTgkAAChNmRBNmhBNmxBNnBBNnRBNnhBNnxBlR0BUfrhgAAAAXXJPCQAAKEvpS+pL60vsS+1L7kvvS/BL8WVHQFYczMAAAABdclAJAAAoTeADTeEDTeIDTeMDTeQDTeUDTeYDTecDZUdAVrR64AAAAF1yUQkAAChNDQZNDgZNDwZNEAZNEQZNEgZNEwZNFAZlR0BXkzNAAAAAXXJSCQAAKE1nBU1oBU1pBU1qBWVHQFYxR6AAAABdclMJAAAoTWUKTWYKTWcKTWgKTWkKTWoKTWsKTWwKTW0KTSMUTSQUTSUUTSYUTScUTSgUTSkUTSoUZUdAV0XCgAAAAF1yVAkAAChNrg1Nrw1NsA1NsQ1N9RFN9hFN9xFN+BFN+RFN+hFN+xFN/BFN/RFlR0BWVR7AAAAAXXJVCQAAKE1GGU1HGU1IGU1JGU1KGU1LGU1MGU1NGU1OGWVHQFe8KQAAAABdclYJAAAoTUQMTUUMTUYMTUcMTUgMTUkMTUoMTUsMTUwMTU0MTU4MTfkUTfoUTfsUTfwUTf0UTUoVTUsVTUwVTU0VTU4VTU8VTVAVTVEVTVIVZUdAV9Cj4AAAAF1yVwkAAChNtgpNtwpNuApNuQpNugpNuwpNvAplR0BXh64gAAAAXXJYCQAAKE0oB00pB00qB00rB03xFk3yFk3zFk30Fk31Fk32Fk33Fk34Fk37GE38GE39GE3+GE3/GE0AGU0BGU0CGWVHQFZK4UAAAABdclkJAAAoTe8QTfAQTfEQTfIQTfMQTfQQTfUQTVsXTVwXTV0XTV4XTV8XTWAXTWEXTWIXTWMXZUdAVeUewAAAAF1yWgkAAChN4wdN5AdN5QdN5gdlR0BX+ZmgAAAAXXJbCQAAKE1bCE1cCE1dCE1eCE1fCE1gCE1hCE1iCE1jCE1kCE1lCE1dDE1eDE1fDE1gDE1hDE1iDE1jDE1kDE3xG03yG03zG030G031G032G033G034G035G036G2VHQFVz1wAAAABdclwJAAAoTYoJTYsJTYwJTY0JTY4JTY8JTbQRTbURTbYRTbcRTbgRTbkRTboRZUdAVn4UgAAAAF1yXQkAAChNMAtNMQtNMgtNMwtNNAtNNQtNNgtNNwtNOAtNOQtNOgtlR0BYdwpAAAAAXXJeCQAAKE2BD02CD02DD02ED02FD02GD02HD00wEE0xEE0yEE0zEE00EE01EE02EE03EGVHQFbI9cAAAABdcl8JAAAoTeUNTeYNTecNTegNTekNTQ4UTQ8UTRAUTREUTRIUTRMUTRQUTRUUTRYUZUdAWHMzQAAAAF1yYAkAAChNzw1N0A1N0Q1N0g1N0w1N1A1N1Q1N1g1Nag9Naw9NbA9NbQ9Nbg9Nbw9NcA9NcQ9lR0BXIo9gAAAAXXJhCQAAKE2QEk2REk2SEk2TEk2UEk2VEk2WEk2XEk2YEk2ZEk2aEmVHQFQ3CkAAAABdcmIJAAAoS+JL40vkS+VL5kvnS+hlR0BWS4UgAAAAXXJjCQAAKE20CU21CU22CU23CU24CU25CU26CU2NFU2OFU2PFU2QFU2RFU2SFU2TFU2UFU2VFWVHQFXsKQAAAABdcmQJAAAoTS4CTS8CTTACTTECTTICTTMCTTQCTTUCZUdAVvo9gAAAAF1yZQkAAChNWgVNWwVNXAVNXQVNXgVNXwVNYAVNYQVNYgVlR0BWZcKAAAAAXXJmCQAAKE0XFE0YFE0ZFE0aFE0bFGVHQFdgAAAAAABdcmcJAAAoTdULTdYLTdcLTdgLTdkLTdoLTdsLTdwLTQsVTQwVTQ0VTQ4VTQ8VTRAVTREVTRIVTRMVTRQVZUdAV3R64AAAAF1yaAkAAChNRghNRwhNSAhNSQhNSghNSwhNTAhNpBRNpRRNphRNpxRNqBRNqRRNqhRlR0BYcAAAAAAAXXJpCQAAKE2cBU2dBU2eBU2fBU2gBU2hBU22Fk23Fk24Fk25Fk26Fk27Fk28Fk29FmVHQFSI9cAAAABdcmoJAAAoTfEMTfIMTfMMTfQMTfUMTfYMTfcMTfgMTfkMTfoMTfsMZUdAVuFHoAAAAF1yawkAAChNdRpNdhpNdxpNeBpNeRpNehpNexpNfBpNfRplR0BXnXCgAAAAXXJsCQAAKE2vFU2wFU2xFU2yFU2zFU20FU21FU0sGk0tGk0uGk0vGk0wGk0xGk0yGk0zGk00Gk01Gk02GmVHQFXGZmAAAABdcm0JAAAoTbgLTbkLTboLTbsLTbwLZUdAPGZmYAAAAF1ybgkAAChLAEsBSwJLA0sESwVLBksHZUdAVhUewAAAAF1ybwkAAChNThtNTxtNUBtNURtNUhtNUxtNVBtNVRtlR0BV/rhgAAAAXXJwCQAAKE0JDE0KDE0LDE0MDE0NDE0ODE0PDE0QDE0RDGVHQFbvXCAAAABdcnEJAAAoTWsJTWwJTW0JTW4JTW8JTXAJTXEJTXIJTXMJTXQJTXUJZUdAWChR4AAAAF1ycgkAAChN4hZN4xZN5BZN5RZN5hZN5xZN6BZlR0BAVcKAAAAAXXJzCQAAKE2dHU2eHU2fHU2gHU2hHU2iHU2jHU2kHWVHQFUD1wAAAABdcnQJAAAoTfQGTfUGTfYGTfcGTfgGTfkGTfoGTfsGTfwGTf0GTf4GZUdAVHo9gAAAAF1ydQkAAChNiRNNihNNixNNjBNlR0BWhHrgAAAAXXJ2CQAAKE21A022A023A024A025A026A027A028A2VHQFbx64AAAABdcncJAAAoTW8VTXAVTXEVTXIVTXMVTXQVTXUVTXYVTXcVZUdAVo64YAAAAF1yeAkAAChN2g9N2w9N3A9N3Q9N3g9N3w9N4A9N4Q9N4g9NQBFNQRFNQhFNQxFNRBFNRRFNRhFNRxFNABRNARRNAhRNAxRNBBRNBRRNBhRNBxRNCBRNihRNixRNjBRNjRRNjhRNjxRNkBRNkRRlR0BWLMzAAAAAXXJ5CQAAKE1wEk1xEk1yEk1zEk10Ek11Ek12EmVHQFajM0AAAABdcnoJAAAoTfsJTfwJTf0JTf4JTf8JZUdAWEFHoAAAAF1yewkAAChNtgdNtwdNuAdNuQdNugdNuwdNvAdNvQdNRhZNRxZNSBZNSRZNShZNSxZNTBZNTRZNThZlR0BYVcKAAAAAXXJ8CQAAKE2MGE2NGE2OGE2PGE2QGE2RGE2SGE2TGGVHQFfMKQAAAABdcn0JAAAoTeoCTesCTewCTe0CTe4CTe8CTfACTfECTfICTfMCTfQCZUdAVuCj4AAAAF1yfgkAAChNoRNNohNNoxNNpBNNpRNNphNNpxNNqBNlR0BYSuFAAAAAXXJ/CQAAKE1CAU1DAU1EAU1FAU1GAU1HAU1IAU1JAWVHQFf1HsAAAABdcoAJAAAoTYMcTYQcTYUcTYYcTYccTYgcTYkcTYocTYscTYwcTY0cTY4cZUdAVM64YAAAAF1ygQkAAChNiAtNiQtNigtNiwtNjAtNjQtlR0BYdmZgAAAAXXKCCQAAKE27BU28BU29BU2+BU2/BU3ABU3BBWVHQFfUeuAAAABdcoMJAAAoTU8BTVABTVEBTVIBTVMBTVQBTVUBZUdATBR64AAAAF1yhAkAAChNbQJNbgJNbwJNcAJNcQJNcgJNcwJNdAJNdQJNdgJNdwJlR0BYHhSAAAAAXXKFCQAAKE2CEE2DEE2EEE2FEE2GEE2HEE2IEE2JEGVHQFb+uGAAAABdcoYJAAAoTd0LTd4LTd8LTeALTeELTeILZUdAQbMzQAAAAF1yhwkAAChLqEupS6pLq0usS61LrkuvS7BLsUuyS7NLtEu1ZUdAV4hR4AAAAF1yiAkAAChNLglNLwlNMAlNMQlNMglNMwlNNAlNYglNYwlNZAlNZQlNZglNZwlNaAlNaQlNagllR0BYRwpAAAAAXXKJCQAAKE3/Dk0AD00BD00CD00DD00ED00FD00GD2VHQFRbhSAAAABdcooJAAAoTfwKTf0KTf4KTf8KTQALTQELTQILTQMLTQQLZUdAV7euIAAAAF1yiwkAAChN1wJN2AJN2QJN2gJN2wJN3AJN3QJN3gJNeQZNegZNewZNfAZlR0BVcAAAAAAAXXKMCQAAKE10G011G012G013G014G015G016G017G2VHQFiEeuAAAABdco0JAAAoTYIFTYMFTYQFTYUFTYYFTYcFTYgFTYkFZUdAV5ZmYAAAAF1yjgkAAChNjhtNjxtNkBtNkRtNkhtNkxtNlBtNlRtN1BtN1RtN1htN1xtN2BtN2RtN2htN2xtN3BtlR0BWmPXAAAAAXXKPCQAAKE0MA00NA00OA00PA00sC00tC00uC00vC01TEk1UEk1VEk1WEk1XEk1YEk1ZEk1aEk1bEk33E034E035E036E037E038E039E03+E03/E2VHQFcTM0AAAABdcpAJAAAoTXYHTXcHTXgHTXkHTXoHTXsHTXwHTX0HTX4HTX8HTYAHTYEHZUdAVkPXAAAAAF1ykQkAAChNuwhNvAhNvQhNvghNvwhNwAhNwQhNwghNwwhlR0BXweuAAAAAXXKSCQAAKE08B009B00+B00/B01AB01BB01CB01DB01EB01FB01GB2VHQFbWZmAAAABdcpMJAAAoTaUETaYETacETagETakETaoETasETawETa0EZUdAVfR64AAAAF1ylAkAAChNoRJNohJNoxJNpBJNpRJNphJNpxJNqBJNqRJlR0BYc9cAAAAAXXKVCQAAKE1vFk1wFk1xFk1yFk1zFk10Fk11Fk12Fk13Fk14FmVHQFLHriAAAABdcpYJAAAoTc8BTdABTdEBTdIBTdMBTdQBTdUBTdYBZUdAVerhQAAAAF1ylwkAAChNeQpNegpNewpNfApNfQpNfgpNfwpNgApNgQpNggpNgwplR0BWxcKAAAAAXXKYCQAAKE32EE33EE34EE35EE36EE37EE38EE39EGVHQFSKPYAAAABdcpkJAAAoTfwMTf0MTf4MTf8MZUdAVf9cIAAAAF1ymgkAAChNsghNswhNtAhNtQhNtghNtwhNuAhNuQhNughlR0BWweuAAAAAXXKbCQAAKE0JFE0KFE0LFE0MFE0NFE0DGU0EGU0FGU0GGU0HGU0IGU0JGU0KGU0LGWVHQFhsKQAAAABdcpwJAAAoTVQWTVUWTVYWTVcWTVgWTVkWTVoWTVsWZUdAWBPXAAAAAF1ynQkAAChNEwVNFAVNFQVNFgVNFwVNGAVNGQVNGgVNGwVNHAVlR0BWKFHgAAAAXXKeCQAAKE1gEk1hEk1iEk1jEk1kEk1lEk1mEmVHQFa6PYAAAABdcp8JAAAoTZsUTZwUTZ0UTZ4UTZ8UTaAUTaEUTaIUTaMUZUdAVTzMwAAAAF1yoAkAAChNLxRNMBRNMRRNMhRNMxRlR0BXmPXAAAAAXXKhCQAAKE05Bk06Bk07Bk08Bk09Bk0+Bk0/Bk2gDU2hDU2iDU2jDU2kDU2lDU2mDU2nDWVHQFV5maAAAABdcqIJAAAoTf8GTQAHTQEHTQIHTQMHTQQHTQUHTQYHTQcHZUdAV7FHoAAAAF1yowkAAChNlwRNmARNmQRNmgRNmwRNnARNnQRNNghNNwhNOAhNOQhNOghNOwhNPAhNPQhlR0BWszNAAAAAXXKkCQAAKE27Dk28Dk29Dk2+Dk2/Dk3ADk3BDk3CDk3DDmVHQFdRR6AAAABdcqUJAAAoTR8BTSABTSEBTSIBTSMBTSQBTSUBZUdAVeMzQAAAAF1ypgkAAChN5hBN5xBN6BBN6RBN6hBN6xBN7BBN7RBN7hBNZRtNZhtNZxtNaBtNaRtNahtNaxtNbBtlR0BJJ64gAAAAXXKnCQAAKE2fAk2gAk2hAk2iAk2jAk2kAk2lAk2mAk2nAmVHQFhlwoAAAABdcqgJAAAoTccNTcgNTckNTcoNTcsNTcwNTc0NTc4NZUdATm9cIAAAAF1yqQkAAChLw0vES8VLxkvHS8hlR0BYJwpAAAAAXXKqCQAAKE14EU15EU16EU17EU18EU19EU1+EU1/EU2AEWVHQFbcKQAAAABdcqsJAAAoTUYLTUcLTUgLTUkLTWsXTWwXTW0XTW4XTW8XTXAXTXEXTXIXTXMXZUdAVmj1wAAAAF1yrAkAAChN3xNN4BNN4RNN4hNN4xNN5BNN5RNlR0BW8KPgAAAAXXKtCQAAKE09A00+A00/A01AA01BA01CA01DA01EA01FA01jBU1kBU1lBU1mBWVHQFYFHsAAAABdcq4JAAAoTRUGTRYGTRcGTRgGZUdAVxmZoAAAAF1yrwkAAChNqAlNqQlNqglNqwlNrAllR0BXszNAAAAAXXKwCQAAKE3UGk3VGk3WGk3XGk3YGk3ZGk3aGk3bGk3cGmVHQFdYUeAAAABdcrEJAAAoTXkcTXocTXscTXwcTX0cTX4cTX8cTYAcTYEcTYIcZUdAWC4UgAAAAF1ysgkAAChNgAFNgQFNggFNgwFNhAFNhQFNhgFNhwFNrQdNrgdNrwdNsAdNsQdNsgdNswdNtAdNtQdlR0BXxcKAAAAAXXKzCQAAKE1rBU1sBU1tBU1uBU1vBU1wBU1xBU1yBU1zBU1fEU1gEU1hEU1iEU1jEU1kEU1lEU1mEWVHQFhCj2AAAABdcrQJAAAoTfkETfoETfsETfwETf0ETf4ETf8ETQAFTQEFTQIFTQMFZUdAV74UgAAAAF1ytQkAAChN9hdN9xdN+BdN+RdN+hdN+xdN/BdlR0BYVwpAAAAAXXK2CQAAKE0ODk0PDk0QDk0RDk0SDk0TDk0UDmVHQFgrhSAAAABdcrcJAAAoTWAQTWEQTWIQTWMQTWQQTWUQTWYQTWcQZUdAV2uFIAAAAF1yuAkAAChNJwRNKARNKQRNKgRNKwRNLARNLQRNLgRNLwRNMARNMQRNNw1NOA1NOQ1NOg1NOw1lR0BYEAAAAAAAXXK5CQAAKE10BU11BU12BU13BU14BU15BU16BU17BU18BWVHQFcDM0AAAABdcroJAAAoTaQITaUITaYITacITagITakITWQXTWUXTWYXTWcXTWgXTWkXTWoXZUdAWDR64AAAAF1yuwkAAChNZwdNaAdNaQdNagdNawdNbAdNbQdNbgdN6RRN6hRN6xRN7BRN7RRN7hRN7xRN8BRNPhZNPxZNQBZNQRZNQhZNQxZNRBZNRRZNmxhNnBhNnRhNnhhNnxhNoBhNoRhNohhlR0BWlHrgAAAAXXK8CQAAKE0YCk0ZCk0aCk0bCk0cCk0dCk0eCk0fCk0gCk3lEU3mEU3nEU3oEU3pEU3qEU3rEU3sEU3nFU3oFU3pFU3qFU3rFU3sFU3tFU3uFWVHQFfGZmAAAABdcr0JAAAoTfAYTfEYTfIYTfMYTfQYTfUYTfYYTfcYTfgYTfkYTfoYZUdAVaj1wAAAAF1yvgkAAChNtAtNtQtNtgtNtwtlR0BXbMzAAAAAXXK/CQAAKE10F011F012F013F014F2VHQFevXCAAAABdcsAJAAAoTd0aTd4aTd8aTeAaTeEaTeIaTeMaTeQaTeUaZUdAV9ZmYAAAAF1ywQkAAChN1w1N2A1N2Q1N2g1N2w1N3A1NUg5NUw5NVA5NVQ5NVg5NVw5NWA5NWQ5NoBFNoRFNohFNoxFNpBFNpRFNphFlR0BV0euAAAAAXXLCCQAAKE0aEU0bEU0cEU0dEU0eEU0fEWVHQFb9cKAAAABdcsMJAAAoTSAJTSEJTSIJTSMJTSQJTSUJTSYJTScJTSgJTSkJTSoJTSsJTSwJTS0JTX0MTX4MTX8MTYAMTYEMTYIMTYMMTYQMZUdAVhXCgAAAAF1yxAkAAChNLxxNMBxNMRxNMhxNMxxNNBxNNRxNNhxNNxxNOBxNORxlR0BW/1wgAAAAXXLFCQAAKE0EG00FG00GG00HG00IG00JG00KG00LG2VHQFf64UAAAABdcsYJAAAoTb4HTb8HTcAHTcEHTcIHTcMHZUdAVvuFIAAAAF1yxwkAAChNhhlNhxlNiBlNiRlNihlNixlNjBllR0BYD1wgAAAAXXLICQAAKE1KAU1LAU1MAU1NAU1OAWVHQFUhR6AAAABdcskJAAAoTRUbTRYbTRcbTRgbTRkbZUdAV064YAAAAF1yygkAAChN8Q9N8g9N8w9N9A9N9Q9N9g9N9w9N+A9N+Q9lR0BWI9cAAAAAXXLLCQAAKE3NAk3OAk3PAk3QAk3RAmVHQFWaPYAAAABdcswJAAAoTQAKTQEKTQIKTQMKTQQKTQUKTQYKTQcKTQgKZUdAVzhR4AAAAF1yzQkAAChNOwtNPAtNPQtNPgtNPwtNQAtNQQtNQgtNQwtNRAtNRQtlR0BQ0zNAAAAAXXLOCQAAKE3dBk3eBk3fBk3gBmVHQDj4UeAAAABdcs8JAAAoS35Lf0uAS4FLgkuDS4RLhUuGZUdAVkzMwAAAAF1y0AkAAChNKhlNKxlNLBlNLRlNLhlNLxlNMBlNMRlNMhllR0BX6uFAAAAAXXLRCQAAKE2tG02uG02vG02wG02xG02yG02zG020G021G03lG03mG03nG03oG2VHQFQFHsAAAABdctIJAAAoTccBTcgBTckBTcoBTcsBTcwBTc0BTc4BZUdAUqwpAAAAAF1y0wkAAChNzBFNzRFNzhFNzxFN0BFN0RFN0hFlR0BXwzNAAAAAXXLUCQAAKE0oBk0pBk0qBk0rBk0sBk0tBk0uBk0vBmVHQFdhR6AAAABdctUJAAAoTdgKTdkKTdoKTdsKTdwKTd0KTd4KTRUVTRYVTRcVTRgVTRkVTRoVTRsVTRwVZUdAV+MzQAAAAF1y1gkAAChNtg1Ntw1NuA1NuQ1Nug1Nuw1NvA1NvQ1Nvg1lR0BX164gAAAAXXLXCQAAKE1RDU1SDU1TDU1UDU1VDU1WDU1XDU1YDU1ZDU1aDU1bDU3KHE3LHE3MHE3NHE3OHE3PHE3QHE3RHE3SHE3THE3UHGVHQFh1woAAAABdctgJAAAoTccFTcgFTckFTcoFTcsFTcwFTc0FTc4FTSYOTScOTSgOTSkOTSoOTSsOTSwOTS0OTS4OTS8OTTAOTTEOTVAPTVEPTVIPTVMPTVQPTVUPTVYPTVcPZUdAWGzMwAAAAF1y2QkAAChNvw1NwA1NwQ1Nwg1Nww1NxA1NxQ1Nxg1lR0BX7CkAAAAAXXLaCQAAKE3XGE3YGE3ZGE3aGE3bGE3cGE3dGGVHQFgAo+AAAABdctsJAAAoTd8CTeACTeECTeICTeMCTeQCTeUCTeYCTecCTegCTekCTUUETUYETUcETUgETUkETUoETUsETUwEZUdAVRUewAAAAF1y3AkAAChN9ApN9QpN9gpN9wpN+ApN+QpN+gpN+wplR0BXYeuAAAAAXXLdCQAAKE2pDk2qDk2rDk2sDk2tDk2uDk2vDmVHQFckeuAAAABdct4JAAAoTaccTagcTakcTaocTascTawcTa0cTa4cZUdAWCmZoAAAAF1y3wkAAChN+RxN+hxN+xxN/BxN/RxN/hxN/xxNAB1NAR1NAh1NAx1lR0BX/1wgAAAAXXLgCQAAKE2kEE2lEE2mEE2nEE2oEE2pEE2qEGVHQFc+FIAAAABdcuEJAAAoTd0MTd4MTd8MTeAMTeEMTeIMTeMMTeQMZUdATIj1wAAAAF1y4gkAAChNRBRNRRRNRhRNRxRNSBRNSRRNShRlR0BWTXCgAAAAXXLjCQAAKE0KEU0LEU0MEU0NEU0OEU0PEU0QEU0REU0SEU0TEU0UEU0VEWVHQFf3riAAAABdcuQJAAAoTSwHTS0HTS4HTS8HTTAHTTEHTTIHTREITRIITRMITRQITRUITRYITRcITRgIZUdAWGcKQAAAAF1y5QkAAChNZxZNaBZNaRZNahZNaxZNbBZNbRZNbhZNeRZNehZNexZNfBZNfRZNfhZNfxZNgBZNoxhNpBhNpRhNphhNpxhNqBhNqRhNqhhNqxhNrBhlR0BWseuAAAAAXXLmCQAAKE2YCU2ZCU2aCU2bCU2cCU2dCU2eCU2fCWVHQFUoUeAAAABdcucJAAAoTYALTYELTYILTYMLTYQLTYULTYYLTYcLZUdAWHmZoAAAAF1y6AkAAChNgRFNghFNgxFNhBFNhRFNhhFNhxFNiBFNLRJNLhJNLxJNMBJNMRJNMhJNMxJN6BxN6RxN6hxN6xxN7BxN7RxN7hxN7xxN8BxN8RxN8hxlR0BXco9gAAAAXXLpCQAAKE0+CE0/CE1ACE1BCE1CCE1DCE1ECE1FCGVHQFc8zMAAAABdcuoJAAAoTVkVTVoVTVsVTVwVTV0VTV4VTV8VZUdARjCj4AAAAF1y6wkAAChNkQJNkgJNkwJNlAJNlQJNlgJNlwJNmAJNmQJlR0BVkAAAAAAAXXLsCQAAKE0ADU0BDU0CDU0DDU0EDU0FDU0GDU0HDU1gFE1hFE1iFE1jFE1kFE1lFE1mFE1nFGVHQFakeuAAAABdcu0JAAAoTXETTXITTXMTTXQTTXUTTXYTTXcTTXgTTXkTTXoTTXsTTZYVTZcVTZgVTZkVTZoVTZsVTZwVTZ0VTZ4VTT4ZTT8ZTUAZTUEZTUIZTUMZTUQZTUUZZUdAU7j1wAAAAF1y7gkAAChNDhZNDxZNEBZNERZNEhZNExZNFBZNFRZNFhZlR0BXWj2AAAAAXXLvCQAAKE31Gk32Gk33Gk34Gk35Gk36Gk37Gk38GmVHQDgwo+AAAABdcvAJAAAoSzJLM0s0SzVLNks3ZUdAUs1woAAAAF1y8QkAAChNWwJNXAJNXQJNXgJNXwJNYAJNYQJNYgJNYwJNZAJNZQJlR0BW4euAAAAAXXLyCQAAKE3DBE3EBE3FBE3GBE3HBE3IBE3JBE3KBE1NCk1OCk1PCk1QCk1RCk1SCk1TCk1UCmVHQFc5maAAAABdcvMJAAAoTUoLTUsLTUwLTU0LTU4LTU8LTVALZUdAWDuFIAAAAF1y9AkAAChN0xdN1BdN1RdN1hdN1xdN2BdlR0BWWj2AAAAAXXL1CQAAKE02Ak03Ak04Ak05Ak06AmVHQFgK4UAAAABdcvYJAAAoTUAPTUEPTUIPTUMPTUQPTUUPTUYPTUcPZUdAWCCj4AAAAF1y9wkAAChNdQxNdgxNdwxNeAxNeQxNegxNewxNfAxNwxtNxBtNxRtNxhtNxxtNyBtNyRtNyhtlR0BYH1wgAAAAXXL4CQAAKE0FEk0GEk0HEk0IEk0JEk0KEk0LEk0MEk0NEk0OEk0PEk0QEk0sGE0tGE0uGE0vGE0wGE0xGE0yGE0zGGVHQFYz1wAAAABdcvkJAAAoTRQKTRUKTRYKTRcKZUdAV6o9gAAAAF1y+gkAAChNKg9NKw9NLA9NLQ9NLg9NLw9lR0BYSFHgAAAAXXL7CQAAKE0EBU0FBU0GBU0HBU0IBU0JBU0KBWVHQFe3CkAAAABdcvwJAAAoTQUYTQYYTQcYTQgYTQkYTQoYTQsYTQwYZUdAV764YAAAAF1y/QkAAChNjgRNjwRNkARNkQRNkgRNkwRNlARNlQRNlgRNyRpNyhpNyxpNzBpNzRpNzhpNzxpN0BpN0RpN0hpN0xplR0BYXMzAAAAAXXL+CQAAKE0NGE0OGE0PGE0QGE0RGE0SGE0TGE0UGGVHQFg8zMAAAABdcv8JAAAoTdYUTdcUTdgUTdkUTdoUTdsUTdwUTd0UTd4UTd8UTeAUTeEUTeIUTeMUZUdAV9MzQAAAAF1yAAoAAChNPQlNPglNPwlNQAlNQQlNQglNQwlNRAlNRQlNHR1NHh1NHx1NIB1NIR1NIh1NIx1NJB1NJR1lR0BYcUegAAAAXXIBCgAAKE22F023F024F025F026F027F028F029F02+F00cGE0dGE0eGE0fGE0gGE0hGE0iGGVHQFg49cAAAABdcgIKAAAoTZQYTZUYTZYYTZcYTZgYTZkYTZoYZUdAVueuIAAAAF1yAwoAAChN4wtN5AtN5QtN5gtN5wtN6AtN6QtN6gtN7xNN8BNN8RNN8hNN8xNN9BNN9RNN9hNlR0BW/CkAAAAAXXIECgAAKE03AU04AU05AU06AU07AU08AU0yDE0zDE00DE01DE02DE03DE04DGVHQFeGZmAAAABdcgUKAAAoTY8BTZABTZEBTZIBTZMBTZQBTZUBTZYBTZcBTSsWTSwWTS0WTS4WTS8WTTAWTTEWTTIWZUdAV89cIAAAAF1yBgoAAChNzQxNzgxNzwxN0AxN0QxN0gxN0wxN1AxlR0A8EeuAAAAAXXIHCgAAKEs4SzlLOks7SzxLPUs+Sz9LQEtBZUdAViUewAAAAF1yCAoAAChNXxlNYBlNYRlNYhlNYxllR0A7UeuAAAAAXXIJCgAAKEsYSxlLGksbSxxLHUseSx9LIEshSyJLI2VHQFfLhSAAAABdcgoKAAAoTQsXTQwXTQ0XTQ4XTQ8XTRAXTREXTRIXTRMXTRQXTRUXTRYXTdkXTdoXTdsXTdwXTd0XTd4XTd8XTeAXTeEXTeIXTeMXZUdAV8euIAAAAF1yCwoAAChNeQRNegRNewRNfARNfQRNfgRNfwRNgARNgQRNggRlR0BWGZmgAAAAXXIMCgAAKE3sDk3tDk3uDk3vDk3wDk3xDk3yDk3zDk30Dk31Dk32DmVHQFhRR6AAAABdcg0KAAAoTRYPTRcPTRgPTRkPTRoPTRsPTRwPTR0PTR4PTR8PTSAPTSEPZUdAWGKPYAAAAF1yDgoAAChN4AlN4QlN4glN4wlNVxBNWBBNWRBNWhBNWxBNXBBNXRBNXhBNXxBlR0BYSZmgAAAAXXIPCgAAKE3FGE3GGE3HGE3IGE3JGE3KGE3LGE3MGE3NGE3OGE3PGGVHQFZ3CkAAAABdchAKAAAoTakDTaoDTasDTawDTa0DTa4DTa8DTbADTbEDTbIDTbMDTbQDZUdAVwzMwAAAAF1yEQoAAChNWQtNWgtNWwtNXAtNXQtNXgtNXwtNYAtNYQtNYgtNYwtNZAtNGBxNGRxNGhxNGxxNHBxNHRxNHhxNHxxlR0A8szNAAAAAXXISCgAAKEtiS2NLZEtlS2ZlR0BUi4UgAAAAXXITCgAAKE2lC02mC02nC02oC02pC02qC02rC2VHQFcFHsAAAABdchQKAAAoTZsSTZwSTZ0STZ4STZ8STaASTTwVTT0VTT4VTT8VTUAVTUEVZUdAPMo9gAAAAF1yFQoAAChLCEsJSwpLC0sMSw1LDksPZUdAV0cKQAAAAF1yFgoAAChNrQlNrglNrwlNsAlNsQlNsglNswlNtxxNuBxNuRxNuhxNuxxNvBxNvRxlR0BXoAAAAAAAXXIXCgAAKE39F03+F03/F00AGE0BGE0CGE0DGE0EGGVHQFe0euAAAABdchgKAAAoTTAGTTEGTTIGTTMGTTQGTTUGTTYGTTcGTTgGZUdAU49cIAAAAF1yGQoAAChNWx1NXB1NXR1NXh1NXx1NYB1NYR1NYh1NYx1NZB1lR0BLYo9gAAAAXXIaCgAAKE1uA01vA01wA01xA01yA01zA010A011A012A2VHQFfI9cAAAABdchsKAAAoTY4MTY8MTZAMTZEMTZIMTZMMTWcVTWgVTWkVTWoVTWsVTWwVTW0VTW4VZUdAV9wpAAAAAF1yHAoAAChNTRhNThhNTxhNUBhNURhNUhhlR0BWLhSAAAAAXXIdCgAAKE0XFk0YFk0ZFk0aFk0bFk0cFk0dFk0eFmVHQFfdcKAAAABdch4KAAAoTRQQTRUQTRYQTRcQTRgQTRkQZUdAVPHrgAAAAF1yHwoAAChNbQtNbgtNbwtNcAtNcQtNcgtNcwtNdAtNdQtNdgtNdwtlR0BYIeuAAAAAXXIgCgAAKE1VBE1WBE1XBE1YBE1ZBE15Dk16Dk17Dk18Dk19Dk1+Dk3GFE3HFE3IFE3JFE3KFE3LFE3MFE3NFE3OFGVHQENeuGAAAABdciEKAAAoTaUdTaYdTacdTagdTakdTaodTasdTawdZUdAV/Cj4AAAAF1yIgoAAChN7BlN7RlN7hlN7xlN8BlN8RlN8hllR0BWlR7AAAAAXXIjCgAAKE3gFU3hFU3iFU3jFU3kFU3lFU3mFWVHQFcdcKAAAABdciQKAAAoTRQBTRUBTRYBTRcBTRgBTRkBTRoBTRsBTRwBTR0BTR4BTR0VTR4VTR8VTSAVTSEVTSIVTSMVTSQVTSUVZUdAVxrhQAAAAF1yJQoAAChNMQpNMgpNMwpNNApNNQpNZBhNZRhNZhhNZxhlR0BXn1wgAAAAXXImCgAAKE27Gk28Gk29Gk2+Gk2/Gk3AGk3BGk3CGk3DGk3EGk3FGk3GGk3HGk3IGk2vHE2wHE2xHE2yHE2zHE20HE21HE22HGVHQFYvXCAAAABdcicKAAAoTWsTTWwTTW0TTW4TTW8TTXATZUdAWBrhQAAAAF1yKAoAAChNEQRNEgRNEwRNFARNFQRNFgRNFwRlR0BWHrhgAAAAXXIpCgAAKE2NE02OE02PE02QE2VHQFZGZmAAAABdcioKAAAoTSYBTScBTSgBTSkBTSoBTSsBTSwBTS0BTS4BZUdAVEPXAAAAAF1yKwoAAChNnQtNngtNnwtNoAtNoQtNogtNowtNpAtlR0BXuj2AAAAAXXIsCgAAKE2MB02NB02OB02PB02QB2VHQFhYUeAAAABdci0KAAAoTTgQTTkQTToQTTsQTb8XTcAXTcEXTcIXTcsXTcwXTc0XTc4XTc8XTdAXTdEXTdIXTTQYTTUYTTYYTTcYTTgYTTkYTToYZUdAU4MzQAAAAF1yLgoAAChN5gFN5wFN6AFN6QFN6gFN6wFN7AFlR0BWzrhgAAAAXXIvCgAAKE34B035B036B037B2VHQFZszMAAAABdcjAKAAAoTd0FTd4FTd8FTeAFTeEFTeIFTeMFTeQFTeUFTeYFTecFTegFZUdAWFZmYAAAAF1yMQoAAChN/xJNABNNARNNAhNNAxNNBBNNBRNNBhNNBxNNCBNNCRNlR0BWrCkAAAAAXXIyCgAAKE0NC00OC00PC00QC2VHQFbjM0AAAABdcjMKAAAoTQ0HTQ4HTQ8HTRAHTREHTRIHTRMHTYkaTYoaTYsaTYwaTY0aTY4aZUdAV4FHoAAAAF1yNAoAAChNzxNN0BNN0RNN0hNN0xNN1BNN1RNN1hNlR0BV964gAAAAXXI1CgAAKE0hAk0iAk0jAk0kAk0lAk0mAk0nAk0oAk3LDk3MDk3NDk3ODk3PDk3QDk3RDmVHQFeVwoAAAABdcjYKAAAoTfUJTfYJTfcJTfgJTfkJTfoJZUdAVy4UgAAAAF1yNwoAAChN+QtN+gtN+wtN/AtN/QtN/gtN/wtNAAxNUxVNVBVNVRVNVhVNVxVNWBVlR0BYDCkAAAAAXXI4CgAAKE1lAU1mAU1nAU1oAU1pAU1qAU1rAU1sAU1tAU1uAU1vAU17EE18EE19EE1+EE1/EE2AEE2BEGVHQFcgo+AAAABdcjkKAAAoTXAITXEITXIITXMITXQITXUITXYITXcITXgITXkITXoIZUdAVKzMwAAAAF1yOgoAAChNNBRNNRRNNhRNNxRNOBRNORRNOhRNOxRlR0BXSZmgAAAAXXI7CgAAKE3KEk3LEk3MEk3NEk3OEk3PEk3QEk3REk3SEk3TEk3UEk3VEmVHQE9UeuAAAABdcjwKAAAoTVAUTVEUTVIUTVMUTVQUTVUUTVYUTVcUZUdAWIrhQAAAAF1yPQoAAChNTBBNTRBNThBNTxBNUBBNURBNUhBNUxBNVBBNVRBNVhBlR0BYXhSAAAAAXXI+CgAAKE2YEU2ZEU2aEU2bEU2cEU2dEU2eEU2fEU3PFE3QFE3RFE3SFE3TFE3UFE3VFGVHQFdGZmAAAABdcj8KAAAoTfMZTfQZTfUZTfYZTfcZTfgZTfkZTfoZTfsZTfwZZUdAV4cKQAAAAF1yQAoAAChNqxBNrBBNrRBNrhBNrxBNsBBNsRBNshBlR0BXQo9gAAAAXXJBCgAAKE1AGk1BGk1CGk1DGk1EGk1FGk1GGk1HGk1IGk1JGk1KGmVHQDuhR6AAAABdckIKAAAoS6RLpUumS6dlR0BTuZmgAAAAXXJDCgAAKE0oEU0pEU0qEU0rEU0sEU0tEU0uEU0vEWVHQFewAAAAAABdckQKAAAoTXkXTXoXTXsXTXwXTX0XTX4XTX8XTYAXTYEXZUdAVsR64AAAAF1yRQoAAChNJhZNJxZNKBZNKRZNKhZlR0BYNcKAAAAAXXJGCgAAKE2JDU2KDU2LDU2MDU2NDU2ODU2PDU2QDU0pE00qE00rE00sE00tE00uE00vE00wE2VHQFeB64AAAABdckcKAAAoTQMVTQQVTQUVTQYVTQcVTQgVTQkVTQoVZUdAVa9cIAAAAF1ySAoAAChNQwJNRAJNRQJNRgJlR0BW2PXAAAAAXXJJCgAAKE3qDU3rDU3sDU3tDU3uDU3vDU3wDU3xDWVHQFftcKAAAABdckoKAAAoTU0ETU4ETU8ETVAETVEETVIETVMETVQETTcPTTgPTTkPTToPTTsPTTwPTT0PTT4PTT8PTb4UTb8UTcAUTcEUTcIUTcMUTcQUTcUUTeQXTeUXTeYXTecXTegXTdAYTdEYTdIYTdMYTdQYTdUYTdYYZUdAVScKQAAAAF1ySwoAAChNShtNSxtNTBtNTRtlR0BK7hSAAAAAXXJMCgAAKE2oAk2pAk2qAk2rAk2sAk2tAk2uAk2vAk2wAmVHQFcB64AAAABdck0KAAAoTcYcTcccTcgcTckcZUdAWBZmYAAAAF1yTgoAAChN0hZN0xZN1BZN1RZN1hZN1xZN2BZN2RZlR0BVpR7AAAAAXXJPCgAAKE1eDk1fDk1gDk1hDk1tG01uG01vG01wG01xG01yG01zG2VHQFcKPYAAAABdclAKAAAoTcgZTckZTcoZTcsZTcwZTc0ZTc4ZZUdAVT9cIAAAAF1yUQoAAChNRwJNSAJNSQJNSgJNSwJNTAJNTQJNTgJNTwJNUAJNUQJNXhxNXxxNYBxNYRxNYhxNYxxNZBxlR0BX1R7AAAAAXXJSCgAAKE0xE00yE00zE000E001E002E003E004E005E006E007E2VHQFdT1wAAAABdclMKAAAoTTYKTTcKTTgKTTkKTToKTTsKTTwKTT0KZUdAV8o9gAAAAF1yVAoAAChN1QxN1gxN1wxN2AxN2QxN2gxN2wxN3AxlR0BYaFHgAAAAXXJVCgAAKE1AEk1BEk1CEk1DEmVHQFd6PYAAAABdclYKAAAoTaYaTacaTagaTakaTaoaTasaTawaTa0aZUdAVduFIAAAAF1yVwoAAChNGgJNGwJNHAJNHQJNHgJNHwJNIAJNEQtNEgtNEwtNFAtNFQtNFgtNFwtNGAtlR0BX3rhgAAAAXXJYCgAAKE1mCE1nCE1oCE1pCE1qCE1rCE1sCE1tCE1uCE1vCE2rFE2sFE2tFE2uFE2vFE2wFE2xFE2yFE2zFE3LG03MG03NG03OG03PG03QG03RG03SG03TG2VHQFchR6AAAABdclkKAAAoTW4cTW8cTXAcTXEcTXIcTXMcTXQcTXUcTXYcTXccTXgcZUdAVZFHoAAAAF1yWgoAAChNxA5NxQ5Nxg5Nxw5NyA5NyQ5Nyg5lR0BYB64gAAAAXXJbCgAAKE2qBk2rBk2sBk2tBk2uBk2vBk2wBk2xBk2yBk2zBk20Bk21Bk12GE13GE14GE15GE16GE17GE18GE19GGVHQFelwoAAAABdclwKAAAoTbYVTbcVTbgVTbkVTboVTbsVTbwVTb0VTb4VZUdAV2euIAAAAF1yXQoAAChNNxpNOBpNORpNOhpNOxpNPBpNPRpNPhpNPxplR0BXHCkAAAAAXXJeCgAAKE27CU28CU29CU2+CU2/CU3ACU3BCU2nEU2oEU2pEU2qEU2rEU2sEWVHQFcwo+AAAABdcl8KAAAoTQEGTQIGTQMGTQQGTSYVTScVTSgVTSkVZUdAUq64YAAAAF1yYAoAAChNRxxNSBxNSRxNShxNSxxNTBxNTRxNThxNTxxNUBxNURxlR0BVRR7AAAAAXXJhCgAAKE0UDU0VDU0WDU0XDU0YDU0ZDU0aDU0bDU0cDU1jE01kE01lE01mE01nE01oE01pE01qE2VHQFha4UAAAABdcmIKAAAoTTUFTTYFTTcFTTgFTTkFTToFTTsFTTwQTT0QTT4QTT8QTUAQTUEQTUIQTUMQTXAQTXEQTXIQTXMQTXQQTXUQTXYQTXcQTXgQTXkQTXoQTYoQTYsQTYwQTY0QTY4QTY8QTZAQTZEQTZIQZUdAVlmZoAAAAF1yYwoAAChN1Q9N1g9N1w9N2A9N2Q9lR0BXI9cAAAAAXXJkCgAAKE2qCE2rCE2sCE2tCE2uCE2vCE2wCE2xCE0mF00nF00oF00pF00qF00rF00sF00tF2VHQFhuFIAAAABdcmUKAAAoTYoFTYsFTYwFTY0FTY4FTYgGTYkGTYoGTYsGTYwGTY0GTY4GTY8GTZAGTY0WTY4WTY8WTZAWZUdAVIKPYAAAAF1yZgoAAChNDgJNDwJNEAJNEQJNEgJlR0BWP1wgAAAAXXJnCgAAKE3gCE3hCE3iCE3jCE3kCE3lCE3mCE3nCE3oCGVHQFd8KQAAAABdcmgKAAAoTYEVTYIVTYMVTYQVTYUVTYYVTYcVTYgVZUdAOWPXAAAAAF1yaQoAAChLU0tUS1VLVktXS1hlR0BVYKPgAAAAXXJqCgAAKE3YEE3ZEE3aEE3bEE3cEE3dEGVHQFerhSAAAABdcmsKAAAoTYAITYEITYIITYMITYQITYUITYYITYcITZsbTZwbTZ0bTZ4bTZ8bTaAbTaEbTaIbTaMbTaQbTaUbTTEdTTIdTTMdTTQdTTUdTTYdTTcdTTgdZUdAWG9cIAAAAF1ybAoAAChNSA9NSQ9NSg9NSw9NTA9NTQ9NTg9NTw9NsRZNshZNsxZNtBZNtRZlR0BXiZmgAAAAXXJtCgAAKE1+GE1/GE2AGE2BGE2CGE2zGk20Gk21Gk22Gk23Gk24Gk25Gk26GmVHQFdo9cAAAABdcm4KAAAoTU0ITU4ITU8ITVAITVEITSgaTSkaTSoaTSsaZUdAU5FHoAAAAF1ybwoAAChNUgJNUwJNVAJNVQJNVgJNVwJNWAJNWQJNWgJlR0BWwUegAAAAXXJwCgAAKE1bGE1cGE1dGE1eGE1fGE1gGE1hGE1iGE1jGGVHQFhrhSAAAABdcnEKAAAoTb4WTb8WTcAWTcEWTcIWTcwWTc0WTc4WTc8WTdAWTdEWZUdAVOj1wAAAAF1ycgoAAChNXhpNXxpNYBpNYRpNYhpNYxpNZBplR0BYZ64gAAAAXXJzCgAAKE0oEE0pEE0qEE0rEE0sEE0tEE0uEE0vEGVHQFT9cKAAAABdcnQKAAAoTXgLTXkLTXoLTXsLTXwLTX0LTX4LTX8LZUdAVxHrgAAAAF1ydQoAAChN3hlN3xlN4BlN4RlN4hlN4xlN5BllR0BV1mZgAAAAXXJ2CgAAKE2tEU2uEU2vEU2wEU2xEU2yEU2zEWVHQFgmZmAAAABdcncKAAAoTX0GTX4GTX8GTYAGTYEGTYIGTYMGTYQGTYUGTYYGTYcGTU8HTVAHTVEHTVIHTVMHZUdAVd64YAAAAF1yeAoAAChNKxtNLBtNLRtNLhtNLxtNMBtNMRtNMhtNMxtlR0BM9HrgAAAAXXJ5CgAAKE1mA01nA01oA01pA01qA01rA01sA01tA2VHQFg64UAAAABdcnoKAAAoTQoETQsETQwETQ0ETQ4ETQ8ETRAETa8FTbAFTbEFTbIFTbMFTbQFTbUFTbYFTbcFTbgFTbkFTboFZUdAVrPXAAAAAF1yewoAAChN7RFN7hFN7xFN8BFN8RFN8hFN8xFN9BFlR0BST1wgAAAAXXJ8CgAAKE3tAU3uAU3vAU3wAU3xAU3yAU3zAU30AU31AWVHQFc/XCAAAABdcn0KAAAoTVYaTVcaTVgaTVkaTVoaTVsaTVwaTV0aZUdAWGPXAAAAAF1yfgoAAChNWA9NWQ9NWg9NWw9NXA9NXQ9NXg9lR0BXk9cAAAAAXXJ/CgAAKE1ABk1BBk1CBk1DBk1EBk1FBmVHQFbOFIAAAABdcoAKAAAoTe8VTfAVTfEVTfIVTfMVTfQVTfUVTfYVZUdAWAzMwAAAAF1ygQoAAChN9xJN+BJN+RJN+hJN+xJN/BJN/RJN/hJlR0BW7rhgAAAAXXKCCgAAKE37BU38BU39BU3+BU3/BU0ABmVHQFeMzMAAAABdcoMKAAAoTecYTegYTekYTeoYTesYTewYTe0YTe4YTe8YZUdAVVhR4AAAAF1yhAoAAChNrAtNrQtNrgtNrwtNsAtNsQtNsgtNswtlR0BQAzNAAAAAXXKFCgAAKE1mAk1nAk1oAk1pAk1qAk1rAk1sAmVHQFGhR6AAAABdcoYKAAAoTdQGTdUGTdYGTdcGTdgGTdkGTdoGTdsGTdwGZUdARw4UgAAAAF1yhwoAAChLv0vAS8FLwmVHQFX3CkAAAABdcogKAAAoTesLTewLTe0LTe4LTe8LTfALTfELTfILZUdAVxeuIAAAAF1yiQoAAChNxQtNxgtNxwtNyAtNFxdNGBdNGRdNGhdNGxdNHBdNHRdNHhdNHxdlR0BVtcKAAAAAXXKKCgAAKE1iDk1jDk1kDk1lDk1mDk1nDk1oDk1pDk1qDmVHQFgq4UAAAABdcosKAAAoTZUPTZYPTZcPTZgPZUdAWCwpAAAAAF1yjAoAAChNRgZNRwZNSAZNSQZNSgZNSwZNTAZNTQZlR0BUQKPgAAAAXXKNCgAAKE0GAk0HAk0IAk0JAk0KAk0LAk0MAk0NAmVHQFNFHsAAAABdco4KAAAoTc8GTdAGTdEGTdIGTdMGZUdAVnj1wAAAAF1yjwoAAChNaBRNaRRNahRNaxRNbBRNbRRNbhRlR0BUrrhgAAAAXXKQCgAAKE2XC02YC02ZC02aC02bC02cC2VHQFhVHsAAAABdcpEKAAAoTRUOTRYOTRcOTRgOTRkOTRoOTRsOTRwOTX8OTYAOTYEOTYIOTYMOTYQOTYUOTYYOTYcOTYgOTYkOTYoOZUdAVnUewAAAAF1ykgoAAChN8wVN9AVN9QVN9gVN9wVN+AVN+QVN+gVlR0BYeFHgAAAAXXKTCgAAKE2tGE2uGE2vGE2wGE2xGE2yGE2zGE20GE21GE22GE23GE24GGVHQFMAo+AAAABdcpQKAAAoTbkCTboCTbsCTbwCTb0CTb4CTb8CTcACTcECTcICTcMCZUdAVTR64AAAAF1ylQoAAChNRx1NSB1NSR1NSh1NSx1NTB1NTR1NTh1lR0BXUAAAAAAAXXKWCgAAKE0gF00hF00iF00jF00kF00lF2VHQFh+FIAAAABdcpcKAAAoTbMPTbQPTbUPTbYPTbcPTbgPTbkPTboPTbsPZUdAWAUewAAAAF1ymAoAAChNjRdNjhdNjxdNkBdNkRdNkhdNkxdNlBdNlRdNlhdNlxdNmBdlR0BX1cKAAAAAXXKZCgAAKE0zFk00Fk01Fk02Fk03Fk04Fk05Fk06Fk07Fk08Fk09Fk3iGE3jGE3kGE3lGE3mGGVHQFiSj2AAAABdcpoKAAAoTTwFTT0FTT4FTT8FTUAFTUEFTUIFTUMFTUQFTUUFTUYFTUcFTUgFTUkFTUoFTUsFTTQSTTUSTTYSTTcSTTgSTTkSTToSTTsSTTwSTT0STT4STT8SZUdAWD9cIAAAAF1ymwoAAChNXgFNXwFNYAFNYQFNYgFNYwFNZAFNkw5NlA5NlQ5Nlg5Nlw5NmA5NmQ5lR0BUpwpAAAAAXXKcCgAAKE03F004F005F006F007F008F009F00+F00/F01AF01BF00+HE0/HE1AHE1BHE1CHE1DHE1EHE1FHE1GHGVHQFa7hSAAAABdcp0KAAAoTQkJTQoJTQsJTQwJTQ0JTQ4JTQ8JTRAJZUdAWDhR4AAAAF1yngoAAChNUwVNVAVNVQVNVgVNVwVNWAVNWQVNogVNowVNpAVNpQVNpgVNpwVNqAVNqQVNqgVNHQ5NHg5NHw5NIA5NIQ5NIg5NIw5NJA5NJQ5lR0BWUeuAAAAAXXKfCgAAKE33FU34FU35FU36FU37FU38FU39FWVHQFP49cAAAABdcqAKAAAoTb4BTb8BTcABTcEBTcIBTcMBTcQBTcUBTcYBZUdAVbZmYAAAAF1yoQoAAChN5wdN6AdN6QdN6gdN6wdN7AdN7QdN7gdN7wdlR0BUCFHgAAAAXXKiCgAAKE3XEU3YEU3ZEU3aEU3bEU3cEU3dEU3eEWVHQFcvXCAAAABdcqMKAAAoTf0ZTf4ZTf8ZTQAaTQEaTQIaTQMaTQQaTQUaTQYaTQcaZUdAVyHrgAAAAF1ypAoAAChN7A9N7Q9N7g9N7w9N8A9NxxNNyBNNyRNNyhNNyxNNzBNNzRNNzhNlR0BWOFHgAAAAXXKlCgAAKE3lDE3mDE3nDE3oDE3pDE3qDGVHQFcczMAAAABdcqYKAAAoTcQITcUITcYITccITcgITckITcoITcsITcwITc0ITc4ITb4cTb8cTcAcTcEcTcIcTcMcTcQcTcUcZUdAWDZmYAAAAF1ypwoAAChNZwRNaARNaQRNagRNawRNbARNbQRNbgRNbwRNzwVN0AVN0QVN0gVN0wVN1AVNXA1NXQ1NXg1NXw1NYA1NYQ1NYg1NYw1NZA1NZQ1NZg1lR0BWNHrgAAAAXXKoCgAAKE3eEE3fEE3gEE3hEE3iEE3jEE3kEE3lEGVHQFah64AAAABdcqkKAAAoTbsTTbwTTb0TTb4TTb8TTcATTcETTcITTcMTTcQTTcUTTcYTZUdAU0rhQAAAAF1yqgoAAChN/wFNAAJNAQJNAgJNAwJNBAJNBQJlR0BYTCkAAAAAXXKrCgAAKE1WBk1XBk1YBk1ZBk1aBk1bBk1cBk05Dk06Dk07Dk08Dk09Dk0+Dk0/Dk1ADk1BDmVHQENrhSAAAABdcqwKAAAoTYcCTYgCTYkCTYoCTYsCTYwCTY0CTY4CTY8CTZACZUdAVp4UgAAAAF1yrQoAAChNJBxNJRxNJhxNJxxNKBxNKRxNKhxNKxxNLBxNLRxNLhxlR0A4nrhgAAAAXXKuCgAAKEtLS0xLTUtOS09LUEtRS1JlR0BWc9cAAAAAXXKvCgAAKE0hCk0iCk0jCk0kCk0lCk0mCk0nCmVHQFfqPYAAAABdcrAKAAAoTVYBTVcBTVgBTVkBTVoBTVsBTVwBTV0BZUdAWFo9gAAAAF1ysQoAAChN5AlN5QlN5glN5wlN6AlN6QlN6glN6wlNTxZNUBZNURZNUhZNUxZNkRZNkhZNkxZNlBZNlRZNlhZNlxZNmBZNmRZlR0BYYKPgAAAAXXKyCgAAKE3DFk3EFk3FFk3GFk3HFk3IFk3JFk3KFk3LFmVHQFf+uGAAAABdcrMKAAAoTT0ETT4ETT8ETUAETUEETUIETUMETUQEZUdAVZzMwAAAAF1ytAoAAChNhApNhQpNhgpNhwpNiApNiQpNigpNiwpNjAplR0A/FHrgAAAAXXK1CgAAKE3GHU3HHU3IHU3JHU3KHWVHQFgTM0AAAABdcrYKAAAoTXAGTXEGTXIGTXMGTXQGTXUGTXYGTXcGTXgGZUdAVrFHoAAAAF1ytwoAAChNXApNXQpNXgpNXwpNYApNYQpNYgpNYwpNZAplR0BXK4UgAAAAXXK4CgAAKE14FU15FU16FU17FU18FU19FU1+FU1/FU2AFWVHQFcnriAAAABdcrkKAAAoTScNTSgNTSkNTSoNTSsNTSwNTS0NTS4NTS8NZUdAVcXCgAAAAF1yugoAAChNEQlNEglNEwlNFAlNFQlNFgllR0BXPCkAAAAAXXK7CgAAKE0+Ck0/Ck1ACk1BCk1CCk1DCmVHQFctcKAAAABdcrwKAAAoTegDTekDTeoDTesDTewDTe0DTe4DTbMQTbQQTbUQTbYQTbcQTbgQTbkQTboQZUdAV2UewAAAAF1yvQoAAChNsA5NsQ5Nsg5Nsw5NtA5NtQ5Ntg5Ntw5NuA5NuQ5Nug5lR0BYdR7AAAAAXXK+CgAAKE2UBU2VBU2WBU2XBU2YBU2ZBU2aBU2bBWVHQFZ5maAAAABdcr8KAAAoTY0ITY4ITY8ITZAITZEITZIITZMITZQITZUITZYITZcIZUdAV44UgAAAAF1ywAoAAChN9QJN9gJN9wJN+AJN+QJN+gJNyBVNyRVNyhVNyxVNzBVNzRVNzhVNzxVN0BVlR0BYe4UgAAAAXXLBCgAAKE2jFk2kFk2lFk2mFk2nFk2oFk2pFmVHQFKij2AAAABdcsIKAAAoTfYBTfcBTfgBTfkBTfoBTfsBTfwBTf0BTf4BZUdAVz64YAAAAF1ywwoAAChNBQZNBgZNBwZNCAZNCQZNCgZNCwZNDAZNkxlNlBlNlRlNlhlNlxllR0BWtwpAAAAAXXLECgAAKE0eC00fC00gC00hC00iC00jC00kC00lC2VHQFehR6AAAABdcsUKAAAoTRgDTRkDTRoDTRsDTRwDTR0DTR4DTaYMTacMTagMTakMTaoMTasMTawMTa0MZUdAVcuFIAAAAF1yxgoAAChNhBNNhRNNhhNNhxNNiBNNPRtNPhtNPxtNQBtNQRtlR0BVGPXAAAAAXXLHCgAAKE3rDE3sDE3tDE3uDE3vDE3wDGV1h4dVCW9jY3VwYW5jeXLICgAAiIlNyx1HP/AAAAAAAAB9h4d1VQdkaXNwbGF5cskKAABNyx2JfYd1Lg=='))
	bondInfo = cPickle.loads(base64.b64decode('gAJ9cQEoVQVjb2xvcnECTWUeTn1xAyhLAV1xBChN6ARN6QRN6gRN6wRN7ARN7QRN7gRN7wRN8ARN8QRN8gRN9ARN9QRN9gRN9wRN+ARN+QRN+gRN+wRN/ARN/QRN/gRN/wRNAAVNAQVNAgVNAwVNBAVNBQVNBgVNBwVNCAVNCQVNCgVNCwVNDAVNDQVNDgVNDwVNEAVNEQVNEgVNEwVNFAVNFQVNFgVNFwVNGAVNGQVNGgVNGwVNHAVNHQVNHgVNHwVNIAVNIQVNIgVNIwVNJAVNJQVNJgVNJwVNKAVNKQVNKgVNKwVNLAVNLQVNLgVNLwVNMAVNMQVNMgVNMwVNNAVNNQVNNgVNNwVNOAVNOQVNOgVNOwVNPAVNPQVNPgVNPwVNQAVNQQVNQgVNQwVNRAVNRQVNRgVNRwVNSAVNSQVNSgVNSwVNTAVNTQVNTgVNTwVNUAVNUQVNUgVNUwVNVAVNVQVNVgVNVwVNWAVNWQVNWgVNWwVNXAVNXQVNXgVNXwVNYAVNYQVNYgVNYwVNZAVNZQVNZgVNZwVNaAVNaQVNagVNawVNbAVNbQVNbgVNbwVNcAVNcQVNcgVNcwVNdAVNdQVNdgVNdwVNeAVNeQVNegVNewVNfAVNfQVNfgVNfwVNgAVNgQVNggVNgwVNhAVNhQVNhgVNhwVNiAVNiQVNigVNiwVNjAVNjQVNjgVNjwVNkAVNkQVNkgVNkwVNlAVNlQVNlgVNlwVNmAVNmQVNmgVNmwVNnAVNnQVNngVNnwVNoAVNoQVNogVNowVNpAVNpQVNpgVNpwVNqAVNqQVNqgVNqwVNrAVNrQVNrgVNrwVNsAVNsQVNsgVNswVNtAVNtQVNtgVNtwVNuAVNuQVNugVNuwVNvAVNvQVNvgVNvwVNwAVNwQVNwgVNwwVNxAVNxQVNxgVNxwVNyAVNyQVNygVNywVNzAVNzQVNzgVNzwVN0AVN0QVN0gVN0wVN1AVN1QVN1gVN1wVN2AVN2QVN2gVN2wVN3AVN3QVN3gVN3wVN4AVN4QVN4gVN4wVN5AVN5QVN5gVN5wVN6AVN6QVN6gVN6wVN7AVN7QVN7gVN7wVN8AVN8QVN8gVN8wVN9AVN9QVN9gVN9wVN+AVN+QVN+gVN+wVN/AVN/QVN/gVN/wVNAAZNAQZNAgZNAwZNBAZNBQZNBgZNBwZNCAZNCQZNCgZNCwZNDAZNDQZNDgZNDwZNEAZNEQZNEgZNEwZNFAZNFQZNFgZNFwZNGAZNGQZNGgZNGwZNHAZNHQZNHgZNHwZNIAZNIQZNIgZNIwZNJAZNJQZNJgZNJwZNKAZNKQZNKgZNKwZNLAZNLQZNLgZNLwZNMAZNMQZNMgZNMwZNNAZNNQZNNgZNNwZNOAZNOQZNOgZNOwZNPAZNPQZNPgZNPwZNQAZNQQZNQgZNQwZNRAZNRQZNRgZNRwZNSAZNSQZNSgZNSwZNTAZNTQZNTgZNTwZNUAZNUQZNUgZNUwZNVAZNVQZNVgZNVwZNWAZNWQZNWgZNWwZNXAZNXQZNXgZNXwZNYAZNYQZNYgZNYwZNZAZNZQZNZgZNZwZNaAZNaQZNagZNawZNbAZNbQZNbgZNbwZNcAZNcQZNcgZNcwZNdAZNdQZNdgZNdwZNeAZNeQZNegZNewZNfAZNfQZNfgZNfwZNgAZNgQZNggZNgwZNhAZNhQZNhgZNhwZNiAZNiQZNigZNiwZNjAZNjQZNjgZNjwZNkAZNkQZNkgZNkwZNlAZNlQZNlgZNlwZNmAZNmQZNmgZNmwZNnAZNnQZNngZNnwZNoAZNoQZNogZNowZNpAZNpQZNpgZNpwZNqAZNqQZNqgZNqwZNrAZNrQZNrgZNrwZNsAZNsQZNsgZNswZNtAZNtQZNtgZNtwZNuAZNuQZNugZNuwZNvAZNvQZNvgZNvwZNwAZNwQZNwgZNwwZNxAZNxQZNxgZNxwZNyAZNyQZNygZNywZNzAZNzQZNzgZNzwZN0AZN0QZN0gZN0wZN1AZN1QZN1gZN1wZN2AZN2QZN2gZN2wZN3AZN3QZN3gZN3wZN4AZN4QZN4gZN4wZN5AZN5QZN5gZN5wZN6AZN6QZN6gZN6wZN7AZN7QZN7gZN7wZN8AZN8QZN8gZN8wZN9AZN9QZN9gZN9wZN+AZN+QZN+gZN+wZN/AZN/QZN/gZN/wZNAAdNAQdNAgdNAwdNBAdNBQdNBgdNBwdNCAdNCQdNCgdNCwdNDAdNDQdNDgdNDwdNEAdNEQdNEgdNEwdNFAdNFQdNFgdNFwdNGAdNGQdNGgdNGwdNHAdNHQdNHgdNHwdNIAdNIQdNIgdNIwdNJAdNJQdNJgdNJwdNKAdNKQdNKgdNKwdNLAdNLQdNLgdNLwdNMAdNMQdNMgdNMwdNNAdNNQdNNgdNNwdNOAdNOQdNOgdNOwdNPAdNPQdNPgdNPwdNQAdNQQdNQgdNQwdNRAdNRQdNRgdNRwdNSAdNSQdNSgdNSwdNTAdNTQdNTgdNTwdNUAdNUQdNUgdNUwdNVAdNVQdNVgdNVwdNWAdNWQdNWgdNWwdNXAdNXQdNXgdNXwdNYAdNYQdNYgdNYwdNZAdNZQdNZgdNZwdNaAdNaQdNagdNawdNbAdNbQdNbgdNbwdNcAdNcQdNcgdNcwdNdAdNdQdNdgdNdwdNeAdNeQdNegdNewdNfAdNfQdNfgdNfwdNgAdNgQdNggdNgwdNhAdNhQdNhgdNhwdNiAdNiQdNigdNiwdNjAdNjQdNjgdNjwdNkAdNkQdNkgdNkwdNlAdNlQdNlgdNlwdNmAdNmQdNmgdNmwdNnAdNnQdNngdNnwdNoAdNoQdNogdNowdNpAdNpQdNpgdNpwdNqAdNqQdNqgdNqwdNrAdNrQdNrgdNrwdNsAdNsQdNsgdNswdNtAdNtQdNtgdNtwdNuAdNuQdNugdNuwdNvAdNvQdNvgdNvwdNwAdNwQdNwgdNwwdNxAdNxQdNxgdNxwdNyAdNyQdNygdNywdNzAdNzQdNzgdNzwdN0AdN0QdN0gdN0wdN1AdN1QdN1gdN1wdN2AdN2QdN2gdN2wdN3AdN3QdN3gdN3wdN4AdN4QdN4gdN4wdN5AdN5QdN5gdN5wdN6AdN6QdN6gdN6wdN7AdN7QdN7gdN7wdN8AdN8QdN8gdN8wdN9AdN9QdN9gdN9wdN+AdN+QdN+gdN+wdN/AdN/QdN/gdN/wdNAAhNAQhNAghNAwhNBAhNBQhNBghNBwhNCAhNCQhNCghNCwhNDAhNDQhNDghNDwhNEAhNEQhNEghNEwhNFAhNFQhNFghNFwhNGAhNGQhNGghNGwhNHAhNHQhNHghNHwhNIAhNIQhNIghNIwhNJAhNJQhNJghNJwhNKAhNKQhNKghNKwhNLAhNLQhNLghNLwhNMAhNMQhNMghNMwhNNAhNNQhNNghNNwhNOAhNOQhNOghNOwhNPAhNPQhNPghNPwhNQAhNQQhNQghNQwhNRAhNRQhNRghNRwhNSAhNSQhNSghNSwhNTAhNTQhNTghNTwhNUAhNUQhNUghNUwhNVAhNVQhNVghNVwhNWAhNWQhNWghNWwhNXAhNXQhNXghNXwhNYAhNYQhNYghNYwhNZAhNZQhNZghNZwhNaAhNaQhNaghNawhNbAhNbQhNbghNbwhNcAhNcQhNcghNcwhNdAhNdQhNdghNdwhNeAhNeQhNeghNewhNfAhNfQhNfghNfwhNgAhNgQhNgghNgwhNhAhNhQhNhghNhwhNiAhNiQhNighNiwhNjAhNjQhNjghNjwhNkAhNkQhNkghNkwhNlAhNlQhNlghNlwhNmAhNmQhlSwJdcQUoTZ0JTZ4JTZ8JTaAJTaEJTaIJTaMJTaQJTaYJTacJTagJTakJTaoJTasJTawJTa0JTa4JTa8JTbAJTbEJTbIJTbMJTbQJTbUJTbYJTbcJTbgJTbkJTboJTbsJTbwJTb0JTb4JTb8JTcAJTcEJTcIJTcMJTcQJTcUJTcYJTccJTcgJTckJTcoJTcsJTcwJTc0JTc4JTc8JTdAJTdEJTdIJTdMJTdQJTdUJTdYJTdcJTdgJTdkJTdoJTdsJTdwJTd0JTd4JTd8JTeAJTeEJTeIJTeMJTeQJTeUJTeYJTecJTegJTekJTeoJTesJTewJTe0JTe4JTe8JTfAJTfEJTfIJTfMJTfQJTfUJTfYJTfcJTfgJTfkJTfoJTfsJTfwJTf0JTf4JTf8JTQAKTQEKTQIKTQMKTQQKTQUKTQYKTQcKTQgKTQkKTQoKTQsKTQwKTQ0KTQ4KTQ8KTRAKTREKTRIKTRMKTRQKTRUKTRYKTRcKTRgKTRkKTRoKTRsKTRwKTR0KTR4KTR8KTSAKTSEKTSIKTSMKTSQKTSUKTSYKTScKTSgKTSkKTSoKTSsKTSwKTS0KTS4KTS8KTTAKTTEKTTIKTTMKTTQKTTUKTTYKTTcKTTgKTTkKTToKTTsKTTwKTT0KTT4KTT8KTUAKTUEKTUIKTUMKTUQKTUUKTUYKTUcKTUgKTUkKTUoKTUsKTUwKTU0KTU4KTU8KTVAKTVEKTVIKTVMKTVQKTVUKTVYKTVcKTVgKTVkKTVoKTVsKTVwKTV0KTV4KTV8KTWAKTWEKTWIKTWMKTWQKTWUKTWYKTWcKTWgKTWkKTWoKTWsKTWwKTW0KTW4KTW8KTXAKTXEKTXIKTXMKTXQKTXUKTXYKTXcKTXgKTXkKTXoKTXsKTXwKTX0KTX4KTX8KTYAKTYEKTYIKTYMKTYQKTYUKTYYKTYcKTYgKTYkKTYoKTYsKTYwKTY0KTY4KTY8KTZAKTZEKTZIKTZMKTZQKTZUKTZYKTZcKTZgKTZkKTZoKTZsKTZwKTZ0KTZ4KTZ8KTaAKTaEKTaIKTaMKTaQKTaUKTaYKTacKTagKTakKTaoKTasKTawKTa0KTa4KTa8KTbAKTbEKTbIKTbMKTbQKTbUKTbYKTbcKTbgKTbkKTboKTbsKTbwKTb0KTb4KTb8KTcAKTcEKTcIKTcMKTcQKTcUKTcYKTccKTcgKTckKTcoKTcsKTcwKTc0KTc4KTc8KTdAKTdEKTdIKTdMKTdQKTdUKTdYKTdcKTdgKTdkKTdoKTdsKTdwKTd0KTd4KTd8KTeAKTeEKTeIKTeMKTeQKTeUKTeYKTecKTegKTekKTeoKTesKTewKTe0KTe4KTe8KTfAKTfEKTfIKTfMKTfQKTfUKTfYKTfcKTfgKTfkKTfoKTfsKTfwKTf0KTf4KTf8KTQALTQELTQILTQMLTQQLTQULTQYLTQcLTQgLTQkLTQoLTQsLTQwLTQ0LTQ4LTQ8LTRALTRELTRILTRMLTRQLTRULTRYLTRcLTRgLTRkLTRoLTRsLTRwLTR0LTR4LTR8LTSALTSELTSILTSMLTSQLTSULTSYLTScLTSgLTSkLTSoLTSsLTSwLTS0LTS4LTS8LTTALTTELTTILTTMLTTQLTTULTTYLTTcLTTgLTTkLTToLTTsLTTwLTT0LTT4LTT8LTUALTUELTUILTUMLTUQLTUULTUYLTUcLTUgLTUkLTUoLTUsLTUwLTU0LTU4LTU8LTVALTVELTVILTVMLTVQLTVULTVYLTVcLTVgLTVkLTVoLTVsLTVwLTV0LTV4LTV8LTWALTWELTWILTWMLTWQLTWULTWYLTWcLTWgLTWkLTWoLTWsLTWwLTW0LTW4LTW8LTXALTXELTXILTXMLTXQLTXULTXYLTXcLTXgLTXkLTXoLTXsLTXwLTX0LTX4LTX8LTYALTYELTYILTYMLTYQLTYULTYYLTYcLTYgLTYkLTYoLTYsLTYwLTY0LTY4LTY8LTZALTZELTZILTZMLTZQLTZULTZYLTZcLTZgLTZkLTZoLTZsLTZwLTZ0LTZ4LTZ8LTaALTaELTaILTaMLTaQLTaULTaYLTacLTagLTakLTaoLTasLTawLTa0LTa4LTa8LTbALTbELTbILTbMLTbQLTbULTbYLTbcLTbgLTbkLTboLTbsLTbwLTb0LTb4LTb8LTcALTcELTcILTcMLTcQLTcULTcYLTccLTcgLTckLTcoLTcsLTcwLTc0LTc4LTc8LTdALTdELTdILTdMLTdQLTdULTdYLTdcLTdgLTdkLTdoLTdsLTdwLTd0LTd4LTd8LTeALTeELTeILTeMLTeQLTeULTeYLTecLTegLTekLTeoLTesLTewLTe0LTe4LTe8LTfALTfELTfILTfMLTfQLTfULTfYLTfcLTfgLTfkLTfoLTfsLTfwLTf0LTf4LTf8LTQAMTQEMTQIMTQMMTQQMTQUMTQYMTQcMTQgMTQkMTQoMTQsMTQwMTQ0MTQ4MTQ8MTRAMTREMTRIMTRMMTRQMTRUMTRYMTRcMTRgMTRkMTRoMTRsMTRwMTR0MTR4MTR8MTSAMTSEMTSIMTSMMTSQMTSUMTSYMTScMTSgMTSkMTSoMTSsMTSwMTS0MTS4MTS8MTTAMTTEMTTIMTTMMTTQMTTUMTTYMTTcMTTgMTTkMTToMTTsMTTwMTT0MTT4MTT8MTUAMTUEMTUIMTUMMTUQMTUUMTUYMTUcMTUgMTUkMTUoMTUsMTUwMTU0MTU4MTU8MTVAMTVEMTVIMTVMMTVQMTVUMTVYMTVcMTVgMTVkMTVoMTVsMTVwMTV0MTV4MTV8MTWAMTWEMTWIMTWMMTWQMTWUMTWYMTWcMTWgMTWkMTWoMTWsMTWwMTW0MTW4MTW8MTXAMTXEMTXIMTXMMTXQMTXUMTXYMTXcMTXgMTXkMTXoMTXsMTXwMTX0MTX4MTX8MTYAMTYEMTYIMTYMMTYQMTYUMTYYMTYcMTYgMTYkMTYoMTYsMTYwMTY0MTY4MTY8MTZAMTZEMTZIMTZMMTZQMTZUMTZYMTZcMTZgMTZkMTZoMTZsMTZwMTZ0MTZ4MTZ8MTaAMTaEMTaIMTaMMTaQMTaUMTaYMTacMTagMTakMTaoMTasMTawMTa0MTa4MTa8MTbAMTbEMTbIMTbMMTbQMTbUMTbYMTbcMTbgMTbkMTboMTbsMTbwMTb0MTb4MTb8MTcAMTcEMTcIMTcMMTcQMTcUMTcYMTccMTcgMTckMTcoMTcsMTcwMTc0MTc4MTc8MTdAMTdEMTdIMTdMMTdQMTdUMTdYMTdcMTdgMTdkMTdoMTdsMTdwMTd0MTd4MTd8MTeAMTeEMTeIMTeMMTeQMTeUMTeYMTecMTegMTekMTeoMTesMTewMTe0MTe4MTe8MTfAMTfEMTfIMTfMMTfQMTfUMTfYMTfcMTfgMTfkMTfoMTfsMTfwMTf0MTf4MTf8MTQANTQENTQINTQMNTQQNTQUNTQYNTQcNTQgNTQkNTQoNTQsNTQwNTQ0NTQ4NTQ8NTRANTRENTRINTRMNTRQNTRUNTRYNTRcNTRgNTRkNTRoNTRsNTRwNTR0NTR4NTR8NTSANTSENTSINTSMNTSQNTSUNTSYNTScNTSgNTSkNTSoNTSsNTSwNTS0NTS4NTS8NTTANTTENTTINTTMNTTQNTTUNTTYNTTcNTTgNTTkNTToNTTsNTTwNTT0NTT4NTT8NTUANTUENTUINTUMNTUQNTUUNTUYNTUcNTUgNTUkNTUoNTUsNTUwNTU0NTU4NTU8NTVANTVENTVINTVMNTVQNTVUNTVYNTVcNTVgNTVkNTVoNTVsNTVwNTV0NTV4NTV8NTWANTWENTWINTWMNTWQNTWUNTWYNTWcNTWgNTWkNTWoNTWsNTWwNTW0NTW4NTW8NTXANTXENTXINTXMNTXQNTXUNTXYNTXcNTXgNTXkNTXoNTXsNTXwNTX0NTX4NTX8NTYANTYENTYINTYMNTYQNTYUNZShNhg1Nhw1NiA1NiQ1Nig1Niw1NjA1NjQ1Njg1Njw1NkA1NkQ1Nkg1Nkw1NlA1NlQ1Nlg1Nlw1NmA1NmQ1Nmg1Nmw1NnA1NnQ1Nng1Nnw1NoA1NoQ1Nog1Now1NpA1NpQ1Npg1Npw1NqA1NqQ1Nqg1Nqw1NrA1NrQ1Nrg1Nrw1NsA1NsQ1Nsg1Nsw1NtA1NtQ1Ntg1Ntw1NuA1NuQ1Nug1Nuw1NvA1NvQ1Nvg1Nvw1NwA1NwQ1Nwg1Nww1NxA1NxQ1Nxg1Nxw1NyA1NyQ1Nyg1Nyw1NzA1NzQ1Nzg1Nzw1N0A1N0Q1N0g1N0w1N1A1N1Q1N1g1N1w1N2A1N2Q1N2g1N2w1N3A1N3Q1N3g1N3w1N4A1N4Q1N4g1N4w1N5A1N5Q1N5g1N5w1N6A1N6Q1N6g1N6w1N7A1N7Q1N7g1N7w1N8A1N8Q1N8g1N8w1N9A1N9Q1N9g1N9w1N+A1N+Q1N+g1N+w1N/A1N/Q1N/g1N/w1NAA5NAQ5NAg5NAw5NBA5NBQ5NBg5NBw5NCA5NCQ5NCg5NCw5NDA5NDQ5NDg5NDw5NEA5NEQ5NEg5NEw5NFA5NFQ5NFg5NFw5NGA5NGQ5NGg5NGw5NHA5NHQ5NHg5NHw5NIA5NIQ5NIg5NIw5NJA5NJQ5NJg5NJw5NKA5NKQ5NKg5NKw5NLA5NLQ5NLg5NLw5NMA5NMQ5NMg5NMw5NNA5NNQ5NNg5NNw5NOA5NOQ5NOg5NOw5NPA5NPQ5NPg5NPw5NQA5NQQ5NQg5NQw5NRA5NRQ5NRg5NRw5NSA5NSQ5NSg5NSw5NTA5NTQ5NTg5NTw5NUA5NUQ5NUg5NUw5NVA5NVQ5NVg5NVw5NWA5NWQ5NWg5NWw5NXA5NXQ5NXg5NXw5NYA5NYQ5NYg5NYw5NZA5NZQ5NZg5NZw5NaA5NaQ5Nag5Naw5NbA5NbQ5Nbg5Nbw5NcA5NcQ5Ncg5Ncw5NdA5NdQ5Ndg5Ndw5NeA5NeQ5Neg5New5NfA5NfQ5Nfg5Nfw5NgA5NgQ5Ngg5Ngw5NhA5NhQ5Nhg5Nhw5NiA5NiQ5Nig5Niw5NjA5NjQ5Njg5Njw5NkA5NkQ5Nkg5Nkw5NlA5NlQ5Nlg5Nlw5NmA5NmQ5Nmg5Nmw5NnA5NnQ5Nng5Nnw5NoA5NoQ5Nog5Now5NpA5NpQ5Npg5Npw5NqA5NqQ5Nqg5Nqw5NrA5NrQ5Nrg5Nrw5NsA5NsQ5Nsg5Nsw5NtA5NtQ5Ntg5Ntw5NuA5NuQ5Nug5Nuw5NvA5NvQ5Nvg5Nvw5NwA5NwQ5Nwg5Nww5NxA5NxQ5Nxg5Nxw5NyA5NyQ5Nyg5Nyw5NzA5NzQ5Nzg5Nzw5N0A5N0Q5N0g5N0w5N1A5N1Q5N1g5N1w5N2A5N2Q5N2g5N2w5N3A5N3Q5N3g5N3w5N4A5N4Q5N4g5N4w5N5A5N5Q5N5g5N5w5N6A5N6Q5N6g5N6w5N7A5N7Q5N7g5N7w5N8A5N8Q5N8g5N8w5N9A5N9Q5N9g5N9w5N+A5N+Q5N+g5N+w5N/A5N/Q5N/g5N/w5NAA9NAQ9NAg9NAw9NBA9NBQ9NBg9NBw9NCA9NCQ9NCg9NCw9NDA9NDQ9NDg9NDw9NEA9NEQ9NEg9NEw9NFA9NFQ9NFg9NFw9NGA9NGQ9NGg9NGw9NHA9NHQ9NHg9NHw9NIA9NIQ9NIg9NIw9NJA9NJQ9NJg9NJw9NKA9NKQ9NKg9NKw9NLA9NLQ9NLg9NLw9NMA9NMQ9NMg9NMw9NNA9NNQ9NNg9NNw9NOA9NOQ9NOg9NOw9NPA9NPQ9NPg9NPw9NQA9NQQ9NQg9NQw9NRA9NRQ9NRg9NRw9NSA9NSQ9NSg9NSw9NTA9NTQ9NTg9NTw9NUA9NUQ9NUg9NUw9NVA9NVQ9NVg9NVw9NWA9NWQ9NWg9NWw9NXA9NXQ9NXg9NXw9NYA9NYQ9NYg9NYw9NZA9NZQ9NZg9NZw9NaA9NaQ9Nag9Naw9NbA9NbQ9Nbg9Nbw9NcA9NcQ9Ncg9Ncw9NdA9NdQ9Ndg9Ndw9NeA9NeQ9Neg9New9NfA9NfQ9Nfg9Nfw9NgA9ldYdVBWF0b21zcQZdcQcoXXEIKE3MA03NA2VdcQkoTc0DTc8DZV1xCihNzQNNzgNlXXELKE3OA03QA2VdcQwoTc8DTdEDZV1xDShN0QNN0gNlXXEOKE3SA03TA2VdcQ8oTdQDTdUDZV1xEChN1QNN1gNlXXERKE3VA03XA2VdcRIoTdYDTdgDZV1xEyhN1wNN2QNlXXEUKE3ZA03bA2VdcRUoTdkDTdoDZV1xFihNzgNN1ANlXXEXKE3cA03dA2VdcRgoTd0DTd4DZV1xGShN3QNN3wNlXXEaKE3eA03gA2VdcRsoTd8DTeEDZV1xHChN4QNN4wNlXXEdKE3hA03iA2VdcR4oTdYDTdwDZV1xHyhN5ANN5QNlXXEgKE3lA03nA2VdcSEoTeUDTeYDZV1xIihN5gNN6ANlXXEjKE3nA03pA2VdcSQoTekDTeoDZV1xJShN6QNN6wNlXXEmKE3qA03sA2VdcScoTesDTe0DZV1xKChN7ANN7wNlXXEpKE3tA03vA2VdcSooTe4DTe8DZV1xKyhN3gNN5ANlXXEsKE3wA03xA2VdcS0oTfEDTfMDZV1xLihN8QNN8gNlXXEvKE3yA030A2VdcTAoTfMDTfUDZV1xMShN5gNN8ANlXXEyKE32A033A2VdcTMoTfcDTfgDZV1xNChN9wNN+QNlXXE1KE34A036A2VdcTYoTfkDTfsDZV1xNyhN+wNN/QNlXXE4KE37A038A2VdcTkoTfIDTfYDZV1xOihN/gNN/wNlXXE7KE3/A00BBGVdcTwoTf8DTQAEZV1xPShNAARNAgRlXXE+KE0BBE0DBGVdcT8oTfgDTf4DZV1xQChNBARNBQRlXXFBKE0FBE0HBGVdcUIoTQUETQYEZV1xQyhNBgRNCARlXXFEKE0HBE0JBGVdcUUoTQkETQsEZV1xRihNCQRNCgRlXXFHKE0KBE0NBGVdcUgoTQsETQwEZV1xSShNDARNDQRlXXFKKE0ABE0EBGVdcUsoTQ4ETQ8EZV1xTChNDwRNEQRlXXFNKE0PBE0QBGVdcU4oTRAETRIEZV1xTyhNEQRNEwRlXXFQKE0TBE0UBGVdcVEoTRQETRYEZV1xUihNFARNFQRlXXFTKE0GBE0OBGVdcVQoTRcETRgEZV1xVShNGARNGQRlXXFWKE0YBE0aBGVdcVcoTRkETRsEZV1xWChNGgRNHARlXXFZKE0cBE0eBGVdcVooTRwETR0EZV1xWyhNEARNFwRlXXFcKE0fBE0gBGVdcV0oTSAETSIEZV1xXihNIARNIQRlXXFfKE0hBE0jBGVdcWAoTSIETSQEZV1xYShNGQRNHwRlXXFiKE0lBE0mBGVdcWMoTSYETSgEZV1xZChNJgRNJwRlXXFlKE0nBE0pBGVdcWYoTSgETSoEZV1xZyhNKgRNKwRlXXFoKE0rBE0tBGVdcWkoTSsETSwEZV1xaihNIQRNJQRlXXFrKE0uBE0vBGVdcWwoTS8ETTEEZV1xbShNLwRNMARlXXFuKE0wBE0yBGVdcW8oTScETS4EZV1xcChNMwRNNARlXXFxKE00BE01BGVdcXIoTTQETTYEZV1xcyhNNQRNNwRlXXF0KE02BE04BGVdcXUoTTgETToEZV1xdihNOARNOQRlXXF3KE0wBE0zBGVdcXgoTTsETTwEZV1xeShNPARNPgRlXXF6KE08BE09BGVdcXsoTT0ETT8EZV1xfChNNQRNOwRlXXF9KE1ABE1BBGVdcX4oTUEETUMEZV1xfyhNQQRNQgRlXXGAKE1CBE1EBGVdcYEoTUMETUUEZV1xgihNRQRNRwRlXXGDKE1FBE1GBGVdcYQoTUYETUkEZV1xhShNRwRNSARlXXGGKE1IBE1JBGVdcYcoTT0ETUAEZV1xiChNSgRNSwRlXXGJKE1LBE1NBGVdcYooTUsETUwEZV1xiyhNTARNTgRlXXGMKE1NBE1PBGVdcY0oTU8ETVAEZV1xjihNUARNUgRlXXGPKE1QBE1RBGVdcZAoTUIETUoEZV1xkShNUwRNVARlXXGSKE1UBE1WBGVdcZMoTVQETVUEZV1xlChNVQRNVwRlXXGVKE1WBE1YBGVdcZYoTVgETVoEZV1xlyhNWARNWQRlXXGYKE1ZBE1cBGVdcZkoTVoETVsEZV1xmihNWwRNXARlXXGbKE1MBE1TBGVdcZwoTV0ETV4EZV1xnShNXgRNYARlXXGeKE1eBE1fBGVdcZ8oTV8ETWEEZV1xoChNYARNYgRlXXGhKE1iBE1jBGVdcaIoTWIETWQEZV1xoyhNYwRNZQRlXXGkKE1kBE1mBGVdcaUoTWUETWcEZV1xpihNZgRNZwRlXXGnKE1VBE1dBGVdcagoTWgETWkEZV1xqShNaQRNagRlXXGqKE1pBE1rBGVdcasoTWoETWwEZV1xrChNawRNbQRlXXGtKE1tBE1vBGVdca4oTW0ETW4EZV1xryhNXwRNaARlXXGwKE1wBE1xBGVdcbEoTXEETXIEZV1xsihNcgRNcwRlXXGzKE1qBE1wBGVdcbQoTXQETXUEZV1xtShNdQRNdwRlXXG2KE11BE12BGVdcbcoTXYETXgEZV1xuChNdwRNeQRlXXG5KE15BE16BGVdcbooTXkETXsEZV1xuyhNegRNfgRlXXG8KE17BE18BGVdcb0oTXsETX0EZV1xvihNfARNgARlXXG/KE18BE1+BGVdccAoTX0ETYEEZV1xwShNfwRNgARlXXHCKE1/BE2BBGVdccMoTXIETXQEZV1xxChNggRNgwRlXXHFKE2DBE2FBGVdccYoTYMETYQEZV1xxyhNhARNhgRlXXHIKE2FBE2HBGVdcckoTYcETYgEZV1xyihNiARNigRlXXHLKE2IBE2JBGVdccwoTXYETYIEZV1xzShNiwRNjARlXXHOKE2MBE2NBGVdcc8oTY0ETY4EZV1x0ChNhARNiwRlXXHRKE2PBE2QBGVdcdIoTZAETZIEZV1x0yhNkARNkQRlXXHUKE2RBE2TBGVdcdUoTZIETZQEZV1x1ihNjQRNjwRlXXHXKE2VBE2WBGVdcdgoTZYETZcEZV1x2ShNlgRNmARlXXHaKE2XBE2ZBGVdcdsoTZgETZoEZV1x3ChNmgRNmwRlXXHdKE2bBE2cBGVdcd4oTZwETZ0EZV1x3yhNkQRNlQRlXXHgKE2eBE2fBGVdceEoTZ8ETaAEZV1x4ihNnwRNoQRlXXHjKE2gBE2iBGVdceQoTaEETaMEZV1x5ShNowRNpQRlXXHmKE2jBE2kBGVdcecoTZcETZ4EZV1x6ChNpgRNpwRlXXHpKE2nBE2pBGVdceooTacETagEZV1x6yhNqARNqgRlXXHsKE2pBE2rBGVdce0oTasETawEZV1x7ihNqwRNrQRlXXHvKE2gBE2mBGVdcfAoTa4ETa8EZV1x8ShNrgRNtARlXXHyKE2vBE2wBGVdcfMoTa8ETbEEZV1x9ChNsARNsgRlXXH1KE2xBE2zBGVdcfYoTbMETbQEZV1x9yhNqARNrgRlXXH4KE21BE22BGVdcfkoTbYETbcEZV1x+ihNtgRNuARlXXH7KE23BE25BGVdcfwoTbgETboEZV1x/ShNugRNuwRlXXH+KE27BE28BGVdcf8oTbwETb0EZV1yAAEAAChNsARNtQRlXXIBAQAAKE2+BE2/BGVdcgIBAAAoTb8ETcEEZV1yAwEAAChNvwRNwARlXXIEAQAAKE3ABE3CBGVdcgUBAAAoTcEETcMEZV1yBgEAAChNwQRNxARlXXIHAQAAKE3DBE3FBGVdcggBAAAoTbcETb4EZV1yCQEAAChNxgRNxwRlXXIKAQAAKE3HBE3JBGVdcgsBAAAoTccETcgEZV1yDAEAAChNyARNygRlXXINAQAAKE3JBE3LBGVdcg4BAAAoTcsETcwEZV1yDwEAAChNzARNzQRlXXIQAQAAKE3NBE3QBGVdchEBAAAoTc4ETdAEZV1yEgEAAChNzwRN0ARlXXITAQAAKE3ABE3GBGVdchQBAAAoTdEETdIEZV1yFQEAAChN0gRN1ARlXXIWAQAAKE3SBE3TBGVdchcBAAAoTdMETdUEZV1yGAEAAChN1ARN1gRlXXIZAQAAKE3IBE3RBGVdchoBAAAoTdcETdgEZV1yGwEAAChN2ARN2gRlXXIcAQAAKE3YBE3ZBGVdch0BAAAoTdkETdsEZV1yHgEAAChN2gRN3ARlXXIfAQAAKE3cBE3dBGVdciABAAAoTd0ETd4EZV1yIQEAAChN3QRN3wRlXXIiAQAAKE3TBE3XBGVdciMBAAAoTeAETeEEZV1yJAEAAChN4QRN4wRlXXIlAQAAKE3hBE3iBGVdciYBAAAoTeIETeQEZV1yJwEAAChN4wRN5QRlXXIoAQAAKE3lBE3mBGVdcikBAAAoTeUETecEZV1yKgEAAChN5gRN6ARlXXIrAQAAKE3nBE3pBGVdciwBAAAoTegETeoEZV1yLQEAAChN6QRN6gRlXXIuAQAAKE3ZBE3gBGVdci8BAAAoTesETewEZV1yMAEAAChN7ARN7gRlXXIxAQAAKE3sBE3tBGVdcjIBAAAoTe0ETe8EZV1yMwEAAChN7gRN8QRlXXI0AQAAKE3uBE3wBGVdcjUBAAAoTeIETesEZV1yNgEAAChN8gRN8wRlXXI3AQAAKE3zBE31BGVdcjgBAAAoTfMETfQEZV1yOQEAAChN9ARN9gRlXXI6AQAAKE31BE33BGVdcjsBAAAoTfcETfgEZV1yPAEAAChN+ARN+QRlXXI9AQAAKE34BE36BGVdcj4BAAAoTe0ETfIEZV1yPwEAAChN+wRN/ARlXXJAAQAAKE38BE3+BGVdckEBAAAoTfwETf0EZV1yQgEAAChN/QRN/wRlXXJDAQAAKE3+BE0ABWVdckQBAAAoTQAFTQEFZV1yRQEAAChNAAVNAgVlXXJGAQAAKE30BE37BGVdckcBAAAoTQMFTQQFZV1ySAEAAChNBAVNBgVlXXJJAQAAKE0EBU0FBWVdckoBAAAoTQUFTQcFZV1ySwEAAChNBgVNCAVlXXJMAQAAKE39BE0DBWVdck0BAAAoTQkFTQoFZV1yTgEAAChNCgVNDAVlXXJPAQAAKE0KBU0LBWVdclABAAAoTQsFTQ0FZV1yUQEAAChNBQVNCQVlXXJSAQAAKE0OBU0PBWVdclMBAAAoTQ8FTREFZV1yVAEAAChNDwVNEAVlXXJVAQAAKE0QBU0SBWVdclYBAAAoTREFTRMFZV1yVwEAAChNEQVNFAVlXXJYAQAAKE0TBU0VBWVdclkBAAAoTQsFTQ4FZV1yWgEAAChNFgVNFwVlXXJbAQAAKE0XBU0ZBWVdclwBAAAoTRcFTRgFZV1yXQEAAChNGAVNGgVlXXJeAQAAKE0QBU0WBWVdcl8BAAAoTRsFTRwFZV1yYAEAAChNGwVNIQVlXXJhAQAAKE0cBU0dBWVdcmIBAAAoTRwFTR4FZV1yYwEAAChNHQVNHwVlXXJkAQAAKE0eBU0gBWVdcmUBAAAoTSAFTSEFZV1yZgEAAChNGAVNGwVlXXJnAQAAKE0iBU0jBWVdcmgBAAAoTSMFTSUFZV1yaQEAAChNIwVNJAVlXXJqAQAAKE0kBU0mBWVdcmsBAAAoTSUFTScFZV1ybAEAAChNJwVNKAVlXXJtAQAAKE0nBU0pBWVdcm4BAAAoTR0FTSIFZV1ybwEAAChNKgVNKwVlXXJwAQAAKE0rBU0tBWVdcnEBAAAoTSsFTSwFZV1ycgEAAChNLAVNLgVlXXJzAQAAKE0tBU0wBWVdcnQBAAAoTS0FTS8FZV1ydQEAAChNJAVNKgVlXXJ2AQAAKE0xBU0yBWVdcncBAAAoTTIFTTQFZV1yeAEAAChNMgVNMwVlXXJ5AQAAKE0zBU01BWVdcnoBAAAoTTQFTTYFZV1yewEAAChNNgVNNwVlXXJ8AQAAKE02BU04BWVdcn0BAAAoTTcFTTkFZV1yfgEAAChNOAVNOgVlXXJ/AQAAKE05BU07BWVdcoABAAAoTToFTTsFZV1ygQEAAChNLAVNMQVlXXKCAQAAKE08BU09BWVdcoMBAAAoTT0FTT8FZV1yhAEAAChNPQVNPgVlXXKFAQAAKE0+BU1ABWVdcoYBAAAoTT8FTUEFZV1yhwEAAChNQQVNQgVlXXKIAQAAKE1CBU1DBWVdcokBAAAoTUMFTUYFZV1yigEAAChNRAVNRgVlXXKLAQAAKE1FBU1GBWVdcowBAAAoTTMFTTwFZV1yjQEAAChNRwVNSAVlXXKOAQAAKE1IBU1KBWVdco8BAAAoTUgFTUkFZV1ykAEAAChNSQVNSwVlXXKRAQAAKE0+BU1HBWVdcpIBAAAoTUwFTU0FZV1ykwEAAChNTQVNTgVlXXKUAQAAKE1NBU1PBWVdcpUBAAAoTU4FTVAFZV1ylgEAAChNTwVNUQVlXXKXAQAAKE1RBU1TBWVdcpgBAAAoTVEFTVIFZV1ymQEAAChNSQVNTAVlXXKaAQAAKE1UBU1VBWVdcpsBAAAoTVUFTVcFZV1ynAEAAChNVQVNVgVlXXKdAQAAKE1WBU1YBWVdcp4BAAAoTVcFTVoFZV1ynwEAAChNVwVNWQVlXXKgAQAAKE1OBU1UBWVdcqEBAAAoTVsFTVwFZV1yogEAAChNXAVNXgVlXXKjAQAAKE1cBU1dBWVdcqQBAAAoTV0FTV8FZV1ypQEAAChNXgVNYAVlXXKmAQAAKE1gBU1hBWVdcqcBAAAoTWEFTWIFZV1yqAEAAChNYQVNYwVlXXKpAQAAKE1WBU1bBWVdcqoBAAAoTWQFTWUFZV1yqwEAAChNZQVNZwVlXXKsAQAAKE1lBU1mBWVdcq0BAAAoTWYFTWgFZV1yrgEAAChNZwVNaQVlXXKvAQAAKE1nBU1qBWVdcrABAAAoTWkFTWsFZV1ysQEAAChNXQVNZAVlXXKyAQAAKE1sBU1tBWVdcrMBAAAoTW0FTW8FZV1ytAEAAChNbQVNbgVlXXK1AQAAKE1uBU1wBWVdcrYBAAAoTW8FTXIFZV1ytwEAAChNbwVNcQVlXXK4AQAAKE1mBU1sBWVdcrkBAAAoTXMFTXQFZV1yugEAAChNcwVNeQVlXXK7AQAAKE10BU11BWVdcrwBAAAoTXQFTXYFZV1yvQEAAChNdQVNdwVlXXK+AQAAKE12BU14BWVdcr8BAAAoTXgFTXkFZV1ywAEAAChNbgVNcwVlXXLBAQAAKE16BU17BWVdcsIBAAAoTXsFTX0FZV1ywwEAAChNewVNfAVlXXLEAQAAKE18BU1+BWVdcsUBAAAoTX0FTX8FZV1yxgEAAChNfwVNgAVlXXLHAQAAKE1/BU2BBWVdcsgBAAAoTXUFTXoFZV1yyQEAAChNggVNgwVlXXLKAQAAKE2DBU2EBWVdcssBAAAoTYMFTYUFZV1yzAEAAChNhAVNhgVlXXLNAQAAKE2FBU2HBWVdcs4BAAAoTYcFTYkFZV1yzwEAAChNhwVNiAVlXXLQAQAAKE18BU2CBWVdctEBAAAoTYoFTYsFZV1y0gEAAChNiwVNjQVlXXLTAQAAKE2LBU2MBWVdctQBAAAoTYwFTY4FZV1y1QEAAChNjQVNjwVlXXLWAQAAKE2PBU2QBWVdctcBAAAoTZAFTZEFZV1y2AEAAChNkAVNkgVlXXLZAQAAKE2EBU2KBWVdctoBAAAoTZMFTZQFZV1y2wEAAChNlAVNlgVlXXLcAQAAKE2UBU2VBWVdct0BAAAoTZUFTZcFZV1y3gEAAChNlgVNmAVlXXLfAQAAKE2WBU2ZBWVdcuABAAAoTZgFTZoFZV1y4QEAAChNjAVNkwVlXXLiAQAAKE2bBU2cBWVdcuMBAAAoTZwFTZ4FZV1y5AEAAChNnAVNnQVlXXLlAQAAKE2dBU2fBWVdcuYBAAAoTZ4FTaAFZV1y5wEAAChNoAVNoQVlXXLoAQAAKE2gBU2iBWVdcukBAAAoTZUFTZsFZV1y6gEAAChNowVNpAVlXXLrAQAAKE2jBU2pBWVdcuwBAAAoTaQFTaUFZV1y7QEAAChNpAVNpgVlXXLuAQAAKE2lBU2nBWVdcu8BAAAoTaYFTagFZV1y8AEAAChNqAVNqQVlXXLxAQAAKE2dBU2jBWVdcvIBAAAoTaoFTasFZV1y8wEAAChNqwVNrQVlXXL0AQAAKE2rBU2sBWVdcvUBAAAoTawFTa4FZV1y9gEAAChNrQVNrwVlXXL3AQAAKE2tBU2wBWVdcvgBAAAoTa8FTbEFZV1y+QEAAChNpQVNqgVlXXL6AQAAKE2yBU2zBWVdcvsBAAAoTbMFTbQFZV1y/AEAAChNswVNtQVlXXL9AQAAKE20BU22BWVdcv4BAAAoTbUFTbgFZV1y/wEAAChNtQVNtwVlXXIAAgAAKE2sBU2yBWVdcgECAAAoTbkFTboFZV1yAgIAAChNugVNuwVlXXIDAgAAKE26BU28BWVdcgQCAAAoTbsFTb0FZV1yBQIAAChNvAVNvgVlXXIGAgAAKE2+BU2/BWVdcgcCAAAoTb8FTcAFZV1yCAIAAChNwAVNwQVlXXIJAgAAKE20BU25BWVdcgoCAAAoTcIFTcMFZV1yCwIAAChNwwVNxQVlXXIMAgAAKE3DBU3EBWVdcg0CAAAoTcQFTcYFZV1yDgIAAChNxQVNxwVlXXIPAgAAKE3HBU3IBWVdchACAAAoTcgFTckFZV1yEQIAAChNyAVNygVlXXISAgAAKE27BU3CBWVdchMCAAAoTcsFTcwFZV1yFAIAAChNzAVNzgVlXXIVAgAAKE3MBU3NBWVdchYCAAAoTc0FTc8FZV1yFwIAAChNzgVN0QVlXXIYAgAAKE3OBU3QBWVdchkCAAAoTcQFTcsFZV1yGgIAAChN0gVN0wVlXXIbAgAAKE3TBU3UBWVdchwCAAAoTdMFTdUFZV1yHQIAAChN1AVN1gVlXXIeAgAAKE3VBU3XBWVdch8CAAAoTdcFTdkFZV1yIAIAAChN1wVN2AVlXXIhAgAAKE3NBU3SBWVdciICAAAoTdoFTdsFZV1yIwIAAChN2wVN3QVlXXIkAgAAKE3bBU3cBWVdciUCAAAoTdwFTd4FZV1yJgIAAChN1AVN2gVlXXInAgAAKE3fBU3gBWVdcigCAAAoTeAFTeEFZV1yKQIAAChN4AVN4gVlXXIqAgAAKE3hBU3jBWVdcisCAAAoTeIFTeUFZV1yLAIAAChN4gVN5AVlXXItAgAAKE3cBU3fBWVdci4CAAAoTeYFTecFZV1yLwIAAChN5gVN7AVlXXIwAgAAKE3nBU3oBWVdcjECAAAoTecFTekFZV1yMgIAAChN6AVN6gVlXXIzAgAAKE3pBU3rBWVdcjQCAAAoTesFTewFZV1yNQIAAChN4QVN5gVlXXI2AgAAKE3tBU3uBWVdcjcCAAAoTe4FTfAFZV1yOAIAAChN7gVN7wVlXXI5AgAAKE3vBU3xBWVdcjoCAAAoTfAFTfIFZV1yOwIAAChN8AVN8wVlXXI8AgAAKE3yBU30BWVdcj0CAAAoTegFTe0FZV1yPgIAAChN9QVN9gVlXXI/AgAAKE32BU34BWVdckACAAAoTfYFTfcFZV1yQQIAAChN9wVN+QVlXXJCAgAAKE3vBU31BWVdckMCAAAoTfoFTfsFZV1yRAIAAChN+wVN/QVlXXJFAgAAKE37BU38BWVdckYCAAAoTfwFTf4FZV1yRwIAAChN/QVN/wVlXXJIAgAAKE3/BU0ABmVdckkCAAAoTf8FTQEGZV1ySgIAAChN9wVN+gVlXXJLAgAAKE0CBk0DBmVdckwCAAAoTQMGTQUGZV1yTQIAAChNAwZNBAZlXXJOAgAAKE0EBk0GBmVdck8CAAAoTfwFTQIGZV1yUAIAAChNBwZNCAZlXXJRAgAAKE0IBk0JBmVdclICAAAoTQgGTQoGZV1yUwIAAChNCQZNCwZlXXJUAgAAKE0KBk0MBmVdclUCAAAoTQwGTQ4GZV1yVgIAAChNDAZNDQZlXXJXAgAAKE0EBk0HBmVdclgCAAAoTQ8GTRAGZV1yWQIAAChNEAZNEQZlXXJaAgAAKE0RBk0SBmVdclsCAAAoTQkGTQ8GZV1yXAIAAChNEwZNFAZlXXJdAgAAKE0UBk0WBmVdcl4CAAAoTRQGTRUGZV1yXwIAAChNFQZNFwZlXXJgAgAAKE0WBk0YBmVdcmECAAAoTRgGTRkGZV1yYgIAAChNGQZNGgZlXXJjAgAAKE0aBk0dBmVdcmQCAAAoTRsGTR0GZV1yZQIAAChNHAZNHQZlXXJmAgAAKE0RBk0TBmVdcmcCAAAoTR4GTR8GZV1yaAIAAChNHwZNIAZlXXJpAgAAKE0fBk0hBmVdcmoCAAAoTSAGTSIGZV1yawIAAChNIQZNIwZlXXJsAgAAKE0jBk0kBmVdcm0CAAAoTSQGTSUGZV1ybgIAAChNJQZNJgZlXXJvAgAAKE0VBk0eBmVdcnACAAAoTScGTSgGZV1ycQIAAChNKAZNKgZlXXJyAgAAKE0oBk0pBmVdcnMCAAAoTSkGTSsGZV1ydAIAAChNKgZNLAZlXXJ1AgAAKE0sBk0tBmVdcnYCAAAoTSwGTS4GZV1ydwIAAChNLQZNLwZlXXJ4AgAAKE0uBk0wBmVdcnkCAAAoTS8GTTEGZV1yegIAAChNMAZNMQZlXXJ7AgAAKE0gBk0nBmVdcnwCAAAoTTIGTTMGZV1yfQIAAChNMwZNNAZlXXJ+AgAAKE0zBk01BmVdcn8CAAAoTTQGTTYGZV1ygAIAAChNNQZNOAZlXXKBAgAAKE01Bk03BmVdcoICAAAoTSkGTTIGZV1ygwIAAChNOQZNOgZlXXKEAgAAKE06Bk08BmVdcoUCAAAoTToGTTsGZV1yhgIAAChNOwZNPQZlXXKHAgAAKE08Bk0+BmVdcogCAAAoTT4GTT8GZV1yiQIAAChNPwZNQAZlXXKKAgAAKE1ABk1DBmVdcosCAAAoTUEGTUMGZV1yjAIAAChNQgZNQwZlXXKNAgAAKE00Bk05BmVdco4CAAAoTUQGTUUGZV1yjwIAAChNRQZNRwZlXXKQAgAAKE1FBk1GBmVdcpECAAAoTUYGTUgGZV1ykgIAAChNRwZNSQZlXXKTAgAAKE1JBk1KBmVdcpQCAAAoTUkGTUsGZV1ylQIAAChNSgZNTAZlXXKWAgAAKE1LBk1NBmVdcpcCAAAoTUwGTU4GZV1ymAIAAChNTQZNTgZlXXKZAgAAKE07Bk1EBmVdcpoCAAAoTU8GTVAGZV1ymwIAAChNUAZNUQZlXXKcAgAAKE1RBk1SBmVdcp0CAAAoTUYGTU8GZV1yngIAAChNUwZNVAZlXXKfAgAAKE1UBk1WBmVdcqACAAAoTVQGTVUGZV1yoQIAAChNVQZNVwZlXXKiAgAAKE1WBk1YBmVdcqMCAAAoTVgGTVoGZV1ypAIAAChNWAZNWQZlXXKlAgAAKE1ZBk1cBmVdcqYCAAAoTVoGTVsGZV1ypwIAAChNWwZNXAZlXXKoAgAAKE1RBk1TBmVdcqkCAAAoTV0GTV4GZV1yqgIAAChNXgZNYAZlXXKrAgAAKE1eBk1fBmVdcqwCAAAoTV8GTWEGZV1yrQIAAChNYAZNYgZlXXKuAgAAKE1iBk1jBmVdcq8CAAAoTWMGTWUGZV1ysAIAAChNYwZNZAZlXXKxAgAAKE1VBk1dBmVdcrICAAAoTWYGTWcGZV1yswIAAChNZwZNaQZlXXK0AgAAKE1nBk1oBmVdcrUCAAAoTWgGTWoGZV1ytgIAAChNXwZNZgZlXXK3AgAAKE1rBk1sBmVdcrgCAAAoTWwGTW0GZV1yuQIAAChNbAZNbgZlXXK6AgAAKE1tBk1vBmVdcrsCAAAoTW4GTXAGZV1yvAIAAChNcAZNcQZlXXK9AgAAKE1xBk1yBmVdcr4CAAAoTXIGTXMGZV1yvwIAAChNaAZNawZlXXLAAgAAKE10Bk11BmVdcsECAAAoTXUGTXcGZV1ywgIAAChNdQZNdgZlXXLDAgAAKE12Bk14BmVdcsQCAAAoTXcGTXkGZV1yxQIAAChNeQZNegZlXXLGAgAAKE16Bk17BmVdcscCAAAoTXoGTXwGZV1yyAIAAChNbQZNdAZlXXLJAgAAKE19Bk1+BmVdcsoCAAAoTX4GTYAGZV1yywIAAChNfgZNfwZlXXLMAgAAKE1/Bk2BBmVdcs0CAAAoTYAGTYIGZV1yzgIAAChNggZNgwZlXXLPAgAAKE2CBk2EBmVdctACAAAoTXYGTX0GZV1y0QIAAChNhQZNhgZlXXLSAgAAKE2GBk2IBmVdctMCAAAoTYYGTYcGZV1y1AIAAChNhwZNiQZlXXLVAgAAKE2IBk2KBmVdctYCAAAoTYoGTYsGZV1y1wIAAChNiwZNjAZlXXLYAgAAKE2MBk2PBmVdctkCAAAoTY0GTY8GZV1y2gIAAChNjgZNjwZlXXLbAgAAKE1/Bk2FBmVdctwCAAAoTZAGTZEGZV1y3QIAAChNkQZNkwZlXXLeAgAAKE2RBk2SBmVdct8CAAAoTZIGTZQGZV1y4AIAAChNkwZNlQZlXXLhAgAAKE2VBk2WBmVdcuICAAAoTZYGTZgGZV1y4wIAAChNlgZNlwZlXXLkAgAAKE2HBk2QBmVdcuUCAAAoTZkGTZoGZV1y5gIAAChNmgZNnAZlXXLnAgAAKE2aBk2bBmVdcugCAAAoTZsGTZ0GZV1y6QIAAChNkgZNmQZlXXLqAgAAKE2eBk2fBmVdcusCAAAoTZ8GTaEGZV1y7AIAAChNnwZNoAZlXXLtAgAAKE2gBk2iBmVdcu4CAAAoTZsGTZ4GZV1y7wIAAChNowZNpAZlXXLwAgAAKE2kBk2mBmVdcvECAAAoTaQGTaUGZV1y8gIAAChNpQZNpwZlXXLzAgAAKE2mBk2oBmVdcvQCAAAoTaYGTakGZV1y9QIAAChNqAZNqgZlXXL2AgAAKE2gBk2jBmVdcvcCAAAoTasGTawGZV1y+AIAAChNrAZNrgZlXXL5AgAAKE2sBk2tBmVdcvoCAAAoTa0GTa8GZV1y+wIAAChNrgZNsAZlXXL8AgAAKE2wBk2xBmVdcv0CAAAoTbAGTbIGZV1y/gIAAChNsQZNswZlXXL/AgAAKE2yBk20BmVdcgADAAAoTbMGTbUGZV1yAQMAAChNtAZNtQZlXXICAwAAKE2lBk2rBmVdcgMDAAAoTbYGTbcGZV1yBAMAAChNtwZNuQZlXXIFAwAAKE23Bk24BmVdcgYDAAAoTbgGTboGZV1yBwMAAChNuQZNuwZlXXIIAwAAKE27Bk28BmVdcgkDAAAoTbwGTb0GZV1yCgMAAChNvQZNwAZlXXILAwAAKE2+Bk3ABmVdcgwDAAAoTb8GTcAGZV1yDQMAAChNrQZNtgZlXXIOAwAAKE3BBk3CBmVdcg8DAAAoTcIGTcQGZV1yEAMAAChNwgZNwwZlXXIRAwAAKE3DBk3FBmVdchIDAAAoTcQGTcYGZV1yEwMAAChNuAZNwQZlXXIUAwAAKE3HBk3IBmVdchUDAAAoTcgGTcoGZV1yFgMAAChNyAZNyQZlXXIXAwAAKE3JBk3LBmVdchgDAAAoTcoGTcwGZV1yGQMAAChNzAZNzQZlXXIaAwAAKE3NBk3OBmVdchsDAAAoTc0GTc8GZV1yHAMAAChNwwZNxwZlXXIdAwAAKE3QBk3RBmVdch4DAAAoTdEGTdIGZV1yHwMAAChN0QZN0wZlXXIgAwAAKE3SBk3UBmVdciEDAAAoTdMGTdUGZV1yIgMAAChN1QZN1wZlXXIjAwAAKE3VBk3WBmVdciQDAAAoTckGTdAGZV1yJQMAAChN2AZN2QZlXXImAwAAKE3ZBk3aBmVdcicDAAAoTdoGTdsGZV1yKAMAAChN0gZN2AZlXXIpAwAAKE3cBk3dBmVdcioDAAAoTd0GTd4GZV1yKwMAAChN3QZN3wZlXXIsAwAAKE3eBk3gBmVdci0DAAAoTd8GTeEGZV1yLgMAAChN4QZN4wZlXXIvAwAAKE3hBk3iBmVdcjADAAAoTdoGTdwGZV1yMQMAAChN5AZN5QZlXXIyAwAAKE3lBk3nBmVdcjMDAAAoTeUGTeYGZV1yNAMAAChN5gZN6AZlXXI1AwAAKE3nBk3qBmVdcjYDAAAoTecGTekGZV1yNwMAAChN3gZN5AZlXXI4AwAAKE3rBk3sBmVdcjkDAAAoTewGTe4GZV1yOgMAAChN7AZN7QZlXXI7AwAAKE3tBk3vBmVdcjwDAAAoTe4GTfAGZV1yPQMAAChN8AZN8QZlXXI+AwAAKE3wBk3yBmVdcj8DAAAoTfEGTfUGZV1yQAMAAChN8gZN8wZlXXJBAwAAKE3yBk30BmVdckIDAAAoTfMGTfcGZV1yQwMAAChN8wZN9QZlXXJEAwAAKE30Bk34BmVdckUDAAAoTfYGTfcGZV1yRgMAAChN9gZN+AZlXXJHAwAAKE3mBk3rBmVdckgDAAAoTfkGTfoGZV1ySQMAAChN+gZN/AZlXXJKAwAAKE36Bk37BmVdcksDAAAoTfsGTf0GZV1yTAMAAChN/AZN/gZlXXJNAwAAKE3+Bk3/BmVdck4DAAAoTf8GTQEHZV1yTwMAAChN/wZNAAdlXXJQAwAAKE3tBk35BmVdclEDAAAoTQIHTQMHZV1yUgMAAChNAwdNBQdlXXJTAwAAKE0DB00EB2VdclQDAAAoTQQHTQYHZV1yVQMAAChNBQdNCAdlXXJWAwAAKE0FB00HB2VdclcDAAAoTfsGTQIHZV1yWAMAAChNCQdNCgdlXXJZAwAAKE0KB00LB2VdcloDAAAoTQoHTQwHZV1yWwMAAChNCwdNDQdlXXJcAwAAKE0MB00OB2Vdcl0DAAAoTQ4HTQ8HZV1yXgMAAChNDwdNEAdlXXJfAwAAKE0QB00RB2VdcmADAAAoTQQHTQkHZV1yYQMAAChNEgdNEwdlXXJiAwAAKE0TB00VB2VdcmMDAAAoTRMHTRQHZV1yZAMAAChNFAdNFgdlXXJlAwAAKE0VB00XB2VdcmYDAAAoTRUHTRgHZV1yZwMAAChNFwdNGQdlXXJoAwAAKE0LB00SB2VdcmkDAAAoTRoHTRsHZV1yagMAAChNGwdNHQdlXXJrAwAAKE0bB00cB2VdcmwDAAAoTRwHTR4HZV1ybQMAAChNHQdNHwdlXXJuAwAAKE0fB00gB2Vdcm8DAAAoTR8HTSEHZV1ycAMAAChNIAdNIgdlXXJxAwAAKE0hB00jB2VdcnIDAAAoTSIHTSQHZV1ycwMAAChNIwdNJAdlXXJ0AwAAKE0UB00aB2VdcnUDAAAoTSUHTSYHZV1ydgMAAChNJgdNJwdlXXJ3AwAAKE0nB00oB2VdcngDAAAoTRwHTSUHZV1yeQMAAChNKQdNKgdlXXJ6AwAAKE0qB00sB2VdcnsDAAAoTSoHTSsHZV1yfAMAAChNKwdNLQdlXXJ9AwAAKE0sB00uB2Vdcn4DAAAoTS4HTS8HZV1yfwMAAChNLwdNMAdlXXKAAwAAKE0vB00xB2VdcoEDAAAoTScHTSkHZV1yggMAAChNMgdNMwdlXXKDAwAAKE0zB001B2VdcoQDAAAoTTMHTTQHZV1yhQMAAChNNAdNNgdlXXKGAwAAKE01B003B2VdcocDAAAoTTcHTTgHZV1yiAMAAChNNwdNOQdlXXKJAwAAKE0rB00yB2VdcooDAAAoTToHTTsHZV1yiwMAAChNOwdNPAdlXXKMAwAAKE07B009B2Vdco0DAAAoTTwHTT4HZV1yjgMAAChNPQdNPwdlXXKPAwAAKE0/B01AB2VdcpADAAAoTUAHTUEHZV1ykQMAAChNQQdNQgdlXXKSAwAAKE00B006B2VdcpMDAAAoTUMHTUQHZV1ylAMAAChNRAdNRQdlXXKVAwAAKE1EB01GB2VdcpYDAAAoTUUHTUcHZV1ylwMAAChNRgdNSQdlXXKYAwAAKE1GB01IB2VdcpkDAAAoTTwHTUMHZV1ymgMAAChNSgdNSwdlXXKbAwAAKE1LB01MB2VdcpwDAAAoTUwHTU0HZV1ynQMAAChNRQdNSgdlXXKeAwAAKE1OB01PB2Vdcp8DAAAoTU8HTVAHZV1yoAMAAChNTwdNUQdlXXKhAwAAKE1QB01SB2VdcqIDAAAoTVEHTVMHZV1yowMAAChNUwdNVAdlXXKkAwAAKE1UB01VB2VdcqUDAAAoTVUHTVYHZV1ypgMAAChNTAdNTgdlXXKnAwAAKE1XB01YB2VdcqgDAAAoTVgHTVoHZV1yqQMAAChNWAdNWQdlXXKqAwAAKE1ZB01bB2VdcqsDAAAoTVoHTVwHZV1yrAMAAChNXAdNXQdlXXKtAwAAKE1dB01eB2Vdcq4DAAAoTV4HTWEHZV1yrwMAAChNXwdNYQdlXXKwAwAAKE1gB01hB2VdcrEDAAAoTVAHTVcHZV1ysgMAAChNYgdNYwdlXXKzAwAAKE1jB01lB2VdcrQDAAAoTWMHTWQHZV1ytQMAAChNZAdNZgdlXXK2AwAAKE1lB01nB2VdcrcDAAAoTVkHTWIHZV1yuAMAAChNaAdNaQdlXXK5AwAAKE1pB01qB2VdcroDAAAoTWoHTWsHZV1yuwMAAChNZAdNaAdlXXK8AwAAKE1sB01tB2Vdcr0DAAAoTW0HTW8HZV1yvgMAAChNbQdNbgdlXXK/AwAAKE1uB01wB2VdcsADAAAoTW8HTXEHZV1ywQMAAChNcQdNcgdlXXLCAwAAKE1yB010B2VdcsMDAAAoTXIHTXMHZV1yxAMAAChNagdNbAdlXXLFAwAAKE11B012B2VdcsYDAAAoTXYHTXgHZV1yxwMAAChNdgdNdwdlXXLIAwAAKE13B015B2VdcskDAAAoTXgHTXoHZV1yygMAAChNegdNewdlXXLLAwAAKE16B018B2VdcswDAAAoTXsHTX0HZV1yzQMAAChNfAdNfgdlXXLOAwAAKE19B02AB2Vdcs8DAAAoTX4HTYAHZV1y0AMAAChNfwdNgAdlXXLRAwAAKE1uB011B2VdctIDAAAoTYEHTYIHZV1y0wMAAChNggdNgwdlXXLUAwAAKE2CB02EB2VdctUDAAAoTYMHTYUHZV1y1gMAAChNhAdNhgdlXXLXAwAAKE2GB02IB2VdctgDAAAoTYYHTYcHZV1y2QMAAChNdwdNgQdlXXLaAwAAKE2JB02KB2VdctsDAAAoTYoHTYwHZV1y3AMAAChNigdNiwdlXXLdAwAAKE2LB02NB2Vdct4DAAAoTYMHTYkHZV1y3wMAAChNjgdNjwdlXXLgAwAAKE2OB02UB2VdcuEDAAAoTY8HTZAHZV1y4gMAAChNjwdNkQdlXXLjAwAAKE2QB02SB2VdcuQDAAAoTZEHTZMHZV1y5QMAAChNkwdNlAdlXXLmAwAAKE2LB02OB2VdcucDAAAoTZUHTZYHZV1y6AMAAChNlgdNlwdlXXLpAwAAKE2WB02YB2VdcuoDAAAoTZcHTZkHZV1y6wMAAChNmAdNmwdlXXLsAwAAKE2YB02aB2Vdcu0DAAAoTZAHTZUHZV1y7gMAAChNnAdNnQdlXXLvAwAAKE2dB02eB2VlKF1y8AMAAChNngdNnwdlXXLxAwAAKE2XB02cB2VdcvIDAAAoTaAHTaEHZV1y8wMAAChNoQdNowdlXXL0AwAAKE2hB02iB2VdcvUDAAAoTaIHTaQHZV1y9gMAAChNowdNpQdlXXL3AwAAKE2jB02mB2VdcvgDAAAoTaUHTacHZV1y+QMAAChNngdNoAdlXXL6AwAAKE2oB02pB2VdcvsDAAAoTakHTaoHZV1y/AMAAChNqgdNqwdlXXL9AwAAKE2iB02oB2Vdcv4DAAAoTawHTa0HZV1y/wMAAChNrQdNrwdlXXIABAAAKE2tB02uB2VdcgEEAAAoTa4HTbAHZV1yAgQAAChNrwdNsQdlXXIDBAAAKE2xB02yB2VdcgQEAAAoTbEHTbMHZV1yBQQAAChNqgdNrAdlXXIGBAAAKE20B021B2VdcgcEAAAoTbUHTbcHZV1yCAQAAChNtQdNtgdlXXIJBAAAKE22B024B2VdcgoEAAAoTbcHTboHZV1yCwQAAChNtwdNuQdlXXIMBAAAKE2uB020B2Vdcg0EAAAoTbsHTbwHZV1yDgQAAChNuwdNwQdlXXIPBAAAKE28B029B2VdchAEAAAoTbwHTb4HZV1yEQQAAChNvQdNvwdlXXISBAAAKE2+B03AB2VdchMEAAAoTcAHTcEHZV1yFAQAAChNtgdNuwdlXXIVBAAAKE3CB03DB2VdchYEAAAoTcMHTcUHZV1yFwQAAChNwwdNxAdlXXIYBAAAKE3EB03GB2VdchkEAAAoTcUHTccHZV1yGgQAAChNxwdNyAdlXXIbBAAAKE3HB03JB2VdchwEAAAoTcgHTcoHZV1yHQQAAChNyQdNywdlXXIeBAAAKE3KB03NB2Vdch8EAAAoTcsHTc0HZV1yIAQAAChNzAdNzQdlXXIhBAAAKE29B03CB2VdciIEAAAoTc4HTc8HZV1yIwQAAChNzwdN0AdlXXIkBAAAKE3PB03RB2VdciUEAAAoTdAHTdIHZV1yJgQAAChN0QdN0wdlXXInBAAAKE3TB03VB2VdcigEAAAoTdMHTdQHZV1yKQQAAChNxAdNzgdlXXIqBAAAKE3WB03XB2VdcisEAAAoTdYHTdwHZV1yLAQAAChN1wdN2AdlXXItBAAAKE3XB03ZB2Vdci4EAAAoTdgHTdoHZV1yLwQAAChN2QdN2wdlXXIwBAAAKE3bB03cB2VdcjEEAAAoTdAHTdYHZV1yMgQAAChN3QdN3gdlXXIzBAAAKE3eB03fB2VdcjQEAAAoTd4HTeAHZV1yNQQAAChN3wdN4QdlXXI2BAAAKE3gB03jB2VdcjcEAAAoTeAHTeIHZV1yOAQAAChN2AdN3QdlXXI5BAAAKE3kB03lB2VdcjoEAAAoTeUHTecHZV1yOwQAAChN5QdN5gdlXXI8BAAAKE3mB03oB2Vdcj0EAAAoTecHTekHZV1yPgQAAChN5wdN6gdlXXI/BAAAKE3pB03rB2VdckAEAAAoTd8HTeQHZV1yQQQAAChN7AdN7QdlXXJCBAAAKE3sB03yB2VdckMEAAAoTe0HTe4HZV1yRAQAAChN7QdN7wdlXXJFBAAAKE3uB03wB2VdckYEAAAoTe8HTfEHZV1yRwQAAChN8QdN8gdlXXJIBAAAKE3mB03sB2VdckkEAAAoTfMHTfQHZV1ySgQAAChN9AdN9gdlXXJLBAAAKE30B031B2VdckwEAAAoTfUHTfcHZV1yTQQAAChN9gdN+AdlXXJOBAAAKE34B035B2Vdck8EAAAoTfkHTfoHZV1yUAQAAChN+gdN/QdlXXJRBAAAKE37B039B2VdclIEAAAoTfwHTf0HZV1yUwQAAChN7gdN8wdlXXJUBAAAKE3+B03/B2VdclUEAAAoTf8HTQEIZV1yVgQAAChN/wdNAAhlXXJXBAAAKE0ACE0CCGVdclgEAAAoTQEITQMIZV1yWQQAAChNAwhNBAhlXXJaBAAAKE0ECE0FCGVdclsEAAAoTQUITQgIZV1yXAQAAChNBghNCAhlXXJdBAAAKE0HCE0ICGVdcl4EAAAoTfUHTf4HZV1yXwQAAChNCQhNCghlXXJgBAAAKE0KCE0MCGVdcmEEAAAoTQoITQsIZV1yYgQAAChNCwhNDQhlXXJjBAAAKE0MCE0OCGVdcmQEAAAoTQwITQ8IZV1yZQQAAChNDghNEAhlXXJmBAAAKE0ACE0JCGVdcmcEAAAoTREITRIIZV1yaAQAAChNEghNFAhlXXJpBAAAKE0SCE0TCGVdcmoEAAAoTRMITRUIZV1yawQAAChNFAhNFghlXXJsBAAAKE0UCE0XCGVdcm0EAAAoTRYITRgIZV1ybgQAAChNCwhNEQhlXXJvBAAAKE0ZCE0aCGVdcnAEAAAoTRoITRsIZV1ycQQAAChNGghNHAhlXXJyBAAAKE0bCE0dCGVdcnMEAAAoTRwITR4IZV1ydAQAAChNHghNIAhlXXJ1BAAAKE0eCE0fCGVdcnYEAAAoTRMITRkIZV1ydwQAAChNIQhNIghlXXJ4BAAAKE0iCE0kCGVdcnkEAAAoTSIITSMIZV1yegQAAChNIwhNJQhlXXJ7BAAAKE0bCE0hCGVdcnwEAAAoTSYITScIZV1yfQQAAChNJwhNKQhlXXJ+BAAAKE0nCE0oCGVdcn8EAAAoTSgITSoIZV1ygAQAAChNKQhNKwhlXXKBBAAAKE0pCE0sCGVdcoIEAAAoTSsITS0IZV1ygwQAAChNIwhNJghlXXKEBAAAKE0uCE0vCGVdcoUEAAAoTS8ITTEIZV1yhgQAAChNLwhNMAhlXXKHBAAAKE0wCE0yCGVdcogEAAAoTSgITS4IZV1yiQQAAChNMwhNNAhlXXKKBAAAKE00CE02CGVdcosEAAAoTTQITTUIZV1yjAQAAChNNQhNNwhlXXKNBAAAKE02CE04CGVdco4EAAAoTTgITTkIZV1yjwQAAChNOQhNOghlXXKQBAAAKE05CE07CGVdcpEEAAAoTTAITTMIZV1ykgQAAChNPAhNPQhlXXKTBAAAKE09CE0+CGVdcpQEAAAoTT0ITT8IZV1ylQQAAChNPghNQAhlXXKWBAAAKE0/CE1BCGVdcpcEAAAoTUEITUIIZV1ymAQAAChNQghNQwhlXXKZBAAAKE1DCE1ECGVdcpoEAAAoTTUITTwIZV1ymwQAAChNRQhNRghlXXKcBAAAKE1GCE1ICGVdcp0EAAAoTUYITUcIZV1yngQAAChNRwhNSQhlXXKfBAAAKE1ICE1KCGVdcqAEAAAoTUoITUwIZV1yoQQAAChNSghNSwhlXXKiBAAAKE1LCE1OCGVdcqMEAAAoTUwITU0IZV1ypAQAAChNTQhNTghlXXKlBAAAKE0+CE1FCGVdcqYEAAAoTU8ITVAIZV1ypwQAAChNUAhNUQhlXXKoBAAAKE1RCE1SCGVdcqkEAAAoTUcITU8IZV1yqgQAAChNUwhNVAhlXXKrBAAAKE1UCE1WCGVdcqwEAAAoTVQITVUIZV1yrQQAAChNVQhNVwhlXXKuBAAAKE1WCE1ZCGVdcq8EAAAoTVYITVgIZV1ysAQAAChNUQhNUwhlXXKxBAAAKE1aCE1bCGVdcrIEAAAoTVsITVwIZV1yswQAAChNWwhNXQhlXXK0BAAAKE1cCE1eCGVdcrUEAAAoTV0ITV8IZV1ytgQAAChNXwhNYAhlXXK3BAAAKE1gCE1hCGVdcrgEAAAoTWEITWIIZV1yuQQAAChNVQhNWghlXXK6BAAAKE1jCE1kCGVdcrsEAAAoTWMITWkIZV1yvAQAAChNZAhNZQhlXXK9BAAAKE1kCE1mCGVdcr4EAAAoTWUITWcIZV1yvwQAAChNZghNaAhlXXLABAAAKE1oCE1pCGVdcsEEAAAoTVwITWMIZV1ywgQAAChNaghNawhlXXLDBAAAKE1qCE1wCGVdcsQEAAAoTWsITWwIZV1yxQQAAChNawhNbQhlXXLGBAAAKE1sCE1uCGVdcscEAAAoTW0ITW8IZV1yyAQAAChNbwhNcAhlXXLJBAAAKE1lCE1qCGVdcsoEAAAoTXEITXIIZV1yywQAAChNcghNdAhlXXLMBAAAKE1yCE1zCGVdcs0EAAAoTXMITXUIZV1yzgQAAChNdAhNdghlXXLPBAAAKE12CE13CGVdctAEAAAoTXcITXgIZV1y0QQAAChNdwhNeQhlXXLSBAAAKE1sCE1xCGVdctMEAAAoTXoITXsIZV1y1AQAAChNewhNfQhlXXLVBAAAKE17CE18CGVdctYEAAAoTXwITX4IZV1y1wQAAChNfQhNfwhlXXLYBAAAKE1/CE2ACGVdctkEAAAoTX8ITYEIZV1y2gQAAChNcwhNeghlXXLbBAAAKE2CCE2DCGVdctwEAAAoTYMITYQIZV1y3QQAAChNhAhNhQhlXXLeBAAAKE18CE2CCGVdct8EAAAoTYYITYcIZV1y4AQAAChNhwhNiQhlXXLhBAAAKE2HCE2ICGVdcuIEAAAoTYgITYoIZV1y4wQAAChNiQhNiwhlXXLkBAAAKE2LCE2MCGVdcuUEAAAoTYwITY4IZV1y5gQAAChNjAhNjQhlXXLnBAAAKE2ECE2GCGVdcugEAAAoTY8ITZAIZV1y6QQAAChNkAhNkghlXXLqBAAAKE2QCE2RCGVdcusEAAAoTZEITZMIZV1y7AQAAChNkghNlAhlXXLtBAAAKE2UCE2VCGVdcu4EAAAoTZQITZYIZV1y7wQAAChNiAhNjwhlXXLwBAAAKE2XCE2YCGVdcvEEAAAoTZgITZoIZV1y8gQAAChNmAhNmQhlXXLzBAAAKE2ZCE2bCGVdcvQEAAAoTZoITZwIZV1y9QQAAChNnAhNnQhlXXL2BAAAKE2cCE2eCGVdcvcEAAAoTZ0ITZ8IZV1y+AQAAChNnghNoAhlXXL5BAAAKE2fCE2hCGVdcvoEAAAoTaAITaEIZV1y+wQAAChNkQhNlwhlXXL8BAAAKE2iCE2jCGVdcv0EAAAoTaMITaUIZV1y/gQAAChNowhNpAhlXXL/BAAAKE2kCE2mCGVdcgAFAAAoTaUITacIZV1yAQUAAChNpwhNqAhlXXICBQAAKE2nCE2pCGVdcgMFAAAoTagITawIZV1yBAUAAChNqQhNqghlXXIFBQAAKE2pCE2rCGVdcgYFAAAoTaoITa4IZV1yBwUAAChNqghNrAhlXXIIBQAAKE2rCE2vCGVdcgkFAAAoTa0ITa4IZV1yCgUAAChNrQhNrwhlXXILBQAAKE2ZCE2iCGVdcgwFAAAoTbAITbEIZV1yDQUAAChNsAhNtghlXXIOBQAAKE2xCE2yCGVdcg8FAAAoTbEITbMIZV1yEAUAAChNsghNtAhlXXIRBQAAKE2zCE21CGVdchIFAAAoTbUITbYIZV1yEwUAAChNpAhNsAhlXXIUBQAAKE23CE24CGVdchUFAAAoTbgITboIZV1yFgUAAChNuAhNuQhlXXIXBQAAKE25CE27CGVdchgFAAAoTboITbwIZV1yGQUAAChNvAhNvQhlXXIaBQAAKE28CE2+CGVdchsFAAAoTb0ITcEIZV1yHAUAAChNvghNvwhlXXIdBQAAKE2+CE3ACGVdch4FAAAoTb8ITcMIZV1yHwUAAChNvwhNwQhlXXIgBQAAKE3ACE3ECGVdciEFAAAoTcIITcMIZV1yIgUAAChNwghNxAhlXXIjBQAAKE2yCE23CGVdciQFAAAoTcUITcYIZV1yJQUAAChNxghNyAhlXXImBQAAKE3GCE3HCGVdcicFAAAoTccITckIZV1yKAUAAChNyAhNyghlXXIpBQAAKE3KCE3LCGVdcioFAAAoTcoITcwIZV1yKwUAAChNywhNzQhlXXIsBQAAKE3MCE3OCGVdci0FAAAoTc0ITc8IZV1yLgUAAChNzghNzwhlXXIvBQAAKE25CE3FCGVdcjAFAAAoTdAITdEIZV1yMQUAAChN0QhN0whlXXIyBQAAKE3RCE3SCGVdcjMFAAAoTdIITdQIZV1yNAUAAChN0whN1ghlXXI1BQAAKE3TCE3VCGVdcjYFAAAoTccITdAIZV1yNwUAAChN1whN2AhlXXI4BQAAKE3YCE3aCGVdcjkFAAAoTdgITdkIZV1yOgUAAChN2QhN2whlXXI7BQAAKE3aCE3cCGVdcjwFAAAoTdwITd0IZV1yPQUAAChN3AhN3ghlXXI+BQAAKE3SCE3XCGVdcj8FAAAoTd8ITeAIZV1yQAUAAChN4AhN4ghlXXJBBQAAKE3gCE3hCGVdckIFAAAoTeEITeMIZV1yQwUAAChN4ghN5AhlXXJEBQAAKE3kCE3mCGVdckUFAAAoTeQITeUIZV1yRgUAAChN5QhN6AhlXXJHBQAAKE3mCE3nCGVdckgFAAAoTecITegIZV1ySQUAAChN2QhN3whlXXJKBQAAKE3pCE3qCGVdcksFAAAoTekITe8IZV1yTAUAAChN6ghN6whlXXJNBQAAKE3qCE3sCGVdck4FAAAoTesITe0IZV1yTwUAAChN7AhN7ghlXXJQBQAAKE3uCE3vCGVdclEFAAAoTeEITekIZV1yUgUAAChN8AhN8QhlXXJTBQAAKE3xCE3zCGVdclQFAAAoTfEITfIIZV1yVQUAAChN8ghN9AhlXXJWBQAAKE3zCE31CGVdclcFAAAoTfUITfYIZV1yWAUAAChN9ghN9whlXXJZBQAAKE32CE34CGVdcloFAAAoTesITfAIZV1yWwUAAChN+QhN+ghlXXJcBQAAKE36CE38CGVdcl0FAAAoTfoITfsIZV1yXgUAAChN+whN/QhlXXJfBQAAKE38CE3+CGVdcmAFAAAoTfwITf8IZV1yYQUAAChN/ghNAAllXXJiBQAAKE3yCE35CGVdcmMFAAAoTQEJTQIJZV1yZAUAAChNAQlNBwllXXJlBQAAKE0CCU0DCWVdcmYFAAAoTQIJTQQJZV1yZwUAAChNAwlNBQllXXJoBQAAKE0ECU0GCWVdcmkFAAAoTQYJTQcJZV1yagUAAChN+whNAQllXXJrBQAAKE0ICU0JCWVdcmwFAAAoTQkJTQoJZV1ybQUAAChNCQlNCwllXXJuBQAAKE0KCU0MCWVdcm8FAAAoTQsJTQ0JZV1ycAUAAChNDQlNDwllXXJxBQAAKE0NCU0OCWVdcnIFAAAoTQMJTQgJZV1ycwUAAChNEAlNEQllXXJ0BQAAKE0RCU0TCWVdcnUFAAAoTREJTRIJZV1ydgUAAChNEglNFAllXXJ3BQAAKE0TCU0VCWVdcngFAAAoTRMJTRYJZV1yeQUAAChNFQlNFwllXXJ6BQAAKE0KCU0QCWVdcnsFAAAoTRgJTRkJZV1yfAUAAChNGQlNGwllXXJ9BQAAKE0ZCU0aCWVdcn4FAAAoTRoJTRwJZV1yfwUAAChNGwlNHgllXXKABQAAKE0bCU0dCWVdcoEFAAAoTRIJTRgJZV1yggUAAChNHwlNIAllXXKDBQAAKE0gCU0hCWVdcoQFAAAoTSAJTSIJZV1yhQUAAChNIQlNIwllXXKGBQAAKE0iCU0lCWVdcocFAAAoTSIJTSQJZV1yiAUAAChNGglNHwllXXKJBQAAKE0mCU0nCWVdcooFAAAoTScJTSkJZV1yiwUAAChNJwlNKAllXXKMBQAAKE0oCU0qCWVdco0FAAAoTSkJTSsJZV1yjgUAAChNKwlNLAllXXKPBQAAKE0sCU0tCWVdcpAFAAAoTSwJTS4JZV1ykQUAAChNIQlNJgllXXKSBQAAKE0vCU0wCWVdcpMFAAAoTTAJTTEJZV1ylAUAAChNMQlNMgllXXKVBQAAKE0oCU0vCWVdcpYFAAAoTTMJTTQJZV1ylwUAAChNNAlNNQllXXKYBQAAKE01CU02CWVdcpkFAAAoTTEJTTMJZV1ymgUAAChNNwlNOAllXXKbBQAAKE04CU05CWVdcpwFAAAoTTgJTToJZV1ynQUAAChNOQlNOwllXXKeBQAAKE06CU08CWVdcp8FAAAoTTwJTT0JZV1yoAUAAChNPQlNPgllXXKhBQAAKE0+CU0/CWVdcqIFAAAoTTUJTTcJZV1yowUAAChNQAlNQQllXXKkBQAAKE1BCU1CCWVdcqUFAAAoTUEJTUMJZV1ypgUAAChNQglNRAllXXKnBQAAKE1DCU1FCWVdcqgFAAAoTUUJTUYJZV1yqQUAAChNRglNRwllXXKqBQAAKE1HCU1ICWVdcqsFAAAoTTkJTUAJZV1yrAUAAChNSQlNSgllXXKtBQAAKE1KCU1MCWVdcq4FAAAoTUoJTUsJZV1yrwUAAChNSwlNTQllXXKwBQAAKE1CCU1JCWVdcrEFAAAoTU4JTU8JZV1ysgUAAChNTwlNUAllXXKzBQAAKE1PCU1RCWVdcrQFAAAoTVAJTVIJZV1ytQUAAChNUQlNUwllXXK2BQAAKE1TCU1VCWVdcrcFAAAoTVMJTVQJZV1yuAUAAChNSwlNTgllXXK5BQAAKE1WCU1XCWVdcroFAAAoTVcJTVkJZV1yuwUAAChNVwlNWAllXXK8BQAAKE1YCU1aCWVdcr0FAAAoTVAJTVYJZV1yvgUAAChNWwlNXAllXXK/BQAAKE1cCU1eCWVdcsAFAAAoTVwJTV0JZV1ywQUAAChNXQlNXwllXXLCBQAAKE1YCU1bCWVdcsMFAAAoTWAJTWEJZV1yxAUAAChNYQlNYwllXXLFBQAAKE1hCU1iCWVdcsYFAAAoTWIJTWQJZV1yxwUAAChNYwlNZQllXXLIBQAAKE1jCU1mCWVdcskFAAAoTWUJTWcJZV1yygUAAChNXQlNYAllXXLLBQAAKE1oCU1pCWVdcswFAAAoTWkJTWsJZV1yzQUAAChNaQlNagllXXLOBQAAKE1qCU1sCWVdcs8FAAAoTWsJTW0JZV1y0AUAAChNYglNaAllXXLRBQAAKE1uCU1vCWVdctIFAAAoTW8JTXEJZV1y0wUAAChNbwlNcAllXXLUBQAAKE1wCU1yCWVdctUFAAAoTXEJTXMJZV1y1gUAAChNcwlNdAllXXLXBQAAKE10CU12CWVdctgFAAAoTXQJTXUJZV1y2QUAAChNaglNbgllXXLaBQAAKE13CU14CWVdctsFAAAoTXgJTXkJZV1y3AUAAChNeQlNegllXXLdBQAAKE1wCU13CWVdct4FAAAoTXsJTXwJZV1y3wUAAChNfAlNfgllXXLgBQAAKE18CU19CWVdcuEFAAAoTX0JTX8JZV1y4gUAAChNfglNgAllXXLjBQAAKE2ACU2BCWVdcuQFAAAoTYAJTYIJZV1y5QUAAChNgQlNgwllXXLmBQAAKE2CCU2ECWVdcucFAAAoTYMJTYYJZV1y6AUAAChNhAlNhgllXXLpBQAAKE2FCU2GCWVdcuoFAAAoTXkJTXsJZV1y6wUAAChNhwlNiAllXXLsBQAAKE2ICU2KCWVdcu0FAAAoTYgJTYkJZV1y7gUAAChNiQlNiwllXXLvBQAAKE2KCU2NCWVdcvAFAAAoTYoJTYwJZV1y8QUAAChNfQlNhwllXXLyBQAAKE2OCU2PCWVdcvMFAAAoTY8JTZEJZV1y9AUAAChNjwlNkAllXXL1BQAAKE2QCU2SCWVdcvYFAAAoTYkJTY4JZV1y9wUAAChNkwlNlAllXXL4BQAAKE2UCU2VCWVdcvkFAAAoTZQJTZYJZV1y+gUAAChNlQlNlwllXXL7BQAAKE2WCU2YCWVdcvwFAAAoTZgJTZoJZV1y/QUAAChNmAlNmQllXXL+BQAAKE2QCU2TCWVdcv8FAAAoTZsJTZwJZV1yAAYAAChNnAlNngllXXIBBgAAKE2cCU2dCWVdcgIGAAAoTZ0JTZ8JZV1yAwYAAChNnglNoAllXXIEBgAAKE2VCU2bCWVdcgUGAAAoTaEJTaIJZV1yBgYAAChNoglNowllXXIHBgAAKE2iCU2kCWVdcggGAAAoTaMJTaUJZV1yCQYAAChNpAlNpgllXXIKBgAAKE2mCU2oCWVdcgsGAAAoTaYJTacJZV1yDAYAAChNnQlNoQllXXINBgAAKE2pCU2qCWVdcg4GAAAoTaoJTawJZV1yDwYAAChNqglNqwllXXIQBgAAKE2rCU2tCWVdchEGAAAoTawJTa4JZV1yEgYAAChNrglNrwllXXITBgAAKE2uCU2wCWVdchQGAAAoTa8JTbEJZV1yFQYAAChNsAlNsgllXXIWBgAAKE2xCU20CWVdchcGAAAoTbIJTbQJZV1yGAYAAChNswlNtAllXXIZBgAAKE2jCU2pCWVdchoGAAAoTbUJTbYJZV1yGwYAAChNtglNtwllXXIcBgAAKE23CU24CWVdch0GAAAoTasJTbUJZV1yHgYAAChNuQlNugllXXIfBgAAKE26CU28CWVdciAGAAAoTboJTbsJZV1yIQYAAChNuwlNvQllXXIiBgAAKE28CU2+CWVdciMGAAAoTbcJTbkJZV1yJAYAAChNvwlNwAllXXIlBgAAKE3ACU3BCWVdciYGAAAoTcAJTcIJZV1yJwYAAChNwQlNwwllXXIoBgAAKE3CCU3ECWVdcikGAAAoTcQJTcYJZV1yKgYAAChNxAlNxQllXXIrBgAAKE27CU2/CWVdciwGAAAoTccJTcgJZV1yLQYAAChNyAlNygllXXIuBgAAKE3ICU3JCWVdci8GAAAoTckJTcsJZV1yMAYAAChNyglNzAllXXIxBgAAKE3BCU3HCWVdcjIGAAAoTc0JTc4JZV1yMwYAAChNzglNzwllXXI0BgAAKE3PCU3QCWVdcjUGAAAoTckJTc0JZV1yNgYAAChN0QlN0gllXXI3BgAAKE3SCU3TCWVdcjgGAAAoTdIJTdQJZV1yOQYAAChN0wlN1QllXXI6BgAAKE3UCU3WCWVdcjsGAAAoTdYJTdgJZV1yPAYAAChN1glN1wllXXI9BgAAKE3PCU3RCWVdcj4GAAAoTdkJTdoJZV1yPwYAAChN2glN3AllXXJABgAAKE3aCU3bCWVdckEGAAAoTdsJTd0JZV1yQgYAAChN3AlN3gllXXJDBgAAKE3eCU3fCWVdckQGAAAoTd4JTeAJZV1yRQYAAChN0wlN2QllXXJGBgAAKE3hCU3iCWVdckcGAAAoTeIJTeMJZV1ySAYAAChN4wlN5AllXXJJBgAAKE3bCU3hCWVdckoGAAAoTeUJTeYJZV1ySwYAAChN5glN5wllXXJMBgAAKE3mCU3oCWVdck0GAAAoTecJTekJZV1yTgYAAChN6AlN6gllXXJPBgAAKE3qCU3sCWVdclAGAAAoTeoJTesJZV1yUQYAAChN4wlN5QllXXJSBgAAKE3tCU3uCWVdclMGAAAoTe4JTe8JZV1yVAYAAChN7glN8AllXXJVBgAAKE3vCU3xCWVdclYGAAAoTfAJTfMJZV1yVwYAAChN8AlN8gllXXJYBgAAKE3nCU3tCWVdclkGAAAoTfQJTfUJZV1yWgYAAChN9QlN9wllXXJbBgAAKE31CU32CWVdclwGAAAoTfYJTfgJZV1yXQYAAChN9wlN+QllXXJeBgAAKE33CU36CWVdcl8GAAAoTfkJTfsJZV1yYAYAAChN7wlN9AllXXJhBgAAKE38CU39CWVdcmIGAAAoTf0JTf4JZV1yYwYAAChN/QlN/wllXXJkBgAAKE3+CU0ACmVdcmUGAAAoTf8JTQEKZV1yZgYAAChNAQpNAgplXXJnBgAAKE0CCk0DCmVdcmgGAAAoTQMKTQQKZV1yaQYAAChN9glN/AllXXJqBgAAKE0FCk0GCmVdcmsGAAAoTQUKTQsKZV1ybAYAAChNBgpNBwplXXJtBgAAKE0GCk0ICmVdcm4GAAAoTQcKTQkKZV1ybwYAAChNCApNCgplXXJwBgAAKE0KCk0LCmVdcnEGAAAoTf4JTQUKZV1ycgYAAChNDApNDQplXXJzBgAAKE0NCk0PCmVdcnQGAAAoTQ0KTQ4KZV1ydQYAAChNDgpNEAplXXJ2BgAAKE0PCk0RCmVdcncGAAAoTQcKTQwKZV1yeAYAAChNEgpNEwplXXJ5BgAAKE0TCk0UCmVdcnoGAAAoTRMKTRUKZV1yewYAAChNFApNFgplXXJ8BgAAKE0VCk0XCmVdcn0GAAAoTRcKTRkKZV1yfgYAAChNFwpNGAplXXJ/BgAAKE0OCk0SCmVdcoAGAAAoTRoKTRsKZV1ygQYAAChNGwpNHAplXXKCBgAAKE0bCk0dCmVdcoMGAAAoTRwKTR4KZV1yhAYAAChNHQpNHwplXXKFBgAAKE0fCk0hCmVdcoYGAAAoTR8KTSAKZV1yhwYAAChNFApNGgplXXKIBgAAKE0iCk0jCmVdcokGAAAoTSIKTSgKZV1yigYAAChNIwpNJAplXXKLBgAAKE0jCk0lCmVdcowGAAAoTSQKTSYKZV1yjQYAAChNJQpNJwplXXKOBgAAKE0nCk0oCmVdco8GAAAoTRwKTSIKZV1ykAYAAChNKQpNKgplXXKRBgAAKE0qCk0sCmVdcpIGAAAoTSoKTSsKZV1ykwYAAChNKwpNLQplXXKUBgAAKE0sCk0uCmVdcpUGAAAoTS4KTS8KZV1ylgYAAChNLgpNMAplXXKXBgAAKE0vCk0xCmVdcpgGAAAoTTAKTTIKZV1ymQYAAChNMQpNNAplXXKaBgAAKE0yCk00CmVdcpsGAAAoTTMKTTQKZV1ynAYAAChNJApNKQplXXKdBgAAKE01Ck02CmVdcp4GAAAoTTYKTTgKZV1ynwYAAChNNgpNNwplXXKgBgAAKE03Ck05CmVdcqEGAAAoTTgKTTsKZV1yogYAAChNOApNOgplXXKjBgAAKE0rCk01CmVdcqQGAAAoTTwKTT0KZV1ypQYAAChNPQpNPwplXXKmBgAAKE09Ck0+CmVdcqcGAAAoTT4KTUAKZV1yqAYAAChNPwpNQQplXXKpBgAAKE1BCk1CCmVdcqoGAAAoTUIKTUQKZV1yqwYAAChNQgpNQwplXXKsBgAAKE03Ck08CmVdcq0GAAAoTUUKTUYKZV1yrgYAAChNRgpNRwplXXKvBgAAKE1HCk1ICmVdcrAGAAAoTT4KTUUKZV1ysQYAAChNSQpNSgplXXKyBgAAKE1KCk1MCmVdcrMGAAAoTUoKTUsKZV1ytAYAAChNSwpNTQplXXK1BgAAKE1MCk1OCmVdcrYGAAAoTU4KTU8KZV1ytwYAAChNTwpNUAplXXK4BgAAKE1QCk1TCmVdcrkGAAAoTVEKTVMKZV1yugYAAChNUgpNUwplXXK7BgAAKE1HCk1JCmVdcrwGAAAoTVQKTVUKZV1yvQYAAChNVQpNVwplXXK+BgAAKE1VCk1WCmVdcr8GAAAoTVYKTVgKZV1ywAYAAChNVwpNWQplXXLBBgAAKE1ZCk1aCmVdcsIGAAAoTVoKTVsKZV1ywwYAAChNWgpNXAplXXLEBgAAKE1LCk1UCmVdcsUGAAAoTV0KTV4KZV1yxgYAAChNXgpNYAplXXLHBgAAKE1eCk1fCmVdcsgGAAAoTV8KTWEKZV1yyQYAAChNYApNYwplXXLKBgAAKE1gCk1iCmVdcssGAAAoTVYKTV0KZV1yzAYAAChNZApNZQplXXLNBgAAKE1lCk1nCmVdcs4GAAAoTWUKTWYKZV1yzwYAAChNZgpNaAplXXLQBgAAKE1fCk1kCmVdctEGAAAoTWkKTWoKZV1y0gYAAChNagpNbAplXXLTBgAAKE1qCk1rCmVdctQGAAAoTWsKTW0KZV1y1QYAAChNbApNbgplXXLWBgAAKE1sCk1vCmVdctcGAAAoTW4KTXAKZV1y2AYAAChNZgpNaQplXXLZBgAAKE1xCk1yCmVdctoGAAAoTXIKTXQKZV1y2wYAAChNcgpNcwplXXLcBgAAKE1zCk11CmVdct0GAAAoTWsKTXEKZV1y3gYAAChNdgpNdwplXXLfBgAAKE13Ck15CmVdcuAGAAAoTXcKTXgKZV1y4QYAAChNeApNegplXXLiBgAAKE15Ck17CmVdcuMGAAAoTXsKTXwKZV1y5AYAAChNewpNfQplXXLlBgAAKE18Ck1+CmVdcuYGAAAoTX0KTX8KZV1y5wYAAChNfgpNgQplXXLoBgAAKE1/Ck2BCmVdcukGAAAoTYAKTYEKZV1y6gYAAChNcwpNdgplXXLrBgAAKE2CCk2DCmVdcuwGAAAoTYMKTYUKZV1y7QYAAChNgwpNhAplXXLuBgAAKE2ECk2GCmVdcu8GAAAoTYUKTYcKZV1y8AYAAChNhwpNiAplXXLxBgAAKE2HCk2JCmVdcvIGAAAoTXgKTYIKZV1y8wYAAChNigpNiwplXXL0BgAAKE2LCk2NCmVdcvUGAAAoTYsKTYwKZV1y9gYAAChNjApNjgplXXL3BgAAKE2NCk2PCmVdcvgGAAAoTY8KTZAKZV1y+QYAAChNkApNkgplXXL6BgAAKE2QCk2RCmVdcvsGAAAoTYQKTYoKZV1y/AYAAChNkwpNlAplXXL9BgAAKE2UCk2WCmVdcv4GAAAoTZQKTZUKZV1y/wYAAChNlQpNlwplXXIABwAAKE2WCk2YCmVdcgEHAAAoTZgKTZkKZV1yAgcAAChNmApNmgplXXIDBwAAKE2MCk2TCmVdcgQHAAAoTZsKTZwKZV1yBQcAAChNnApNngplXXIGBwAAKE2cCk2dCmVdcgcHAAAoTZ0KTZ8KZV1yCAcAAChNlQpNmwplXXIJBwAAKE2gCk2hCmVdcgoHAAAoTaEKTaIKZV1yCwcAAChNoQpNowplXXIMBwAAKE2iCk2kCmVdcg0HAAAoTaMKTaUKZV1yDgcAAChNpQpNpgplXXIPBwAAKE2mCk2nCmVdchAHAAAoTacKTagKZV1yEQcAAChNnQpNoAplXXISBwAAKE2pCk2qCmVdchMHAAAoTaoKTasKZV1yFAcAAChNqwpNrAplXXIVBwAAKE2iCk2pCmVdchYHAAAoTa0KTa4KZV1yFwcAAChNrgpNsAplXXIYBwAAKE2uCk2vCmVdchkHAAAoTa8KTbEKZV1yGgcAAChNsApNsgplXXIbBwAAKE2rCk2tCmVdchwHAAAoTbMKTbQKZV1yHQcAAChNtApNtQplXXIeBwAAKE20Ck22CmVdch8HAAAoTbUKTbcKZV1yIAcAAChNtgpNuAplXXIhBwAAKE24Ck25CmVdciIHAAAoTbkKTboKZV1yIwcAAChNugpNuwplXXIkBwAAKE2vCk2zCmVdciUHAAAoTbwKTb0KZV1yJgcAAChNvQpNvgplXXInBwAAKE2+Ck2/CmVdcigHAAAoTbUKTbwKZV1yKQcAAChNwApNwQplXXIqBwAAKE3BCk3DCmVdcisHAAAoTcEKTcIKZV1yLAcAAChNwgpNxAplXXItBwAAKE3DCk3FCmVdci4HAAAoTcUKTcYKZV1yLwcAAChNxgpNxwplXXIwBwAAKE3HCk3KCmVdcjEHAAAoTcgKTcoKZV1yMgcAAChNyQpNygplXXIzBwAAKE2+Ck3ACmVdcjQHAAAoTcsKTcwKZV1yNQcAAChNzApNzQplXXI2BwAAKE3MCk3OCmVdcjcHAAAoTc0KTc8KZV1yOAcAAChNzgpN0AplXXI5BwAAKE3QCk3RCmVdcjoHAAAoTdEKTdIKZV1yOwcAAChN0gpN0wplXXI8BwAAKE3CCk3LCmVdcj0HAAAoTdQKTdUKZV1yPgcAAChN1QpN1wplXXI/BwAAKE3VCk3WCmVdckAHAAAoTdYKTdgKZV1yQQcAAChNzQpN1AplXXJCBwAAKE3ZCk3aCmVdckMHAAAoTdoKTdwKZV1yRAcAAChN2gpN2wplXXJFBwAAKE3bCk3dCmVdckYHAAAoTdwKTd8KZV1yRwcAAChN3ApN3gplXXJIBwAAKE3WCk3ZCmVdckkHAAAoTeAKTeEKZV1ySgcAAChN4QpN4wplXXJLBwAAKE3hCk3iCmVdckwHAAAoTeIKTeQKZV1yTQcAAChN4wpN5QplXXJOBwAAKE3lCk3mCmVdck8HAAAoTeUKTecKZV1yUAcAAChN5gpN6AplXXJRBwAAKE3nCk3pCmVdclIHAAAoTegKTeoKZV1yUwcAAChN6QpN6gplXXJUBwAAKE3bCk3gCmVdclUHAAAoTesKTewKZV1yVgcAAChN7ApN7QplXXJXBwAAKE3sCk3uCmVdclgHAAAoTe0KTe8KZV1yWQcAAChN7gpN8AplXXJaBwAAKE3wCk3xCmVdclsHAAAoTfEKTfIKZV1yXAcAAChN8gpN8wplXXJdBwAAKE3iCk3rCmVdcl4HAAAoTfQKTfUKZV1yXwcAAChN9QpN9gplXXJgBwAAKE32Ck33CmVdcmEHAAAoTe0KTfQKZV1yYgcAAChN+ApN+QplXXJjBwAAKE35Ck36CmVdcmQHAAAoTfkKTfsKZV1yZQcAAChN+gpN/AplXXJmBwAAKE37Ck3+CmVdcmcHAAAoTfsKTf0KZV1yaAcAAChN9gpN+AplXXJpBwAAKE3/Ck0AC2VdcmoHAAAoTQALTQELZV1yawcAAChNAAtNAgtlXXJsBwAAKE0BC00DC2Vdcm0HAAAoTQILTQQLZV1ybgcAAChNBAtNBQtlXXJvBwAAKE0FC00GC2VdcnAHAAAoTQYLTQcLZV1ycQcAAChN+gpN/wplXXJyBwAAKE0IC00JC2VdcnMHAAAoTQkLTQsLZV1ydAcAAChNCQtNCgtlXXJ1BwAAKE0KC00MC2VdcnYHAAAoTQsLTQ0LZV1ydwcAAChNDQtNDgtlXXJ4BwAAKE0OC00PC2VdcnkHAAAoTQ8LTRILZV1yegcAAChNEAtNEgtlXXJ7BwAAKE0RC00SC2VdcnwHAAAoTQELTQgLZV1yfQcAAChNEwtNFAtlXXJ+BwAAKE0UC00VC2Vdcn8HAAAoTRQLTRYLZV1ygAcAAChNFQtNFwtlXXKBBwAAKE0WC00YC2VdcoIHAAAoTRgLTRoLZV1ygwcAAChNGAtNGQtlXXKEBwAAKE0KC00TC2VdcoUHAAAoTRsLTRwLZV1yhgcAAChNHAtNHgtlXXKHBwAAKE0cC00dC2VdcogHAAAoTR0LTR8LZV1yiQcAAChNFQtNGwtlXXKKBwAAKE0gC00hC2VdcosHAAAoTSELTSMLZV1yjAcAAChNIQtNIgtlXXKNBwAAKE0iC00kC2Vdco4HAAAoTSMLTSULZV1yjwcAAChNJQtNJgtlXXKQBwAAKE0mC00nC2VdcpEHAAAoTScLTSoLZV1ykgcAAChNKAtNKgtlXXKTBwAAKE0pC00qC2VdcpQHAAAoTR0LTSALZV1ylQcAAChNKwtNLAtlXXKWBwAAKE0sC00tC2VdcpcHAAAoTSwLTS4LZV1ymAcAAChNLQtNLwtlXXKZBwAAKE0uC00wC2VdcpoHAAAoTTALTTILZV1ymwcAAChNMAtNMQtlXXKcBwAAKE0iC00rC2Vdcp0HAAAoTTMLTTQLZV1yngcAAChNNAtNNQtlXXKfBwAAKE00C002C2VdcqAHAAAoTTULTTcLZV1yoQcAAChNNgtNOAtlXXKiBwAAKE04C006C2VdcqMHAAAoTTgLTTkLZV1ypAcAAChNLQtNMwtlXXKlBwAAKE07C008C2VdcqYHAAAoTTwLTT0LZV1ypwcAAChNPAtNPgtlXXKoBwAAKE09C00/C2VdcqkHAAAoTT4LTUELZV1yqgcAAChNPgtNQAtlXXKrBwAAKE01C007C2VdcqwHAAAoTUILTUMLZV1yrQcAAChNQwtNRQtlXXKuBwAAKE1DC01EC2Vdcq8HAAAoTUQLTUYLZV1ysAcAAChNRQtNRwtlXXKxBwAAKE1HC01IC2VdcrIHAAAoTUcLTUkLZV1yswcAAChNSAtNSgtlXXK0BwAAKE1JC01LC2VdcrUHAAAoTUoLTU0LZV1ytgcAAChNSwtNTQtlXXK3BwAAKE1MC01NC2VdcrgHAAAoTT0LTUILZV1yuQcAAChNTgtNTwtlXXK6BwAAKE1PC01RC2VdcrsHAAAoTU8LTVALZV1yvAcAAChNUAtNUgtlXXK9BwAAKE1RC01TC2Vdcr4HAAAoTVMLTVULZV1yvwcAAChNUwtNVAtlXXLABwAAKE1UC01XC2VdcsEHAAAoTVULTVYLZV1ywgcAAChNVgtNVwtlXXLDBwAAKE1EC01OC2VdcsQHAAAoTVgLTVkLZV1yxQcAAChNWQtNWwtlXXLGBwAAKE1ZC01aC2VdcscHAAAoTVoLTVwLZV1yyAcAAChNUAtNWAtlXXLJBwAAKE1dC01eC2VdcsoHAAAoTV4LTV8LZV1yywcAAChNXgtNYAtlXXLMBwAAKE1fC01hC2Vdcs0HAAAoTWALTWILZV1yzgcAAChNYgtNYwtlXXLPBwAAKE1jC01kC2VdctAHAAAoTWQLTWULZV1y0QcAAChNWgtNXQtlXXLSBwAAKE1mC01nC2VdctMHAAAoTWcLTWkLZV1y1AcAAChNZwtNaAtlXXLVBwAAKE1oC01qC2VdctYHAAAoTV8LTWYLZV1y1wcAAChNawtNbAtlZShdctgHAAAoTWwLTW0LZV1y2QcAAChNbAtNbgtlXXLaBwAAKE1tC01vC2VdctsHAAAoTW4LTXELZV1y3AcAAChNbgtNcAtlXXLdBwAAKE1oC01rC2Vdct4HAAAoTXILTXMLZV1y3wcAAChNcwtNdQtlXXLgBwAAKE1zC010C2VdcuEHAAAoTXQLTXYLZV1y4gcAAChNdQtNeAtlXXLjBwAAKE11C013C2VdcuQHAAAoTW0LTXILZV1y5QcAAChNeQtNegtlXXLmBwAAKE16C017C2VdcucHAAAoTXoLTXwLZV1y6AcAAChNewtNfQtlXXLpBwAAKE18C01+C2VdcuoHAAAoTX4LTX8LZV1y6wcAAChNfwtNgAtlXXLsBwAAKE2AC02BC2Vdcu0HAAAoTXQLTXkLZV1y7gcAAChNggtNgwtlXXLvBwAAKE2DC02FC2VdcvAHAAAoTYMLTYQLZV1y8QcAAChNhAtNhgtlXXLyBwAAKE2FC02HC2VdcvMHAAAoTYULTYgLZV1y9AcAAChNhwtNiQtlXXL1BwAAKE17C02CC2VdcvYHAAAoTYoLTYsLZV1y9wcAAChNiwtNjQtlXXL4BwAAKE2LC02MC2VdcvkHAAAoTYwLTY4LZV1y+gcAAChNjQtNjwtlXXL7BwAAKE2EC02KC2VdcvwHAAAoTZALTZELZV1y/QcAAChNkQtNkwtlXXL+BwAAKE2RC02SC2Vdcv8HAAAoTZILTZQLZV1yAAgAAChNkwtNlQtlXXIBCAAAKE2VC02WC2VdcgIIAAAoTZYLTZgLZV1yAwgAAChNlgtNlwtlXXIECAAAKE2MC02QC2VdcgUIAAAoTZkLTZoLZV1yBggAAChNmgtNnAtlXXIHCAAAKE2aC02bC2VdcggIAAAoTZsLTZ0LZV1yCQgAAChNnAtNngtlXXIKCAAAKE2eC02fC2VdcgsIAAAoTZ4LTaALZV1yDAgAAChNnwtNowtlXXINCAAAKE2gC02hC2Vdcg4IAAAoTaALTaILZV1yDwgAAChNoQtNpQtlXXIQCAAAKE2hC02jC2VdchEIAAAoTaILTaYLZV1yEggAAChNpAtNpQtlXXITCAAAKE2kC02mC2VdchQIAAAoTZILTZkLZV1yFQgAAChNpwtNqAtlXXIWCAAAKE2oC02pC2VdchcIAAAoTagLTaoLZV1yGAgAAChNqQtNqwtlXXIZCAAAKE2qC02sC2VdchoIAAAoTawLTa4LZV1yGwgAAChNrAtNrQtlXXIcCAAAKE2bC02nC2Vdch0IAAAoTa8LTbALZV1yHggAAChNsAtNsQtlXXIfCAAAKE2xC02yC2VdciAIAAAoTakLTa8LZV1yIQgAAChNswtNtAtlXXIiCAAAKE20C022C2VdciMIAAAoTbQLTbULZV1yJAgAAChNtQtNtwtlXXIlCAAAKE22C024C2VdciYIAAAoTbgLTbkLZV1yJwgAAChNuQtNugtlXXIoCAAAKE25C027C2VdcikIAAAoTbELTbMLZV1yKggAAChNvAtNvQtlXXIrCAAAKE29C02/C2VdciwIAAAoTb0LTb4LZV1yLQgAAChNvgtNwAtlXXIuCAAAKE2/C03BC2Vdci8IAAAoTcELTcILZV1yMAgAAChNwQtNwwtlXXIxCAAAKE21C028C2VdcjIIAAAoTcQLTcULZV1yMwgAAChNxQtNxgtlXXI0CAAAKE3GC03HC2VdcjUIAAAoTb4LTcQLZV1yNggAAChNyAtNyQtlXXI3CAAAKE3JC03KC2VdcjgIAAAoTckLTcsLZV1yOQgAAChNygtNzAtlXXI6CAAAKE3LC03NC2VdcjsIAAAoTc0LTc4LZV1yPAgAAChNzgtNzwtlXXI9CAAAKE3PC03QC2Vdcj4IAAAoTcYLTcgLZV1yPwgAAChN0QtN0gtlXXJACAAAKE3SC03TC2VdckEIAAAoTdMLTdQLZV1yQggAAChNygtN0QtlXXJDCAAAKE3VC03WC2VdckQIAAAoTdYLTdgLZV1yRQgAAChN1gtN1wtlXXJGCAAAKE3XC03ZC2VdckcIAAAoTdgLTdoLZV1ySAgAAChN2AtN2wtlXXJJCAAAKE3aC03cC2VdckoIAAAoTdMLTdULZV1ySwgAAChN3QtN3gtlXXJMCAAAKE3eC03gC2Vdck0IAAAoTd4LTd8LZV1yTggAAChN3wtN4QtlXXJPCAAAKE3gC03iC2VdclAIAAAoTeILTeMLZV1yUQgAAChN4gtN5AtlXXJSCAAAKE3XC03dC2VdclMIAAAoTeULTeYLZV1yVAgAAChN5gtN6AtlXXJVCAAAKE3mC03nC2VdclYIAAAoTecLTekLZV1yVwgAAChN6AtN6gtlXXJYCAAAKE3qC03rC2VdclkIAAAoTeoLTewLZV1yWggAAChN3wtN5QtlXXJbCAAAKE3tC03uC2VdclwIAAAoTe4LTe8LZV1yXQgAAChN7gtN8AtlXXJeCAAAKE3vC03xC2Vdcl8IAAAoTfALTfILZV1yYAgAAChN8gtN9AtlXXJhCAAAKE3yC03zC2VdcmIIAAAoTecLTe0LZV1yYwgAAChN9QtN9gtlXXJkCAAAKE32C034C2VdcmUIAAAoTfYLTfcLZV1yZggAAChN9wtN+QtlXXJnCAAAKE34C036C2VdcmgIAAAoTfgLTfsLZV1yaQgAAChN+gtN/AtlXXJqCAAAKE3vC031C2VdcmsIAAAoTf0LTf4LZV1ybAgAAChN/gtNAAxlXXJtCAAAKE3+C03/C2Vdcm4IAAAoTf8LTQEMZV1ybwgAAChN9wtN/QtlXXJwCAAAKE0CDE0DDGVdcnEIAAAoTQMMTQQMZV1ycggAAChNAwxNBQxlXXJzCAAAKE0EDE0GDGVdcnQIAAAoTQUMTQcMZV1ydQgAAChNBwxNCQxlXXJ2CAAAKE0HDE0IDGVdcncIAAAoTf8LTQIMZV1yeAgAAChNCgxNCwxlXXJ5CAAAKE0LDE0MDGVdcnoIAAAoTQsMTQ0MZV1yewgAAChNDAxNDgxlXXJ8CAAAKE0NDE0PDGVdcn0IAAAoTQ8MTREMZV1yfggAAChNDwxNEAxlXXJ/CAAAKE0EDE0KDGVdcoAIAAAoTRIMTRMMZV1ygQgAAChNEgxNGAxlXXKCCAAAKE0TDE0UDGVdcoMIAAAoTRMMTRUMZV1yhAgAAChNFAxNFgxlXXKFCAAAKE0VDE0XDGVdcoYIAAAoTRcMTRgMZV1yhwgAAChNDAxNEgxlXXKICAAAKE0ZDE0aDGVdcokIAAAoTRoMTRwMZV1yiggAAChNGgxNGwxlXXKLCAAAKE0bDE0dDGVdcowIAAAoTRQMTRkMZV1yjQgAAChNHgxNHwxlXXKOCAAAKE0fDE0gDGVdco8IAAAoTR8MTSEMZV1ykAgAAChNIAxNIgxlXXKRCAAAKE0hDE0jDGVdcpIIAAAoTSMMTSQMZV1ykwgAAChNJAxNJQxlXXKUCAAAKE0lDE0mDGVdcpUIAAAoTRsMTR4MZV1ylggAAChNJwxNKAxlXXKXCAAAKE0oDE0qDGVdcpgIAAAoTSgMTSkMZV1ymQgAAChNKQxNKwxlXXKaCAAAKE0qDE0sDGVdcpsIAAAoTSwMTS0MZV1ynAgAAChNLAxNLgxlXXKdCAAAKE0tDE0vDGVdcp4IAAAoTS4MTTAMZV1ynwgAAChNLwxNMQxlXXKgCAAAKE0wDE0xDGVdcqEIAAAoTSAMTScMZV1yoggAAChNMgxNMwxlXXKjCAAAKE0zDE01DGVdcqQIAAAoTTMMTTQMZV1ypQgAAChNNAxNNgxlXXKmCAAAKE01DE03DGVdcqcIAAAoTTcMTTkMZV1yqAgAAChNNwxNOAxlXXKpCAAAKE04DE07DGVdcqoIAAAoTTkMTToMZV1yqwgAAChNOgxNOwxlXXKsCAAAKE0pDE0yDGVdcq0IAAAoTTwMTT0MZV1yrggAAChNPQxNPwxlXXKvCAAAKE09DE0+DGVdcrAIAAAoTT4MTUAMZV1ysQgAAChNPwxNQQxlXXKyCAAAKE1BDE1CDGVdcrMIAAAoTUIMTUMMZV1ytAgAAChNQwxNRgxlXXK1CAAAKE1EDE1GDGVdcrYIAAAoTUUMTUYMZV1ytwgAAChNNAxNPAxlXXK4CAAAKE1HDE1IDGVdcrkIAAAoTUgMTUoMZV1yuggAAChNSAxNSQxlXXK7CAAAKE1JDE1LDGVdcrwIAAAoTT4MTUcMZV1yvQgAAChNTAxNTQxlXXK+CAAAKE1NDE1PDGVdcr8IAAAoTU0MTU4MZV1ywAgAAChNTgxNUAxlXXLBCAAAKE1PDE1RDGVdcsIIAAAoTU8MTVIMZV1ywwgAAChNUQxNUwxlXXLECAAAKE1JDE1MDGVdcsUIAAAoTVQMTVUMZV1yxggAAChNVQxNVwxlXXLHCAAAKE1VDE1WDGVdcsgIAAAoTVYMTVgMZV1yyQgAAChNTgxNVAxlXXLKCAAAKE1ZDE1aDGVdcssIAAAoTVoMTVwMZV1yzAgAAChNWgxNWwxlXXLNCAAAKE1bDE1dDGVdcs4IAAAoTVwMTV4MZV1yzwgAAChNXgxNXwxlXXLQCAAAKE1fDE1gDGVdctEIAAAoTWAMTWMMZV1y0ggAAChNYQxNYwxlXXLTCAAAKE1iDE1jDGVdctQIAAAoTVYMTVkMZV1y1QgAAChNZAxNZQxlXXLWCAAAKE1lDE1mDGVdctcIAAAoTWYMTWcMZV1y2AgAAChNWwxNZAxlXXLZCAAAKE1oDE1pDGVdctoIAAAoTWkMTWsMZV1y2wgAAChNaQxNagxlXXLcCAAAKE1qDE1sDGVdct0IAAAoTWsMTW0MZV1y3ggAAChNawxNbgxlXXLfCAAAKE1tDE1vDGVdcuAIAAAoTWYMTWgMZV1y4QgAAChNcAxNcQxlXXLiCAAAKE1xDE1zDGVdcuMIAAAoTXEMTXIMZV1y5AgAAChNcgxNdAxlXXLlCAAAKE1zDE11DGVdcuYIAAAoTWoMTXAMZV1y5wgAAChNdgxNdwxlXXLoCAAAKE13DE14DGVdcukIAAAoTXcMTXkMZV1y6ggAAChNeAxNegxlXXLrCAAAKE15DE17DGVdcuwIAAAoTXsMTX0MZV1y7QgAAChNewxNfAxlXXLuCAAAKE1yDE12DGVdcu8IAAAoTX4MTX8MZV1y8AgAAChNfwxNgQxlXXLxCAAAKE1/DE2ADGVdcvIIAAAoTYAMTYIMZV1y8wgAAChNgQxNgwxlXXL0CAAAKE2DDE2EDGVdcvUIAAAoTYQMTYUMZV1y9ggAAChNhAxNhgxlXXL3CAAAKE14DE1+DGVdcvgIAAAoTYcMTYgMZV1y+QgAAChNiAxNigxlXXL6CAAAKE2IDE2JDGVdcvsIAAAoTYkMTYsMZV1y/AgAAChNigxNjAxlXXL9CAAAKE2MDE2NDGVdcv4IAAAoTY0MTY8MZV1y/wgAAChNjQxNjgxlXXIACQAAKE2ADE2HDGVdcgEJAAAoTZAMTZEMZV1yAgkAAChNkQxNkwxlXXIDCQAAKE2RDE2SDGVdcgQJAAAoTZIMTZQMZV1yBQkAAChNkwxNlQxlXXIGCQAAKE2VDE2WDGVdcgcJAAAoTZUMTZcMZV1yCAkAAChNlgxNmAxlXXIJCQAAKE2XDE2ZDGVdcgoJAAAoTZgMTZoMZV1yCwkAAChNmQxNmgxlXXIMCQAAKE2JDE2QDGVdcg0JAAAoTZsMTZwMZV1yDgkAAChNnAxNngxlXXIPCQAAKE2cDE2dDGVdchAJAAAoTZ0MTZ8MZV1yEQkAAChNngxNoAxlXXISCQAAKE2gDE2hDGVdchMJAAAoTaEMTaMMZV1yFAkAAChNoQxNogxlXXIVCQAAKE2SDE2bDGVdchYJAAAoTaQMTaUMZV1yFwkAAChNpQxNpgxlXXIYCQAAKE2lDE2nDGVdchkJAAAoTaYMTagMZV1yGgkAAChNpwxNqQxlXXIbCQAAKE2pDE2rDGVdchwJAAAoTakMTaoMZV1yHQkAAChNnQxNpAxlXXIeCQAAKE2sDE2tDGVdch8JAAAoTa0MTa4MZV1yIAkAAChNrQxNrwxlXXIhCQAAKE2uDE2wDGVdciIJAAAoTa8MTbEMZV1yIwkAAChNsQxNsgxlXXIkCQAAKE2yDE2zDGVdciUJAAAoTbMMTbQMZV1yJgkAAChNpgxNrAxlXXInCQAAKE21DE22DGVdcigJAAAoTbUMTbsMZV1yKQkAAChNtgxNtwxlXXIqCQAAKE22DE24DGVdcisJAAAoTbcMTbkMZV1yLAkAAChNuAxNugxlXXItCQAAKE26DE27DGVdci4JAAAoTa4MTbUMZV1yLwkAAChNvAxNvQxlXXIwCQAAKE29DE2/DGVdcjEJAAAoTb0MTb4MZV1yMgkAAChNvgxNwAxlXXIzCQAAKE2/DE3BDGVdcjQJAAAoTcEMTcIMZV1yNQkAAChNwQxNwwxlXXI2CQAAKE3CDE3EDGVdcjcJAAAoTcMMTcUMZV1yOAkAAChNxAxNxwxlXXI5CQAAKE3FDE3HDGVdcjoJAAAoTcYMTccMZV1yOwkAAChNtwxNvAxlXXI8CQAAKE3IDE3JDGVdcj0JAAAoTckMTcsMZV1yPgkAAChNyQxNygxlXXI/CQAAKE3KDE3MDGVdckAJAAAoTb4MTcgMZV1yQQkAAChNzQxNzgxlXXJCCQAAKE3ODE3QDGVdckMJAAAoTc4MTc8MZV1yRAkAAChNzwxN0QxlXXJFCQAAKE3QDE3SDGVdckYJAAAoTdIMTdMMZV1yRwkAAChN0gxN1AxlXXJICQAAKE3KDE3NDGVdckkJAAAoTdUMTdYMZV1ySgkAAChN1gxN1wxlXXJLCQAAKE3WDE3YDGVdckwJAAAoTdcMTdkMZV1yTQkAAChN2AxN2gxlXXJOCQAAKE3aDE3cDGVdck8JAAAoTdoMTdsMZV1yUAkAAChNzwxN1QxlXXJRCQAAKE3dDE3eDGVdclIJAAAoTd4MTeAMZV1yUwkAAChN3gxN3wxlXXJUCQAAKE3fDE3hDGVdclUJAAAoTeAMTeIMZV1yVgkAAChN1wxN3QxlXXJXCQAAKE3jDE3kDGVdclgJAAAoTeQMTeYMZV1yWQkAAChN5AxN5QxlXXJaCQAAKE3lDE3nDGVdclsJAAAoTeYMTegMZV1yXAkAAChN6AxN6QxlXXJdCQAAKE3pDE3rDGVdcl4JAAAoTekMTeoMZV1yXwkAAChN3wxN4wxlXXJgCQAAKE3sDE3tDGVdcmEJAAAoTe0MTe8MZV1yYgkAAChN7QxN7gxlXXJjCQAAKE3uDE3wDGVdcmQJAAAoTe8MTfEMZV1yZQkAAChN8QxN8gxlXXJmCQAAKE3xDE3zDGVdcmcJAAAoTfIMTfYMZV1yaAkAAChN8wxN9AxlXXJpCQAAKE3zDE31DGVdcmoJAAAoTfQMTfgMZV1yawkAAChN9AxN9gxlXXJsCQAAKE31DE35DGVdcm0JAAAoTfcMTfgMZV1ybgkAAChN9wxN+QxlXXJvCQAAKE3lDE3sDGVdcnAJAAAoTfoMTfsMZV1ycQkAAChN+wxN/QxlXXJyCQAAKE37DE38DGVdcnMJAAAoTfwMTf4MZV1ydAkAAChN/QxNAA1lXXJ1CQAAKE39DE3/DGVdcnYJAAAoTe4MTfoMZV1ydwkAAChNAQ1NAg1lXXJ4CQAAKE0CDU0DDWVdcnkJAAAoTQINTQQNZV1yegkAAChNAw1NBQ1lXXJ7CQAAKE0EDU0GDWVdcnwJAAAoTQYNTQgNZV1yfQkAAChNBg1NBw1lXXJ+CQAAKE38DE0BDWVdcn8JAAAoTQkNTQoNZV1ygAkAAChNCg1NDA1lXXKBCQAAKE0KDU0LDWVdcoIJAAAoTQsNTQ0NZV1ygwkAAChNDA1NDg1lXXKECQAAKE0ODU0PDWVdcoUJAAAoTQ8NTRENZV1yhgkAAChNDw1NEA1lXXKHCQAAKE0DDU0JDWVdcogJAAAoTRINTRMNZV1yiQkAAChNEw1NFA1lXXKKCQAAKE0TDU0VDWVdcosJAAAoTRQNTRYNZV1yjAkAAChNFQ1NGA1lXXKNCQAAKE0VDU0XDWVdco4JAAAoTQsNTRINZV1yjwkAAChNGQ1NGg1lXXKQCQAAKE0aDU0cDWVdcpEJAAAoTRoNTRsNZV1ykgkAAChNGw1NHQ1lXXKTCQAAKE0cDU0eDWVdcpQJAAAoTR4NTR8NZV1ylQkAAChNHw1NIA1lXXKWCQAAKE0gDU0jDWVdcpcJAAAoTSENTSMNZV1ymAkAAChNIg1NIw1lXXKZCQAAKE0UDU0ZDWVdcpoJAAAoTSQNTSUNZV1ymwkAAChNJQ1NJw1lXXKcCQAAKE0lDU0mDWVdcp0JAAAoTSYNTSgNZV1yngkAAChNJw1NKQ1lXXKfCQAAKE0pDU0rDWVdcqAJAAAoTSkNTSoNZV1yoQkAAChNKg1NLQ1lXXKiCQAAKE0rDU0sDWVdcqMJAAAoTSwNTS0NZV1ypAkAAChNGw1NJA1lXXKlCQAAKE0uDU0vDWVdcqYJAAAoTS8NTTENZV1ypwkAAChNLw1NMA1lXXKoCQAAKE0wDU0yDWVdcqkJAAAoTTENTTMNZV1yqgkAAChNMw1NNA1lXXKrCQAAKE00DU01DWVdcqwJAAAoTTQNTTYNZV1yrQkAAChNJg1NLg1lXXKuCQAAKE03DU04DWVdcq8JAAAoTTgNTToNZV1ysAkAAChNOA1NOQ1lXXKxCQAAKE05DU07DWVdcrIJAAAoTToNTTwNZV1yswkAAChNPA1NPQ1lXXK0CQAAKE09DU0+DWVdcrUJAAAoTT4NTUENZV1ytgkAAChNPw1NQQ1lXXK3CQAAKE1ADU1BDWVdcrgJAAAoTTANTTcNZV1yuQkAAChNQg1NQw1lXXK6CQAAKE1DDU1FDWVdcrsJAAAoTUMNTUQNZV1yvAkAAChNRA1NRg1lXXK9CQAAKE1FDU1HDWVdcr4JAAAoTUcNTUgNZV1yvwkAAChNRw1NSQ1lXXLACQAAKE1IDU1KDWVdcsEJAAAoTUkNTUsNZV1ywgkAAChNSg1NTQ1lXXLDCQAAKE1LDU1NDWVdcsQJAAAoTUwNTU0NZV1yxQkAAChNOQ1NQg1lXXLGCQAAKE1ODU1PDWVdcscJAAAoTU8NTVANZV1yyAkAAChNTw1NUQ1lXXLJCQAAKE1QDU1SDWVdcsoJAAAoTVENTVMNZV1yywkAAChNUw1NVQ1lXXLMCQAAKE1TDU1UDWVdcs0JAAAoTUQNTU4NZV1yzgkAAChNVg1NVw1lXXLPCQAAKE1XDU1ZDWVdctAJAAAoTVcNTVgNZV1y0QkAAChNWA1NWg1lXXLSCQAAKE1ZDU1bDWVdctMJAAAoTVANTVYNZV1y1AkAAChNXA1NXQ1lXXLVCQAAKE1dDU1eDWVdctYJAAAoTV0NTV8NZV1y1wkAAChNXg1NYA1lXXLYCQAAKE1fDU1hDWVdctkJAAAoTWENTWMNZV1y2gkAAChNYQ1NYg1lXXLbCQAAKE1YDU1cDWVdctwJAAAoTWQNTWUNZV1y3QkAAChNZQ1NZw1lXXLeCQAAKE1lDU1mDWVdct8JAAAoTWYNTWgNZV1y4AkAAChNZw1NaQ1lXXLhCQAAKE1nDU1qDWVdcuIJAAAoTWkNTWsNZV1y4wkAAChNXg1NZA1lXXLkCQAAKE1sDU1tDWVdcuUJAAAoTW0NTW4NZV1y5gkAAChNbQ1Nbw1lXXLnCQAAKE1uDU1wDWVdcugJAAAoTW8NTXENZV1y6QkAAChNcQ1Ncw1lXXLqCQAAKE1xDU1yDWVdcusJAAAoTWYNTWwNZV1y7AkAAChNdA1NdQ1lXXLtCQAAKE11DU13DWVdcu4JAAAoTXUNTXYNZV1y7wkAAChNdg1NeA1lXXLwCQAAKE1uDU10DWVdcvEJAAAoTXkNTXoNZV1y8gkAAChNeQ1Nfw1lXXLzCQAAKE16DU17DWVdcvQJAAAoTXoNTXwNZV1y9QkAAChNew1NfQ1lXXL2CQAAKE18DU1+DWVdcvcJAAAoTX4NTX8NZV1y+AkAAChNdg1NeQ1lXXL5CQAAKE2ADU2BDWVdcvoJAAAoTYENTYINZV1y+wkAAChNgQ1Ngw1lXXL8CQAAKE2CDU2EDWVdcv0JAAAoTYMNTYYNZV1y/gkAAChNgw1NhQ1lXXL/CQAAKE17DU2ADWVdcgAKAAAoTYcNTYgNZV1yAQoAAChNiA1NiQ1lXXICCgAAKE2IDU2KDWVdcgMKAAAoTYkNTYsNZV1yBAoAAChNig1NjQ1lXXIFCgAAKE2KDU2MDWVdcgYKAAAoTYINTYcNZV1yBwoAAChNjg1Njw1lXXIICgAAKE2PDU2RDWVdcgkKAAAoTY8NTZANZV1yCgoAAChNkA1Nkg1lXXILCgAAKE2JDU2ODWVdcgwKAAAoTZMNTZQNZV1yDQoAAChNlA1NlQ1lXXIOCgAAKE2UDU2WDWVdcg8KAAAoTZUNTZcNZV1yEAoAAChNlg1NmA1lXXIRCgAAKE2YDU2ZDWVdchIKAAAoTZkNTZoNZV1yEwoAAChNmg1Nmw1lXXIUCgAAKE2QDU2TDWVdchUKAAAoTZwNTZ0NZV1yFgoAAChNnQ1Nnw1lXXIXCgAAKE2dDU2eDWVdchgKAAAoTZ4NTaANZV1yGQoAAChNnw1NoQ1lXXIaCgAAKE2fDU2iDWVdchsKAAAoTaENTaMNZV1yHAoAAChNlQ1NnA1lXXIdCgAAKE2kDU2lDWVdch4KAAAoTaUNTacNZV1yHwoAAChNpQ1Npg1lXXIgCgAAKE2mDU2oDWVdciEKAAAoTacNTakNZV1yIgoAAChNpw1Nqg1lXXIjCgAAKE2pDU2rDWVdciQKAAAoTZ4NTaQNZV1yJQoAAChNrA1NrQ1lXXImCgAAKE2tDU2uDWVdcicKAAAoTa4NTa8NZV1yKAoAAChNpg1NrA1lXXIpCgAAKE2wDU2xDWVdcioKAAAoTbENTbMNZV1yKwoAAChNsQ1Nsg1lXXIsCgAAKE2yDU20DWVdci0KAAAoTbMNTbUNZV1yLgoAAChNsw1Ntg1lXXIvCgAAKE21DU23DWVdcjAKAAAoTa4NTbANZV1yMQoAAChNuA1NuQ1lXXIyCgAAKE25DU26DWVdcjMKAAAoTbkNTbsNZV1yNAoAAChNug1NvA1lXXI1CgAAKE27DU29DWVdcjYKAAAoTb0NTb4NZV1yNwoAAChNvg1Nvw1lXXI4CgAAKE2/DU3ADWVdcjkKAAAoTbINTbgNZV1yOgoAAChNwQ1Nwg1lXXI7CgAAKE3CDU3EDWVdcjwKAAAoTcINTcMNZV1yPQoAAChNww1NxQ1lXXI+CgAAKE3EDU3GDWVdcj8KAAAoTboNTcENZV1yQAoAAChNxw1NyA1lXXJBCgAAKE3IDU3KDWVdckIKAAAoTcgNTckNZV1yQwoAAChNyQ1Nyw1lXXJECgAAKE3DDU3HDWVdckUKAAAoTcwNTc0NZV1yRgoAAChNzQ1Nzg1lXXJHCgAAKE3NDU3PDWVdckgKAAAoTc4NTdANZV1ySQoAAChNzw1N0Q1lXXJKCgAAKE3RDU3SDWVdcksKAAAoTdINTdMNZV1yTAoAAChN0w1N1A1lXXJNCgAAKE3JDU3MDWVdck4KAAAoTdUNTdYNZV1yTwoAAChN1g1N1w1lXXJQCgAAKE3XDU3YDWVdclEKAAAoTc4NTdUNZV1yUgoAAChN2Q1N2g1lXXJTCgAAKE3aDU3bDWVdclQKAAAoTdoNTdwNZV1yVQoAAChN2w1N3Q1lXXJWCgAAKE3cDU3fDWVdclcKAAAoTdwNTd4NZV1yWAoAAChN1w1N2Q1lXXJZCgAAKE3gDU3hDWVdcloKAAAoTeENTeINZV1yWwoAAChN4g1N4w1lXXJcCgAAKE3bDU3gDWVdcl0KAAAoTeQNTeUNZV1yXgoAAChN5Q1N5g1lXXJfCgAAKE3lDU3nDWVdcmAKAAAoTeYNTegNZV1yYQoAAChN5w1N6Q1lXXJiCgAAKE3pDU3qDWVdcmMKAAAoTeoNTesNZV1yZAoAAChN6w1N7A1lXXJlCgAAKE3iDU3kDWVdcmYKAAAoTe0NTe4NZV1yZwoAAChN7g1N7w1lXXJoCgAAKE3uDU3wDWVdcmkKAAAoTe8NTfENZV1yagoAAChN8A1N8w1lXXJrCgAAKE3wDU3yDWVdcmwKAAAoTeYNTe0NZV1ybQoAAChN9A1N9Q1lXXJuCgAAKE31DU33DWVdcm8KAAAoTfUNTfYNZV1ycAoAAChN9g1N+A1lXXJxCgAAKE33DU35DWVdcnIKAAAoTfkNTfoNZV1ycwoAAChN+g1N+w1lXXJ0CgAAKE36DU38DWVdcnUKAAAoTe8NTfQNZV1ydgoAAChN/Q1N/g1lXXJ3CgAAKE3+DU0ADmVdcngKAAAoTf4NTf8NZV1yeQoAAChN/w1NAQ5lXXJ6CgAAKE32DU39DWVdcnsKAAAoTQIOTQMOZV1yfAoAAChNAw5NBQ5lXXJ9CgAAKE0DDk0EDmVdcn4KAAAoTQQOTQYOZV1yfwoAAChNBQ5NBw5lXXKACgAAKE0FDk0IDmVdcoEKAAAoTQcOTQkOZV1yggoAAChN/w1NAg5lXXKDCgAAKE0KDk0LDmVdcoQKAAAoTQsOTQ0OZV1yhQoAAChNCw5NDA5lXXKGCgAAKE0MDk0ODmVdcocKAAAoTQ0OTQ8OZV1yiAoAAChNBA5NCg5lXXKJCgAAKE0QDk0RDmVdcooKAAAoTREOTRIOZV1yiwoAAChNEQ5NEw5lXXKMCgAAKE0SDk0UDmVdco0KAAAoTRMOTRUOZV1yjgoAAChNFQ5NFg5lXXKPCgAAKE0WDk0XDmVdcpAKAAAoTRcOTRgOZV1ykQoAAChNDA5NEA5lXXKSCgAAKE0ZDk0aDmVdcpMKAAAoTRoOTRwOZV1ylAoAAChNGg5NGw5lXXKVCgAAKE0bDk0dDmVdcpYKAAAoTRwOTR4OZV1ylwoAAChNHg5NHw5lXXKYCgAAKE0fDk0gDmVdcpkKAAAoTRIOTRkOZV1ymgoAAChNIQ5NIg5lXXKbCgAAKE0iDk0kDmVdcpwKAAAoTSIOTSMOZV1ynQoAAChNIw5NJQ5lXXKeCgAAKE0kDk0nDmVdcp8KAAAoTSQOTSYOZV1yoAoAAChNGw5NIQ5lXXKhCgAAKE0oDk0pDmVdcqIKAAAoTSkOTSsOZV1yowoAAChNKQ5NKg5lXXKkCgAAKE0qDk0sDmVdcqUKAAAoTSsOTS0OZV1ypgoAAChNLQ5NLg5lXXKnCgAAKE0uDk0vDmVdcqgKAAAoTS4OTTAOZV1yqQoAAChNIw5NKA5lXXKqCgAAKE0xDk0yDmVdcqsKAAAoTTIOTTQOZV1yrAoAAChNMg5NMw5lXXKtCgAAKE0zDk01DmVdcq4KAAAoTTQOTTYOZV1yrwoAAChNNg5NNw5lXXKwCgAAKE03Dk05DmVdcrEKAAAoTTcOTTgOZV1ysgoAAChNKg5NMQ5lXXKzCgAAKE06Dk07DmVdcrQKAAAoTTsOTT0OZV1ytQoAAChNOw5NPA5lXXK2CgAAKE08Dk0+DmVdcrcKAAAoTT0OTT8OZV1yuAoAAChNPw5NQA5lXXK5CgAAKE1ADk1BDmVdcroKAAAoTUEOTUQOZV1yuwoAAChNQg5NRA5lXXK8CgAAKE1DDk1EDmVdcr0KAAAoTTMOTToOZV1yvgoAAChNRQ5NRg5lXXK/CgAAKE1GDk1IDmVdcsAKAAAoTUYOTUcOZV1ywQoAAChNRw5NSQ5lXXLCCgAAKE1IDk1KDmVdcsMKAAAoTUoOTUsOZV1yxAoAAChNSw5NTA5lXXLFCgAAKE1MDk1PDmVdcsYKAAAoTU0OTU8OZV1yxwoAAChNTg5NTw5lXXLICgAAKE08Dk1FDmVdcskKAAAoTVAOTVEOZV1yygoAAChNUQ5NUw5lXXLLCgAAKE1RDk1SDmVdcswKAAAoTVIOTVQOZV1yzQoAAChNUw5NVQ5lXXLOCgAAKE1VDk1WDmVdcs8KAAAoTVYOTVcOZV1y0AoAAChNVg5NWA5lXXLRCgAAKE1HDk1QDmVdctIKAAAoTVkOTVoOZV1y0woAAChNWg5NXA5lXXLUCgAAKE1aDk1bDmVdctUKAAAoTVsOTV0OZV1y1goAAChNXA5NXg5lXXLXCgAAKE1eDk1fDmVdctgKAAAoTV4OTWAOZV1y2QoAAChNUg5NWQ5lXXLaCgAAKE1hDk1iDmVdctsKAAAoTWIOTWQOZV1y3AoAAChNYg5NYw5lXXLdCgAAKE1jDk1lDmVdct4KAAAoTWQOTWYOZV1y3woAAChNZg5NZw5lXXLgCgAAKE1mDk1oDmVdcuEKAAAoTWcOTWkOZV1y4goAAChNaA5Nag5lXXLjCgAAKE1pDk1rDmVdcuQKAAAoTWoOTWsOZV1y5QoAAChNWw5NYQ5lXXLmCgAAKE1sDk1tDmVdcucKAAAoTW0OTW8OZV1y6AoAAChNbQ5Nbg5lXXLpCgAAKE1uDk1wDmVdcuoKAAAoTW8OTXEOZV1y6woAAChNcQ5Ncg5lXXLsCgAAKE1yDk1zDmVdcu0KAAAoTXMOTXYOZV1y7goAAChNdA5Ndg5lXXLvCgAAKE11Dk12DmVdcvAKAAAoTWMOTWwOZV1y8QoAAChNdw5NeA5lXXLyCgAAKE14Dk16DmVdcvMKAAAoTXgOTXkOZV1y9AoAAChNeQ5New5lXXL1CgAAKE16Dk18DmVdcvYKAAAoTXwOTX0OZV1y9woAAChNfQ5Nfg5lXXL4CgAAKE1+Dk2BDmVdcvkKAAAoTX8OTYEOZV1y+goAAChNgA5NgQ5lXXL7CgAAKE1uDk13DmVdcvwKAAAoTYIOTYMOZV1y/QoAAChNgw5NhA5lXXL+CgAAKE2DDk2FDmVdcv8KAAAoTYQOTYYOZV1yAAsAAChNhQ5NiA5lXXIBCwAAKE2FDk2HDmVdcgILAAAoTXkOTYIOZV1yAwsAAChNiQ5Nig5lXXIECwAAKE2KDk2MDmVdcgULAAAoTYoOTYsOZV1yBgsAAChNiw5NjQ5lXXIHCwAAKE2MDk2ODmVdcggLAAAoTY4OTY8OZV1yCQsAAChNjg5NkA5lXXIKCwAAKE2PDk2RDmVdcgsLAAAoTZAOTZIOZV1yDAsAAChNkQ5NlA5lXXINCwAAKE2SDk2UDmVdcg4LAAAoTZMOTZQOZV1yDwsAAChNhA5NiQ5lXXIQCwAAKE2VDk2WDmVdchELAAAoTZUOTZsOZV1yEgsAAChNlg5Nlw5lXXITCwAAKE2WDk2YDmVdchQLAAAoTZcOTZkOZV1yFQsAAChNmA5Nmg5lXXIWCwAAKE2aDk2bDmVdchcLAAAoTYsOTZUOZV1yGAsAAChNnA5NnQ5lXXIZCwAAKE2dDk2eDmVdchoLAAAoTZ0OTZ8OZV1yGwsAAChNng5NoA5lXXIcCwAAKE2fDk2hDmVdch0LAAAoTaEOTaMOZV1yHgsAAChNoQ5Nog5lXXIfCwAAKE2XDk2cDmVdciALAAAoTaQOTaUOZV1yIQsAAChNpQ5Npg5lXXIiCwAAKE2lDk2nDmVdciMLAAAoTaYOTagOZV1yJAsAAChNpw5Nqg5lXXIlCwAAKE2nDk2pDmVdciYLAAAoTZ4OTaQOZV1yJwsAAChNqw5NrA5lXXIoCwAAKE2sDk2uDmVdcikLAAAoTawOTa0OZV1yKgsAAChNrQ5Nrw5lXXIrCwAAKE2uDk2wDmVdciwLAAAoTbAOTbIOZV1yLQsAAChNsA5NsQ5lXXIuCwAAKE2xDk20DmVdci8LAAAoTbIOTbMOZV1yMAsAAChNsw5NtA5lXXIxCwAAKE2mDk2rDmVdcjILAAAoTbUOTbYOZV1yMwsAAChNtg5NuA5lXXI0CwAAKE22Dk23DmVdcjULAAAoTbcOTbkOZV1yNgsAAChNuA5Nug5lXXI3CwAAKE26Dk27DmVdcjgLAAAoTbsOTbwOZV1yOQsAAChNvA5Nvw5lXXI6CwAAKE29Dk2/DmVdcjsLAAAoTb4OTb8OZV1yPAsAAChNrQ5NtQ5lXXI9CwAAKE3ADk3BDmVdcj4LAAAoTcEOTcMOZV1yPwsAAChNwQ5Nwg5lXXJACwAAKE3CDk3EDmVdckELAAAoTcMOTcUOZV1yQgsAAChNww5Nxg5lXXJDCwAAKE3FDk3HDmVdckQLAAAoTbcOTcAOZV1yRQsAAChNyA5NyQ5lXXJGCwAAKE3JDk3LDmVdckcLAAAoTckOTcoOZV1ySAsAAChNyg5NzA5lXXJJCwAAKE3LDk3NDmVdckoLAAAoTc0OTc4OZV1ySwsAAChNzg5N0A5lXXJMCwAAKE3ODk3PDmVdck0LAAAoTcIOTcgOZV1yTgsAAChN0Q5N0g5lXXJPCwAAKE3SDk3TDmVdclALAAAoTdIOTdQOZV1yUQsAAChN0w5N1Q5lXXJSCwAAKE3UDk3WDmVdclMLAAAoTdYOTdgOZV1yVAsAAChN1g5N1w5lXXJVCwAAKE3KDk3RDmVdclYLAAAoTdkOTdoOZV1yVwsAAChN2g5N2w5lXXJYCwAAKE3bDk3cDmVdclkLAAAoTdMOTdkOZV1yWgsAAChN3Q5N3g5lXXJbCwAAKE3eDk3gDmVdclwLAAAoTd4OTd8OZV1yXQsAAChN3w5N4Q5lXXJeCwAAKE3gDk3iDmVdcl8LAAAoTeAOTeMOZV1yYAsAAChN4g5N5A5lXXJhCwAAKE3bDk3dDmVdcmILAAAoTeUOTeYOZV1yYwsAAChN5g5N6A5lXXJkCwAAKE3mDk3nDmVdcmULAAAoTecOTekOZV1yZgsAAChN3w5N5Q5lXXJnCwAAKE3qDk3rDmVdcmgLAAAoTesOTewOZV1yaQsAAChN6w5N7Q5lXXJqCwAAKE3sDk3uDmVdcmsLAAAoTe0OTe8OZV1ybAsAAChN7w5N8Q5lXXJtCwAAKE3vDk3wDmVdcm4LAAAoTecOTeoOZV1ybwsAAChN8g5N8w5lXXJwCwAAKE3zDk31DmVdcnELAAAoTfMOTfQOZV1ycgsAAChN9A5N9g5lXXJzCwAAKE31Dk33DmVdcnQLAAAoTewOTfIOZV1ydQsAAChN+A5N+Q5lXXJ2CwAAKE35Dk36DmVdcncLAAAoTfoOTfsOZV1yeAsAAChN9A5N+A5lXXJ5CwAAKE38Dk39DmVdcnoLAAAoTf0OTf8OZV1yewsAAChN/Q5N/g5lXXJ8CwAAKE3+Dk0AD2Vdcn0LAAAoTf8OTQEPZV1yfgsAAChNAQ9NAg9lXXJ/CwAAKE0CD00DD2VdcoALAAAoTQMPTQYPZV1ygQsAAChNBA9NBg9lXXKCCwAAKE0FD00GD2VdcoMLAAAoTfoOTfwOZV1yhAsAAChNBw9NCA9lXXKFCwAAKE0ID00KD2VdcoYLAAAoTQgPTQkPZV1yhwsAAChNCQ9NCw9lXXKICwAAKE0KD00MD2VdcokLAAAoTQwPTQ0PZV1yigsAAChNDA9NDg9lXXKLCwAAKE0ND00PD2VdcowLAAAoTQ4PTRAPZV1yjQsAAChNDw9NEQ9lXXKOCwAAKE0QD00RD2Vdco8LAAAoTf4OTQcPZV1ykAsAAChNEg9NEw9lXXKRCwAAKE0TD00UD2VdcpILAAAoTRQPTRUPZV1ykwsAAChNCQ9NEg9lXXKUCwAAKE0WD00XD2VdcpULAAAoTRcPTRkPZV1ylgsAAChNFw9NGA9lXXKXCwAAKE0YD00aD2VdcpgLAAAoTRkPTRwPZV1ymQsAAChNGQ9NGw9lXXKaCwAAKE0UD00WD2VdcpsLAAAoTR0PTR4PZV1ynAsAAChNHg9NIA9lXXKdCwAAKE0eD00fD2Vdcp4LAAAoTR8PTSEPZV1ynwsAAChNIA9NIg9lXXKgCwAAKE0iD00jD2VdcqELAAAoTSIPTSQPZV1yogsAAChNGA9NHQ9lXXKjCwAAKE0lD00mD2VdcqQLAAAoTSYPTSgPZV1ypQsAAChNJg9NJw9lXXKmCwAAKE0nD00pD2VdcqcLAAAoTSgPTSoPZV1yqAsAAChNKg9NKw9lXXKpCwAAKE0qD00sD2VdcqoLAAAoTSsPTS0PZV1yqwsAAChNLA9NLg9lXXKsCwAAKE0tD00wD2Vdcq0LAAAoTS4PTTAPZV1yrgsAAChNLw9NMA9lXXKvCwAAKE0fD00lD2VdcrALAAAoTTEPTTIPZV1ysQsAAChNMg9NNA9lXXKyCwAAKE0yD00zD2VdcrMLAAAoTTMPTTUPZV1ytAsAAChNNA9NNg9lXXK1CwAAKE00D003D2VdcrYLAAAoTTYPTTgPZV1ytwsAAChNJw9NMQ9lXXK4CwAAKE05D006D2VdcrkLAAAoTToPTTwPZV1yugsAAChNOg9NOw9lXXK7CwAAKE07D009D2VdcrwLAAAoTTwPTT4PZV1yvQsAAChNPg9NPw9lXXK+CwAAKE0/D01AD2Vdcr8LAAAoTUAPTUMPZWUoXXLACwAAKE1BD01DD2VdcsELAAAoTUIPTUMPZV1ywgsAAChNMw9NOQ9lXXLDCwAAKE1ED01FD2VdcsQLAAAoTUUPTUcPZV1yxQsAAChNRQ9NRg9lXXLGCwAAKE1GD01ID2VdcscLAAAoTUcPTUkPZV1yyAsAAChNSQ9NSg9lXXLJCwAAKE1JD01LD2VdcsoLAAAoTTsPTUQPZV1yywsAAChNTA9NTQ9lXXLMCwAAKE1ND01OD2Vdcs0LAAAoTU0PTU8PZV1yzgsAAChNTg9NUA9lXXLPCwAAKE1PD01RD2VdctALAAAoTVEPTVMPZV1y0QsAAChNUQ9NUg9lXXLSCwAAKE1GD01MD2VdctMLAAAoTVQPTVUPZV1y1AsAAChNVQ9NVw9lXXLVCwAAKE1VD01WD2VdctYLAAAoTVYPTVgPZV1y1wsAAChNVw9NWQ9lXXLYCwAAKE1OD01UD2VdctkLAAAoTVoPTVsPZV1y2gsAAChNWw9NXQ9lXXLbCwAAKE1bD01cD2VdctwLAAAoTVwPTV4PZV1y3QsAAChNXQ9NXw9lXXLeCwAAKE1fD01gD2Vdct8LAAAoTWAPTWEPZV1y4AsAAChNYA9NYg9lXXLhCwAAKE1WD01aD2VdcuILAAAoTWMPTWQPZV1y4wsAAChNZA9NZg9lXXLkCwAAKE1kD01lD2VdcuULAAAoTWUPTWcPZV1y5gsAAChNZg9NaA9lXXLnCwAAKE1cD01jD2VdcugLAAAoTWkPTWoPZV1y6QsAAChNag9NbA9lXXLqCwAAKE1qD01rD2VdcusLAAAoTWsPTW0PZV1y7AsAAChNbA9Nbg9lXXLtCwAAKE1uD01vD2Vdcu4LAAAoTW4PTXAPZV1y7wsAAChNZQ9NaQ9lXXLwCwAAKE1xD01yD2VdcvELAAAoTXIPTXMPZV1y8gsAAChNcg9NdA9lXXLzCwAAKE1zD011D2VdcvQLAAAoTXQPTXcPZV1y9QsAAChNdA9Ndg9lXXL2CwAAKE1rD01xD2VdcvcLAAAoTXgPTXkPZV1y+AsAAChNeQ9Neg9lXXL5CwAAKE15D017D2VdcvoLAAAoTXoPTXwPZV1y+wsAAChNew9NfQ9lXXL8CwAAKE19D01/D2Vdcv0LAAAoTX0PTX4PZV1y/gsAAChNcw9NeA9lXXL/CwAAKE2AD02BD2VdcgAMAAAoTYEPTYIPZV1yAQwAAChNgg9Ngw9lXXICDAAAKE16D02AD2VdcgMMAAAoTYQPTYUPZV1yBAwAAChNhQ9Nhw9lXXIFDAAAKE2FD02GD2VdcgYMAAAoTYYPTYgPZV1yBwwAAChNgg9NhA9lXXIIDAAAKE2JD02KD2VdcgkMAAAoTYoPTYsPZV1yCgwAAChNig9NjA9lXXILDAAAKE2LD02ND2VdcgwMAAAoTYwPTY4PZV1yDQwAAChNjg9NkA9lXXIODAAAKE2OD02PD2Vdcg8MAAAoTYYPTYkPZV1yEAwAAChNkQ9Nkg9lXXIRDAAAKE2SD02TD2VdchIMAAAoTZMPTZQPZV1yEwwAAChNiw9NkQ9lXXIUDAAAKE2VD02WD2VdchUMAAAoTZYPTZgPZV1yFgwAAChNlg9Nlw9lXXIXDAAAKE2XD02ZD2VdchgMAAAoTZgPTZoPZV1yGQwAAChNmA9Nmw9lXXIaDAAAKE2aD02cD2VdchsMAAAoTZMPTZUPZV1yHAwAAChNnQ9Nng9lXXIdDAAAKE2eD02fD2Vdch4MAAAoTZ8PTaAPZV1yHwwAAChNlw9NnQ9lXXIgDAAAKE2hD02iD2VdciEMAAAoTaIPTaMPZV1yIgwAAChNog9NpA9lXXIjDAAAKE2jD02lD2VdciQMAAAoTaQPTaYPZV1yJQwAAChNpg9NqA9lXXImDAAAKE2mD02nD2VdcicMAAAoTZ8PTaEPZV1yKAwAAChNqQ9Nqg9lXXIpDAAAKE2qD02sD2VdcioMAAAoTaoPTasPZV1yKwwAAChNqw9NrQ9lXXIsDAAAKE2sD02uD2Vdci0MAAAoTaMPTakPZV1yLgwAAChNrw9NsA9lXXIvDAAAKE2wD02yD2VdcjAMAAAoTbAPTbEPZV1yMQwAAChNsQ9Nsw9lXXIyDAAAKE2yD020D2VdcjMMAAAoTbIPTbUPZV1yNAwAAChNtA9Ntg9lXXI1DAAAKE2rD02vD2VdcjYMAAAoTbcPTbgPZV1yNwwAAChNuA9Nug9lXXI4DAAAKE24D025D2VdcjkMAAAoTbkPTbsPZV1yOgwAAChNug9NvA9lXXI7DAAAKE28D029D2VdcjwMAAAoTbwPTb4PZV1yPQwAAChNsQ9Ntw9lXXI+DAAAKE2/D03AD2Vdcj8MAAAoTcAPTcIPZV1yQAwAAChNwA9NwQ9lXXJBDAAAKE3BD03DD2VdckIMAAAoTcIPTcQPZV1yQwwAAChNuQ9Nvw9lXXJEDAAAKE3FD03GD2VdckUMAAAoTcYPTcgPZV1yRgwAAChNxg9Nxw9lXXJHDAAAKE3HD03JD2VdckgMAAAoTcgPTcoPZV1ySQwAAChNyA9Nyw9lXXJKDAAAKE3KD03MD2VdcksMAAAoTcEPTcUPZV1yTAwAAChNzQ9Nzg9lXXJNDAAAKE3OD03PD2Vdck4MAAAoTc4PTdAPZV1yTwwAAChNzw9N0Q9lXXJQDAAAKE3QD03SD2VdclEMAAAoTdIPTdQPZV1yUgwAAChN0g9N0w9lXXJTDAAAKE3HD03ND2VdclQMAAAoTdUPTdYPZV1yVQwAAChN1g9N1w9lXXJWDAAAKE3WD03YD2VdclcMAAAoTdcPTdkPZV1yWAwAAChN2A9N2g9lXXJZDAAAKE3aD03bD2VdcloMAAAoTdsPTdwPZV1yWwwAAChN3A9N3Q9lXXJcDAAAKE3PD03VD2Vdcl0MAAAoTd4PTd8PZV1yXgwAAChN3w9N4A9lXXJfDAAAKE3fD03hD2VdcmAMAAAoTeAPTeIPZV1yYQwAAChN4Q9N4w9lXXJiDAAAKE3jD03lD2VdcmMMAAAoTeMPTeQPZV1yZAwAAChN1w9N3g9lXXJlDAAAKE3mD03nD2VdcmYMAAAoTecPTekPZV1yZwwAAChN5w9N6A9lXXJoDAAAKE3oD03qD2VdcmkMAAAoTekPTesPZV1yagwAAChN6w9N7A9lXXJrDAAAKE3rD03tD2VdcmwMAAAoTeAPTeYPZV1ybQwAAChN7g9N7w9lXXJuDAAAKE3uD030D2Vdcm8MAAAoTe8PTfAPZV1ycAwAAChN7w9N8Q9lXXJxDAAAKE3wD03yD2VdcnIMAAAoTfEPTfMPZV1ycwwAAChN8w9N9A9lXXJ0DAAAKE3oD03uD2VdcnUMAAAoTfUPTfYPZV1ydgwAAChN9g9N+A9lXXJ3DAAAKE32D033D2VdcngMAAAoTfcPTfkPZV1yeQwAAChN+A9N+g9lXXJ6DAAAKE36D037D2VdcnsMAAAoTfsPTfwPZV1yfAwAAChN+w9N/Q9lXXJ9DAAAKE3wD031D2Vdcn4MAAAoTf4PTf8PZV1yfwwAAChN/w9NABBlXXKADAAAKE3/D00BEGVdcoEMAAAoTQAQTQIQZV1yggwAAChNARBNBBBlXXKDDAAAKE0BEE0DEGVdcoQMAAAoTfcPTf4PZV1yhQwAAChNBRBNBhBlXXKGDAAAKE0GEE0IEGVdcocMAAAoTQYQTQcQZV1yiAwAAChNBxBNCRBlXXKJDAAAKE0IEE0KEGVdcooMAAAoTQoQTQsQZV1yiwwAAChNChBNDBBlXXKMDAAAKE0LEE0NEGVdco0MAAAoTQwQTQ4QZV1yjgwAAChNDRBNDxBlXXKPDAAAKE0OEE0PEGVdcpAMAAAoTQAQTQUQZV1ykQwAAChNEBBNERBlXXKSDAAAKE0REE0TEGVdcpMMAAAoTREQTRIQZV1ylAwAAChNEhBNFBBlXXKVDAAAKE0TEE0VEGVdcpYMAAAoTRUQTRYQZV1ylwwAAChNFhBNFxBlXXKYDAAAKE0XEE0aEGVdcpkMAAAoTRgQTRoQZV1ymgwAAChNGRBNGhBlXXKbDAAAKE0HEE0QEGVdcpwMAAAoTRsQTRwQZV1ynQwAAChNHBBNHRBlXXKeDAAAKE0dEE0eEGVdcp8MAAAoTRIQTRsQZV1yoAwAAChNHxBNIBBlXXKhDAAAKE0gEE0iEGVdcqIMAAAoTSAQTSEQZV1yowwAAChNIRBNIxBlXXKkDAAAKE0iEE0kEGVdcqUMAAAoTSQQTSYQZV1ypgwAAChNJBBNJRBlXXKnDAAAKE0lEE0oEGVdcqgMAAAoTSYQTScQZV1yqQwAAChNJxBNKBBlXXKqDAAAKE0dEE0fEGVdcqsMAAAoTSkQTSoQZV1yrAwAAChNKhBNLBBlXXKtDAAAKE0qEE0rEGVdcq4MAAAoTSsQTS0QZV1yrwwAAChNLBBNLhBlXXKwDAAAKE0uEE0vEGVdcrEMAAAoTS4QTTAQZV1ysgwAAChNIRBNKRBlXXKzDAAAKE0xEE0yEGVdcrQMAAAoTTIQTTQQZV1ytQwAAChNMhBNMxBlXXK2DAAAKE0zEE01EGVdcrcMAAAoTTQQTTYQZV1yuAwAAChNNBBNNxBlXXK5DAAAKE02EE04EGVdcroMAAAoTSsQTTEQZV1yuwwAAChNORBNOhBlXXK8DAAAKE06EE08EGVdcr0MAAAoTToQTTsQZV1yvgwAAChNOxBNPRBlXXK/DAAAKE08EE0+EGVdcsAMAAAoTTwQTT8QZV1ywQwAAChNPhBNQBBlXXLCDAAAKE0zEE05EGVdcsMMAAAoTUEQTUIQZV1yxAwAAChNQhBNQxBlXXLFDAAAKE1CEE1EEGVdcsYMAAAoTUMQTUUQZV1yxwwAAChNRBBNRhBlXXLIDAAAKE1GEE1IEGVdcskMAAAoTUYQTUcQZV1yygwAAChNOxBNQRBlXXLLDAAAKE1JEE1KEGVdcswMAAAoTUoQTUwQZV1yzQwAAChNShBNSxBlXXLODAAAKE1LEE1NEGVdcs8MAAAoTUwQTU4QZV1y0AwAAChNThBNTxBlXXLRDAAAKE1OEE1QEGVdctIMAAAoTUMQTUkQZV1y0wwAAChNURBNUhBlXXLUDAAAKE1SEE1UEGVdctUMAAAoTVIQTVMQZV1y1gwAAChNUxBNVRBlXXLXDAAAKE1UEE1WEGVdctgMAAAoTVYQTVcQZV1y2QwAAChNVxBNWBBlXXLaDAAAKE1XEE1ZEGVdctsMAAAoTUsQTVEQZV1y3AwAAChNWhBNWxBlXXLdDAAAKE1bEE1dEGVdct4MAAAoTVsQTVwQZV1y3wwAAChNXBBNXhBlXXLgDAAAKE1dEE1fEGVdcuEMAAAoTVMQTVoQZV1y4gwAAChNYBBNYRBlXXLjDAAAKE1hEE1jEGVdcuQMAAAoTWEQTWIQZV1y5QwAAChNYhBNZBBlXXLmDAAAKE1jEE1lEGVdcucMAAAoTWUQTWYQZV1y6AwAAChNZhBNZxBlXXLpDAAAKE1mEE1oEGVdcuoMAAAoTVwQTWAQZV1y6wwAAChNaRBNahBlXXLsDAAAKE1qEE1sEGVdcu0MAAAoTWoQTWsQZV1y7gwAAChNaxBNbRBlXXLvDAAAKE1sEE1uEGVdcvAMAAAoTW4QTW8QZV1y8QwAAChNbxBNcRBlXXLyDAAAKE1vEE1wEGVdcvMMAAAoTWIQTWkQZV1y9AwAAChNchBNcxBlXXL1DAAAKE1zEE10EGVdcvYMAAAoTXMQTXUQZV1y9wwAAChNdBBNdhBlXXL4DAAAKE11EE13EGVdcvkMAAAoTXcQTXkQZV1y+gwAAChNdxBNeBBlXXL7DAAAKE1rEE1yEGVdcvwMAAAoTXoQTXsQZV1y/QwAAChNexBNfRBlXXL+DAAAKE17EE18EGVdcv8MAAAoTXwQTX4QZV1yAA0AAChNfRBNfxBlXXIBDQAAKE19EE2AEGVdcgINAAAoTX8QTYEQZV1yAw0AAChNdBBNehBlXXIEDQAAKE2CEE2DEGVdcgUNAAAoTYMQTYUQZV1yBg0AAChNgxBNhBBlXXIHDQAAKE2EEE2GEGVdcggNAAAoTYUQTYcQZV1yCQ0AAChNhxBNiBBlXXIKDQAAKE2HEE2JEGVdcgsNAAAoTYgQTYwQZV1yDA0AAChNiRBNihBlXXINDQAAKE2JEE2LEGVdcg4NAAAoTYoQTY4QZV1yDw0AAChNihBNjBBlXXIQDQAAKE2LEE2PEGVdchENAAAoTY0QTY4QZV1yEg0AAChNjRBNjxBlXXITDQAAKE18EE2CEGVdchQNAAAoTZAQTZEQZV1yFQ0AAChNkRBNkxBlXXIWDQAAKE2REE2SEGVdchcNAAAoTZIQTZQQZV1yGA0AAChNkxBNlRBlXXIZDQAAKE2VEE2WEGVdchoNAAAoTZYQTZcQZV1yGw0AAChNlhBNmBBlXXIcDQAAKE2EEE2QEGVdch0NAAAoTZkQTZoQZV1yHg0AAChNmhBNmxBlXXIfDQAAKE2aEE2cEGVdciANAAAoTZsQTZ0QZV1yIQ0AAChNnBBNnhBlXXIiDQAAKE2eEE2gEGVdciMNAAAoTZ4QTZ8QZV1yJA0AAChNkhBNmRBlXXIlDQAAKE2hEE2iEGVdciYNAAAoTaIQTaMQZV1yJw0AAChNohBNpBBlXXIoDQAAKE2jEE2lEGVdcikNAAAoTaQQTaYQZV1yKg0AAChNphBNqBBlXXIrDQAAKE2mEE2nEGVdciwNAAAoTZsQTaEQZV1yLQ0AAChNqRBNqhBlXXIuDQAAKE2qEE2sEGVdci8NAAAoTaoQTasQZV1yMA0AAChNqxBNrRBlXXIxDQAAKE2sEE2uEGVdcjINAAAoTa4QTa8QZV1yMw0AAChNrhBNsBBlXXI0DQAAKE2jEE2pEGVdcjUNAAAoTbEQTbIQZV1yNg0AAChNshBNtBBlXXI3DQAAKE2yEE2zEGVdcjgNAAAoTbMQTbUQZV1yOQ0AAChNtBBNthBlXXI6DQAAKE2rEE2xEGVdcjsNAAAoTbcQTbgQZV1yPA0AAChNuBBNuhBlXXI9DQAAKE24EE25EGVdcj4NAAAoTbkQTbsQZV1yPw0AAChNuhBNvBBlXXJADQAAKE2zEE23EGVdckENAAAoTb0QTb4QZV1yQg0AAChNvhBNwBBlXXJDDQAAKE2+EE2/EGVdckQNAAAoTb8QTcEQZV1yRQ0AAChNwBBNwhBlXXJGDQAAKE3CEE3DEGVdckcNAAAoTcMQTcQQZV1ySA0AAChNxBBNxxBlXXJJDQAAKE3FEE3HEGVdckoNAAAoTcYQTccQZV1ySw0AAChNuRBNvRBlXXJMDQAAKE3IEE3JEGVdck0NAAAoTckQTcoQZV1yTg0AAChNyhBNyxBlXXJPDQAAKE2/EE3IEGVdclANAAAoTcwQTc0QZV1yUQ0AAChNzRBNzhBlXXJSDQAAKE3NEE3PEGVdclMNAAAoTc4QTdAQZV1yVA0AAChNzxBN0RBlXXJVDQAAKE3REE3TEGVdclYNAAAoTdEQTdIQZV1yVw0AAChNyhBNzBBlXXJYDQAAKE3UEE3VEGVdclkNAAAoTdUQTdYQZV1yWg0AAChN1RBN1xBlXXJbDQAAKE3WEE3YEGVdclwNAAAoTdcQTdkQZV1yXQ0AAChN2RBN2xBlXXJeDQAAKE3ZEE3aEGVdcl8NAAAoTc4QTdQQZV1yYA0AAChN3BBN3RBlXXJhDQAAKE3dEE3eEGVdcmINAAAoTd4QTd8QZV1yYw0AAChN1hBN3BBlXXJkDQAAKE3gEE3hEGVdcmUNAAAoTeEQTeIQZV1yZg0AAChN4RBN4xBlXXJnDQAAKE3iEE3kEGVdcmgNAAAoTeMQTeUQZV1yaQ0AAChN5RBN5hBlXXJqDQAAKE3mEE3nEGVdcmsNAAAoTecQTegQZV1ybA0AAChN3hBN4BBlXXJtDQAAKE3pEE3qEGVdcm4NAAAoTeoQTewQZV1ybw0AAChN6hBN6xBlXXJwDQAAKE3rEE3tEGVdcnENAAAoTewQTe4QZV1ycg0AAChN7hBN8BBlXXJzDQAAKE3uEE3vEGVdcnQNAAAoTe8QTfIQZV1ydQ0AAChN8BBN8RBlXXJ2DQAAKE3xEE3yEGVdcncNAAAoTeIQTekQZV1yeA0AAChN8xBN9BBlXXJ5DQAAKE30EE31EGVdcnoNAAAoTfQQTfYQZV1yew0AAChN9RBN9xBlXXJ8DQAAKE32EE34EGVdcn0NAAAoTfgQTfkQZV1yfg0AAChN+RBN+hBlXXJ/DQAAKE36EE37EGVdcoANAAAoTesQTfMQZV1ygQ0AAChN/BBN/RBlXXKCDQAAKE38EE0CEWVdcoMNAAAoTf0QTf4QZV1yhA0AAChN/RBN/xBlXXKFDQAAKE3+EE0AEWVdcoYNAAAoTf8QTQERZV1yhw0AAChNARFNAhFlXXKIDQAAKE31EE38EGVdcokNAAAoTQMRTQQRZV1yig0AAChNBBFNBhFlXXKLDQAAKE0EEU0FEWVdcowNAAAoTQURTQcRZV1yjQ0AAChN/hBNAxFlXXKODQAAKE0IEU0JEWVdco8NAAAoTQkRTQsRZV1ykA0AAChNCRFNChFlXXKRDQAAKE0KEU0MEWVdcpINAAAoTQsRTQ0RZV1ykw0AAChNCxFNDhFlXXKUDQAAKE0NEU0PEWVdcpUNAAAoTQURTQgRZV1ylg0AAChNEBFNERFlXXKXDQAAKE0REU0SEWVdcpgNAAAoTRERTRMRZV1ymQ0AAChNEhFNFBFlXXKaDQAAKE0TEU0VEWVdcpsNAAAoTRURTRcRZV1ynA0AAChNFRFNFhFlXXKdDQAAKE0KEU0QEWVdcp4NAAAoTRgRTRkRZV1ynw0AAChNGRFNGxFlXXKgDQAAKE0ZEU0aEWVdcqENAAAoTRoRTRwRZV1yog0AAChNEhFNGBFlXXKjDQAAKE0dEU0eEWVdcqQNAAAoTR4RTSARZV1ypQ0AAChNHhFNHxFlXXKmDQAAKE0fEU0hEWVdcqcNAAAoTSARTSIRZV1yqA0AAChNIhFNIxFlXXKpDQAAKE0jEU0kEWVdcqoNAAAoTSQRTScRZV1yqw0AAChNJRFNJxFlXXKsDQAAKE0mEU0nEWVdcq0NAAAoTRoRTR0RZV1yrg0AAChNKBFNKRFlXXKvDQAAKE0pEU0rEWVdcrANAAAoTSkRTSoRZV1ysQ0AAChNKhFNLBFlXXKyDQAAKE0rEU0tEWVdcrMNAAAoTS0RTS4RZV1ytA0AAChNLRFNLxFlXXK1DQAAKE0uEU0wEWVdcrYNAAAoTS8RTTERZV1ytw0AAChNMBFNMhFlXXK4DQAAKE0xEU0yEWVdcrkNAAAoTR8RTSgRZV1yug0AAChNMxFNNBFlXXK7DQAAKE00EU02EWVdcrwNAAAoTTQRTTURZV1yvQ0AAChNNRFNNxFlXXK+DQAAKE02EU04EWVdcr8NAAAoTTgRTTkRZV1ywA0AAChNORFNOxFlXXLBDQAAKE05EU06EWVdcsINAAAoTSoRTTMRZV1yww0AAChNPBFNPRFlXXLEDQAAKE09EU0/EWVdcsUNAAAoTT0RTT4RZV1yxg0AAChNPhFNQBFlXXLHDQAAKE0/EU1BEWVdcsgNAAAoTUERTUIRZV1yyQ0AAChNQhFNQxFlXXLKDQAAKE1CEU1EEWVdcssNAAAoTTURTTwRZV1yzA0AAChNRRFNRhFlXXLNDQAAKE1GEU1IEWVdcs4NAAAoTUYRTUcRZV1yzw0AAChNRxFNSRFlXXLQDQAAKE1IEU1KEWVdctENAAAoTUgRTUsRZV1y0g0AAChNShFNTBFlXXLTDQAAKE0+EU1FEWVdctQNAAAoTU0RTU4RZV1y1Q0AAChNThFNTxFlXXLWDQAAKE1OEU1QEWVdctcNAAAoTU8RTVERZV1y2A0AAChNUBFNUhFlXXLZDQAAKE1SEU1UEWVdctoNAAAoTVIRTVMRZV1y2w0AAChNRxFNTRFlXXLcDQAAKE1VEU1WEWVdct0NAAAoTVYRTVgRZV1y3g0AAChNVhFNVxFlXXLfDQAAKE1XEU1ZEWVdcuANAAAoTVgRTVoRZV1y4Q0AAChNWBFNWxFlXXLiDQAAKE1aEU1cEWVdcuMNAAAoTU8RTVURZV1y5A0AAChNXRFNXhFlXXLlDQAAKE1eEU1gEWVdcuYNAAAoTV4RTV8RZV1y5w0AAChNXxFNYRFlXXLoDQAAKE1XEU1dEWVdcukNAAAoTWIRTWMRZV1y6g0AAChNYxFNZRFlXXLrDQAAKE1jEU1kEWVdcuwNAAAoTWQRTWYRZV1y7Q0AAChNXxFNYhFlXXLuDQAAKE1nEU1oEWVdcu8NAAAoTWgRTWoRZV1y8A0AAChNaBFNaRFlXXLxDQAAKE1pEU1rEWVdcvINAAAoTWQRTWcRZV1y8w0AAChNbBFNbRFlXXL0DQAAKE1tEU1vEWVdcvUNAAAoTW0RTW4RZV1y9g0AAChNbhFNcBFlXXL3DQAAKE1vEU1xEWVdcvgNAAAoTXERTXIRZV1y+Q0AAChNcRFNcxFlXXL6DQAAKE1pEU1sEWVdcvsNAAAoTXQRTXURZV1y/A0AAChNdRFNdxFlXXL9DQAAKE11EU12EWVdcv4NAAAoTXYRTXgRZV1y/w0AAChNdxFNeRFlXXIADgAAKE1uEU10EWVdcgEOAAAoTXoRTXsRZV1yAg4AAChNexFNfBFlXXIDDgAAKE18EU19EWVdcgQOAAAoTXYRTXoRZV1yBQ4AAChNfhFNfxFlXXIGDgAAKE1/EU2AEWVdcgcOAAAoTYARTYERZV1yCA4AAChNfBFNfhFlXXIJDgAAKE2CEU2DEWVdcgoOAAAoTYMRTYQRZV1yCw4AAChNgxFNhRFlXXIMDgAAKE2EEU2GEWVdcg0OAAAoTYURTYcRZV1yDg4AAChNhxFNiBFlXXIPDgAAKE2IEU2JEWVdchAOAAAoTYkRTYoRZV1yEQ4AAChNgBFNghFlXXISDgAAKE2LEU2MEWVdchMOAAAoTYwRTY4RZV1yFA4AAChNjBFNjRFlXXIVDgAAKE2NEU2PEWVdchYOAAAoTY4RTZARZV1yFw4AAChNjhFNkRFlXXIYDgAAKE2QEU2SEWVdchkOAAAoTYQRTYsRZV1yGg4AAChNkxFNlBFlXXIbDgAAKE2UEU2WEWVdchwOAAAoTZQRTZURZV1yHQ4AAChNlRFNlxFlXXIeDgAAKE2WEU2YEWVdch8OAAAoTZYRTZkRZV1yIA4AAChNmBFNmhFlXXIhDgAAKE2NEU2TEWVdciIOAAAoTZsRTZwRZV1yIw4AAChNnBFNnRFlXXIkDgAAKE2cEU2eEWVdciUOAAAoTZ0RTZ8RZV1yJg4AAChNnhFNoBFlXXInDgAAKE2gEU2iEWVdcigOAAAoTaARTaERZV1yKQ4AAChNlRFNmxFlXXIqDgAAKE2jEU2kEWVdcisOAAAoTaQRTaYRZV1yLA4AAChNpBFNpRFlXXItDgAAKE2lEU2nEWVdci4OAAAoTaYRTagRZV1yLw4AAChNnRFNoxFlXXIwDgAAKE2pEU2qEWVdcjEOAAAoTaoRTawRZV1yMg4AAChNqhFNqxFlXXIzDgAAKE2rEU2tEWVdcjQOAAAoTawRTa4RZV1yNQ4AAChNrhFNrxFlXXI2DgAAKE2uEU2wEWVdcjcOAAAoTaURTakRZV1yOA4AAChNsRFNshFlXXI5DgAAKE2yEU20EWVdcjoOAAAoTbIRTbMRZV1yOw4AAChNsxFNtRFlXXI8DgAAKE2rEU2xEWVdcj0OAAAoTbYRTbcRZV1yPg4AAChNtxFNuRFlXXI/DgAAKE23EU24EWVdckAOAAAoTbgRTboRZV1yQQ4AAChNuRFNuxFlXXJCDgAAKE27EU28EWVdckMOAAAoTbsRTb0RZV1yRA4AAChNsxFNthFlXXJFDgAAKE2+EU2/EWVdckYOAAAoTb8RTcARZV1yRw4AAChNvxFNwRFlXXJIDgAAKE3AEU3CEWVdckkOAAAoTcERTcMRZV1ySg4AAChNwxFNxRFlXXJLDgAAKE3DEU3EEWVdckwOAAAoTbgRTb4RZV1yTQ4AAChNxhFNxxFlXXJODgAAKE3HEU3JEWVdck8OAAAoTccRTcgRZV1yUA4AAChNyBFNyhFlXXJRDgAAKE3JEU3LEWVdclIOAAAoTcARTcYRZV1yUw4AAChNzBFNzRFlXXJUDgAAKE3MEU3SEWVdclUOAAAoTc0RTc4RZV1yVg4AAChNzRFNzxFlXXJXDgAAKE3OEU3QEWVdclgOAAAoTc8RTdERZV1yWQ4AAChN0RFN0hFlXXJaDgAAKE3IEU3MEWVdclsOAAAoTdMRTdQRZV1yXA4AAChN1BFN1hFlXXJdDgAAKE3UEU3VEWVdcl4OAAAoTdURTdcRZV1yXw4AAChN1hFN2RFlXXJgDgAAKE3WEU3YEWVdcmEOAAAoTc4RTdMRZV1yYg4AAChN2hFN2xFlXXJjDgAAKE3bEU3cEWVdcmQOAAAoTdsRTd0RZV1yZQ4AAChN3BFN3hFlXXJmDgAAKE3dEU3gEWVdcmcOAAAoTd0RTd8RZV1yaA4AAChN1RFN2hFlXXJpDgAAKE3hEU3iEWVdcmoOAAAoTeIRTeQRZV1yaw4AAChN4hFN4xFlXXJsDgAAKE3jEU3lEWVdcm0OAAAoTeQRTeYRZV1ybg4AAChN5BFN5xFlXXJvDgAAKE3mEU3oEWVdcnAOAAAoTdwRTeERZV1ycQ4AAChN6RFN6hFlXXJyDgAAKE3qEU3rEWVdcnMOAAAoTeoRTewRZV1ydA4AAChN6xFN7RFlXXJ1DgAAKE3sEU3uEWVdcnYOAAAoTe4RTe8RZV1ydw4AAChN7xFN8BFlXXJ4DgAAKE3wEU3xEWVdcnkOAAAoTeMRTekRZV1yeg4AAChN8hFN8xFlXXJ7DgAAKE3zEU31EWVdcnwOAAAoTfMRTfQRZV1yfQ4AAChN9BFN9hFlXXJ+DgAAKE31EU33EWVdcn8OAAAoTfcRTfgRZV1ygA4AAChN9xFN+RFlXXKBDgAAKE34EU36EWVdcoIOAAAoTfkRTfsRZV1ygw4AAChN+hFN/RFlXXKEDgAAKE37EU39EWVdcoUOAAAoTfwRTf0RZV1yhg4AAChN6xFN8hFlXXKHDgAAKE3+EU3/EWVdcogOAAAoTf8RTQESZV1yiQ4AAChN/xFNABJlXXKKDgAAKE0AEk0CEmVdcosOAAAoTQESTQQSZV1yjA4AAChNARJNAxJlXXKNDgAAKE30EU3+EWVdco4OAAAoTQUSTQYSZV1yjw4AAChNBhJNCBJlXXKQDgAAKE0GEk0HEmVdcpEOAAAoTQcSTQkSZV1ykg4AAChNCBJNChJlXXKTDgAAKE0KEk0LEmVdcpQOAAAoTQsSTQ0SZV1ylQ4AAChNCxJNDBJlXXKWDgAAKE0AEk0FEmVdcpcOAAAoTQ4STQ8SZV1ymA4AAChNDxJNERJlXXKZDgAAKE0PEk0QEmVdcpoOAAAoTRASTRISZV1ymw4AAChNERJNExJlXXKcDgAAKE0TEk0UEmVdcp0OAAAoTRMSTRUSZV1yng4AAChNBxJNDhJlXXKfDgAAKE0WEk0XEmVdcqAOAAAoTRcSTRgSZV1yoQ4AAChNFxJNGRJlXXKiDgAAKE0YEk0aEmVdcqMOAAAoTRkSTRsSZV1ypA4AAChNGxJNHRJlXXKlDgAAKE0bEk0cEmVdcqYOAAAoTRASTRYSZV1ypw4AAChNHhJNHxJlXXKoDgAAKE0fEk0hEmVdcqkOAAAoTR8STSASZV1yqg4AAChNIBJNIhJlXXKrDgAAKE0hEk0jEmVdcqwOAAAoTSESTSQSZV1yrQ4AAChNIxJNJRJlXXKuDgAAKE0YEk0eEmVdcq8OAAAoTSYSTScSZV1ysA4AAChNJxJNKBJlXXKxDgAAKE0oEk0pEmVdcrIOAAAoTSASTSYSZV1ysw4AAChNKhJNKxJlXXK0DgAAKE0rEk0sEmVdcrUOAAAoTSwSTS0SZV1ytg4AAChNKBJNKhJlXXK3DgAAKE0uEk0vEmVdcrgOAAAoTS8STTASZV1yuQ4AAChNLxJNMRJlXXK6DgAAKE0wEk0yEmVdcrsOAAAoTTESTTMSZV1yvA4AAChNMxJNNBJlXXK9DgAAKE00Ek01EmVdcr4OAAAoTTUSTTYSZV1yvw4AAChNLBJNLhJlXXLADgAAKE03Ek04EmVdcsEOAAAoTTgSTToSZV1ywg4AAChNOBJNORJlXXLDDgAAKE05Ek07EmVdcsQOAAAoTTASTTcSZV1yxQ4AAChNPBJNPRJlXXLGDgAAKE09Ek0/EmVdcscOAAAoTT0STT4SZV1yyA4AAChNPhJNQBJlXXLJDgAAKE0/Ek1BEmVdcsoOAAAoTUESTUISZV1yyw4AAChNQhJNQxJlXXLMDgAAKE1CEk1EEmVdcs0OAAAoTTkSTTwSZV1yzg4AAChNRRJNRhJlXXLPDgAAKE1GEk1IEmVdctAOAAAoTUYSTUcSZV1y0Q4AAChNRxJNSRJlXXLSDgAAKE1IEk1KEmVdctMOAAAoTT4STUUSZV1y1A4AAChNSxJNTBJlXXLVDgAAKE1MEk1OEmVdctYOAAAoTUwSTU0SZV1y1w4AAChNTRJNTxJlXXLYDgAAKE1OEk1QEmVdctkOAAAoTVASTVESZV1y2g4AAChNUBJNUhJlXXLbDgAAKE1REk1TEmVdctwOAAAoTVISTVQSZV1y3Q4AAChNUxJNVhJlXXLeDgAAKE1UEk1WEmVdct8OAAAoTVUSTVYSZV1y4A4AAChNRxJNSxJlXXLhDgAAKE1XEk1YEmVdcuIOAAAoTVgSTVoSZV1y4w4AAChNWBJNWRJlXXLkDgAAKE1ZEk1bEmVdcuUOAAAoTVoSTVwSZV1y5g4AAChNWhJNXRJlXXLnDgAAKE1cEk1eEmVdcugOAAAoTU0STVcSZV1y6Q4AAChNXxJNYBJlXXLqDgAAKE1gEk1iEmVdcusOAAAoTWASTWESZV1y7A4AAChNYRJNYxJlXXLtDgAAKE1iEk1lEmVdcu4OAAAoTWISTWQSZV1y7w4AAChNWRJNXxJlXXLwDgAAKE1mEk1nEmVdcvEOAAAoTWcSTWkSZV1y8g4AAChNZxJNaBJlXXLzDgAAKE1oEk1qEmVdcvQOAAAoTWkSTWwSZV1y9Q4AAChNaRJNaxJlXXL2DgAAKE1hEk1mEmVdcvcOAAAoTW0STW4SZV1y+A4AAChNbhJNbxJlXXL5DgAAKE1uEk1wEmVdcvoOAAAoTW8STXESZV1y+w4AAChNcBJNchJlXXL8DgAAKE1yEk10EmVdcv0OAAAoTXISTXMSZV1y/g4AAChNaBJNbRJlXXL/DgAAKE11Ek12EmVdcgAPAAAoTXYSTXcSZV1yAQ8AAChNdhJNeBJlXXICDwAAKE13Ek15EmVdcgMPAAAoTXgSTXsSZV1yBA8AAChNeBJNehJlXXIFDwAAKE1vEk11EmVdcgYPAAAoTXwSTX0SZV1yBw8AAChNfRJNfxJlXXIIDwAAKE19Ek1+EmVdcgkPAAAoTX4STYASZV1yCg8AAChNfxJNgRJlXXILDwAAKE2BEk2CEmVdcgwPAAAoTYESTYMSZV1yDQ8AAChNghJNhBJlXXIODwAAKE2DEk2FEmVdcg8PAAAoTYQSTYYSZV1yEA8AAChNhRJNhhJlXXIRDwAAKE13Ek18EmVdchIPAAAoTYcSTYgSZV1yEw8AAChNiBJNiRJlXXIUDwAAKE2IEk2KEmVdchUPAAAoTYkSTYsSZV1yFg8AAChNihJNjBJlXXIXDwAAKE2MEk2NEmVdchgPAAAoTY0STY4SZV1yGQ8AAChNjhJNjxJlXXIaDwAAKE1+Ek2HEmVdchsPAAAoTZASTZESZV1yHA8AAChNkBJNlhJlXXIdDwAAKE2REk2SEmVdch4PAAAoTZESTZMSZV1yHw8AAChNkhJNlBJlXXIgDwAAKE2TEk2VEmVdciEPAAAoTZUSTZYSZV1yIg8AAChNiRJNkBJlXXIjDwAAKE2XEk2YEmVdciQPAAAoTZgSTZoSZV1yJQ8AAChNmBJNmRJlXXImDwAAKE2ZEk2bEmVdcicPAAAoTZoSTZ0SZV1yKA8AAChNmhJNnBJlXXIpDwAAKE2SEk2XEmVdcioPAAAoTZ4STZ8SZV1yKw8AAChNnxJNoRJlXXIsDwAAKE2fEk2gEmVdci0PAAAoTaASTaISZV1yLg8AAChNoRJNoxJlXXIvDwAAKE2jEk2kEmVdcjAPAAAoTaQSTaYSZV1yMQ8AAChNpBJNpRJlXXIyDwAAKE2ZEk2eEmVdcjMPAAAoTacSTagSZV1yNA8AAChNqBJNqhJlXXI1DwAAKE2oEk2pEmVdcjYPAAAoTakSTasSZV1yNw8AAChNqhJNrBJlXXI4DwAAKE2sEk2tEmVdcjkPAAAoTawSTa4SZV1yOg8AAChNoBJNpxJlXXI7DwAAKE2vEk2wEmVdcjwPAAAoTbASTbESZV1yPQ8AAChNsBJNshJlXXI+DwAAKE2xEk2zEmVdcj8PAAAoTbISTbQSZV1yQA8AAChNtBJNtRJlXXJBDwAAKE21Ek22EmVdckIPAAAoTbYSTbcSZV1yQw8AAChNqRJNrxJlXXJEDwAAKE24Ek25EmVdckUPAAAoTbkSTbsSZV1yRg8AAChNuRJNuhJlXXJHDwAAKE26Ek28EmVdckgPAAAoTbsSTb0SZV1ySQ8AAChNvRJNvhJlXXJKDwAAKE2+Ek2/EmVdcksPAAAoTb8STcISZV1yTA8AAChNwBJNwhJlXXJNDwAAKE3BEk3CEmVdck4PAAAoTbESTbgSZV1yTw8AAChNwxJNxBJlXXJQDwAAKE3EEk3FEmVdclEPAAAoTcQSTcYSZV1yUg8AAChNxRJNxxJlXXJTDwAAKE3GEk3IEmVdclQPAAAoTcgSTcoSZV1yVQ8AAChNyBJNyRJlXXJWDwAAKE26Ek3DEmVdclcPAAAoTcsSTcwSZV1yWA8AAChNzBJNzRJlXXJZDwAAKE3MEk3OEmVdcloPAAAoTc0STc8SZV1yWw8AAChNzhJN0BJlXXJcDwAAKE3QEk3SEmVdcl0PAAAoTdASTdESZV1yXg8AAChNxRJNyxJlXXJfDwAAKE3TEk3UEmVdcmAPAAAoTdQSTdYSZV1yYQ8AAChN1BJN1RJlXXJiDwAAKE3VEk3XEmVdcmMPAAAoTdYSTdgSZV1yZA8AAChN1hJN2RJlXXJlDwAAKE3YEk3aEmVdcmYPAAAoTc0STdMSZV1yZw8AAChN2xJN3BJlXXJoDwAAKE3cEk3eEmVdcmkPAAAoTdwSTd0SZV1yag8AAChN3RJN3xJlXXJrDwAAKE3eEk3hEmVdcmwPAAAoTd4STeASZV1ybQ8AAChN1RJN2xJlXXJuDwAAKE3iEk3jEmVdcm8PAAAoTeMSTeUSZV1ycA8AAChN4xJN5BJlXXJxDwAAKE3kEk3mEmVdcnIPAAAoTeUSTecSZV1ycw8AAChN5xJN6BJlXXJ0DwAAKE3nEk3pEmVdcnUPAAAoTegSTeoSZV1ydg8AAChN6RJN6xJlXXJ3DwAAKE3qEk3tEmVdcngPAAAoTesSTe0SZV1yeQ8AAChN7BJN7RJlXXJ6DwAAKE3dEk3iEmVdcnsPAAAoTe4STe8SZV1yfA8AAChN7xJN8BJlXXJ9DwAAKE3vEk3xEmVdcn4PAAAoTfASTfISZV1yfw8AAChN8RJN8xJlXXKADwAAKE3zEk31EmVdcoEPAAAoTfMSTfQSZV1ygg8AAChN5BJN7hJlXXKDDwAAKE32Ek33EmVdcoQPAAAoTfcSTfkSZV1yhQ8AAChN9xJN+BJlXXKGDwAAKE34Ek36EmVdcocPAAAoTfkSTfsSZV1yiA8AAChN8BJN9hJlXXKJDwAAKE38Ek39EmVdcooPAAAoTfwSTQITZV1yiw8AAChN/RJN/hJlXXKMDwAAKE39Ek3/EmVdco0PAAAoTf4STQATZV1yjg8AAChN/xJNARNlXXKPDwAAKE0BE00CE2VdcpAPAAAoTfgSTfwSZV1ykQ8AAChNAxNNBBNlXXKSDwAAKE0EE00GE2VdcpMPAAAoTQQTTQUTZV1ylA8AAChNBRNNBxNlXXKVDwAAKE0GE00IE2VdcpYPAAAoTQgTTQkTZV1ylw8AAChNCRNNChNlXXKYDwAAKE0JE00LE2VdcpkPAAAoTf4STQMTZV1ymg8AAChNDBNNDRNlXXKbDwAAKE0NE00PE2VdcpwPAAAoTQ0TTQ4TZV1ynQ8AAChNDhNNEBNlXXKeDwAAKE0PE00RE2Vdcp8PAAAoTRETTRITZV1yoA8AAChNERNNExNlXXKhDwAAKE0FE00ME2VdcqIPAAAoTRQTTRUTZV1yow8AAChNFRNNFhNlXXKkDwAAKE0VE00XE2VdcqUPAAAoTRYTTRgTZV1ypg8AAChNFxNNGRNlXXKnDwAAKE0ZE00bE2VlKF1yqA8AAChNGRNNGhNlXXKpDwAAKE0OE00UE2VdcqoPAAAoTRwTTR0TZV1yqw8AAChNHRNNHhNlXXKsDwAAKE0dE00fE2Vdcq0PAAAoTR4TTSATZV1yrg8AAChNHxNNIRNlXXKvDwAAKE0hE00jE2VdcrAPAAAoTSETTSITZV1ysQ8AAChNFhNNHBNlXXKyDwAAKE0kE00lE2VdcrMPAAAoTSUTTSYTZV1ytA8AAChNJRNNJxNlXXK1DwAAKE0mE00oE2VdcrYPAAAoTScTTSoTZV1ytw8AAChNJxNNKRNlXXK4DwAAKE0eE00kE2VdcrkPAAAoTSsTTSwTZV1yug8AAChNLBNNLhNlXXK7DwAAKE0sE00tE2VdcrwPAAAoTS0TTS8TZV1yvQ8AAChNLhNNMBNlXXK+DwAAKE0mE00rE2Vdcr8PAAAoTTETTTITZV1ywA8AAChNMhNNNBNlXXLBDwAAKE0yE00zE2VdcsIPAAAoTTMTTTUTZV1yww8AAChNLRNNMRNlXXLEDwAAKE02E003E2VdcsUPAAAoTTcTTTkTZV1yxg8AAChNNxNNOBNlXXLHDwAAKE04E006E2VdcsgPAAAoTTkTTTsTZV1yyQ8AAChNORNNPBNlXXLKDwAAKE07E009E2VdcssPAAAoTTMTTTYTZV1yzA8AAChNPhNNPxNlXXLNDwAAKE0/E01AE2Vdcs4PAAAoTT8TTUETZV1yzw8AAChNQBNNQhNlXXLQDwAAKE1BE01DE2VdctEPAAAoTUMTTUUTZV1y0g8AAChNQxNNRBNlXXLTDwAAKE04E00+E2VdctQPAAAoTUYTTUcTZV1y1Q8AAChNRxNNSBNlXXLWDwAAKE1HE01JE2VdctcPAAAoTUgTTUoTZV1y2A8AAChNSRNNTBNlXXLZDwAAKE1JE01LE2VdctoPAAAoTUATTUYTZV1y2w8AAChNTRNNThNlXXLcDwAAKE1OE01QE2Vdct0PAAAoTU4TTU8TZV1y3g8AAChNTxNNURNlXXLfDwAAKE1QE01TE2VdcuAPAAAoTVATTVITZV1y4Q8AAChNSBNNTRNlXXLiDwAAKE1UE01VE2VdcuMPAAAoTVUTTVcTZV1y5A8AAChNVRNNVhNlXXLlDwAAKE1WE01YE2VdcuYPAAAoTU8TTVQTZV1y5w8AAChNWRNNWhNlXXLoDwAAKE1aE01bE2VdcukPAAAoTVoTTVwTZV1y6g8AAChNWxNNXRNlXXLrDwAAKE1cE01eE2VdcuwPAAAoTV4TTWATZV1y7Q8AAChNXhNNXxNlXXLuDwAAKE1WE01ZE2Vdcu8PAAAoTWETTWITZV1y8A8AAChNYhNNYxNlXXLxDwAAKE1jE01kE2VdcvIPAAAoTVsTTWETZV1y8w8AAChNZRNNZhNlXXL0DwAAKE1mE01nE2VdcvUPAAAoTWYTTWgTZV1y9g8AAChNZxNNaRNlXXL3DwAAKE1oE01qE2VdcvgPAAAoTWoTTWsTZV1y+Q8AAChNaxNNbBNlXXL6DwAAKE1sE01tE2VdcvsPAAAoTWMTTWUTZV1y/A8AAChNbhNNbxNlXXL9DwAAKE1vE01wE2Vdcv4PAAAoTW8TTXETZV1y/w8AAChNcBNNchNlXXIAEAAAKE1xE01zE2VdcgEQAAAoTXMTTXQTZV1yAhAAAChNdBNNdRNlXXIDEAAAKE11E012E2VdcgQQAAAoTWcTTW4TZV1yBRAAAChNdxNNeBNlXXIGEAAAKE14E016E2VdcgcQAAAoTXgTTXkTZV1yCBAAAChNeRNNexNlXXIJEAAAKE16E018E2VdcgoQAAAoTXoTTX0TZV1yCxAAAChNfBNNfhNlXXIMEAAAKE1wE013E2Vdcg0QAAAoTX8TTYATZV1yDhAAAChNgBNNghNlXXIPEAAAKE2AE02BE2VdchAQAAAoTYETTYMTZV1yERAAAChNghNNhBNlXXISEAAAKE2EE02FE2VdchMQAAAoTYUTTYcTZV1yFBAAAChNhRNNhhNlXXIVEAAAKE15E01/E2VdchYQAAAoTYgTTYkTZV1yFxAAAChNiRNNixNlXXIYEAAAKE2JE02KE2VdchkQAAAoTYoTTYwTZV1yGhAAAChNixNNjRNlXXIbEAAAKE2LE02OE2VdchwQAAAoTY0TTY8TZV1yHRAAAChNgRNNiBNlXXIeEAAAKE2QE02RE2Vdch8QAAAoTZETTZMTZV1yIBAAAChNkRNNkhNlXXIhEAAAKE2SE02UE2VdciIQAAAoTZMTTZUTZV1yIxAAAChNihNNkBNlXXIkEAAAKE2WE02XE2VdciUQAAAoTZcTTZgTZV1yJhAAAChNlxNNmRNlXXInEAAAKE2YE02aE2VdcigQAAAoTZkTTZwTZV1yKRAAAChNmRNNmxNlXXIqEAAAKE2SE02WE2VdcisQAAAoTZ0TTZ4TZV1yLBAAAChNnhNNnxNlXXItEAAAKE2fE02gE2Vdci4QAAAoTZgTTZ0TZV1yLxAAAChNoRNNohNlXXIwEAAAKE2iE02kE2VdcjEQAAAoTaITTaMTZV1yMhAAAChNoxNNpRNlXXIzEAAAKE2fE02hE2VdcjQQAAAoTaYTTacTZV1yNRAAAChNpxNNqRNlXXI2EAAAKE2nE02oE2VdcjcQAAAoTagTTaoTZV1yOBAAAChNqRNNqxNlXXI5EAAAKE2rE02sE2VdcjoQAAAoTawTTa4TZV1yOxAAAChNrBNNrRNlXXI8EAAAKE2jE02mE2Vdcj0QAAAoTa8TTbATZV1yPhAAAChNsBNNsRNlXXI/EAAAKE2wE02yE2VdckAQAAAoTbETTbMTZV1yQRAAAChNshNNtBNlXXJCEAAAKE20E021E2VdckMQAAAoTbUTTbYTZV1yRBAAAChNthNNtxNlXXJFEAAAKE2oE02vE2VdckYQAAAoTbgTTbkTZV1yRxAAAChNuRNNuxNlXXJIEAAAKE25E026E2VdckkQAAAoTboTTbwTZV1yShAAAChNsRNNuBNlXXJLEAAAKE29E02+E2VdckwQAAAoTb4TTcATZV1yTRAAAChNvhNNvxNlXXJOEAAAKE2/E03BE2Vdck8QAAAoTcATTcITZV1yUBAAAChNwhNNwxNlXXJREAAAKE3DE03FE2VdclIQAAAoTcMTTcQTZV1yUxAAAChNuhNNvRNlXXJUEAAAKE3GE03HE2VdclUQAAAoTccTTckTZV1yVhAAAChNxxNNyBNlXXJXEAAAKE3IE03KE2VdclgQAAAoTckTTcsTZV1yWRAAAChNvxNNxhNlXXJaEAAAKE3ME03NE2VdclsQAAAoTc0TTc8TZV1yXBAAAChNzRNNzhNlXXJdEAAAKE3OE03QE2Vdcl4QAAAoTc8TTdETZV1yXxAAAChNzxNN0hNlXXJgEAAAKE3RE03TE2VdcmEQAAAoTcgTTcwTZV1yYhAAAChN1BNN1RNlXXJjEAAAKE3VE03XE2VdcmQQAAAoTdUTTdYTZV1yZRAAAChN1hNN2BNlXXJmEAAAKE3XE03ZE2VdcmcQAAAoTdkTTdoTZV1yaBAAAChN2RNN2xNlXXJpEAAAKE3aE03cE2VdcmoQAAAoTdsTTd0TZV1yaxAAAChN3BNN3xNlXXJsEAAAKE3dE03fE2Vdcm0QAAAoTd4TTd8TZV1ybhAAAChNzhNN1BNlXXJvEAAAKE3gE03hE2VdcnAQAAAoTeETTeMTZV1ycRAAAChN4RNN4hNlXXJyEAAAKE3iE03kE2VdcnMQAAAoTeMTTeUTZV1ydBAAAChN1hNN4BNlXXJ1EAAAKE3mE03nE2VdcnYQAAAoTecTTegTZV1ydxAAAChN5xNN6RNlXXJ4EAAAKE3oE03qE2VdcnkQAAAoTekTTewTZV1yehAAAChN6RNN6xNlXXJ7EAAAKE3iE03mE2VdcnwQAAAoTe0TTe4TZV1yfRAAAChN7hNN7xNlXXJ+EAAAKE3uE03wE2Vdcn8QAAAoTe8TTfETZV1ygBAAAChN8BNN8xNlXXKBEAAAKE3wE03yE2VdcoIQAAAoTegTTe0TZV1ygxAAAChN9BNN9RNlXXKEEAAAKE31E032E2VdcoUQAAAoTfUTTfcTZV1yhhAAAChN9hNN+BNlXXKHEAAAKE33E035E2VdcogQAAAoTfkTTfsTZV1yiRAAAChN+RNN+hNlXXKKEAAAKE3vE030E2VdcosQAAAoTfwTTf0TZV1yjBAAAChN/RNN/hNlXXKNEAAAKE39E03/E2Vdco4QAAAoTf4TTQAUZV1yjxAAAChN/xNNARRlXXKQEAAAKE0BFE0DFGVdcpEQAAAoTQEUTQIUZV1ykhAAAChN9hNN/BNlXXKTEAAAKE0EFE0FFGVdcpQQAAAoTQUUTQYUZV1ylRAAAChNBhRNBxRlXXKWEAAAKE3+E00EFGVdcpcQAAAoTQgUTQkUZV1ymBAAAChNCRRNCxRlXXKZEAAAKE0JFE0KFGVdcpoQAAAoTQoUTQwUZV1ymxAAAChNCxRNDRRlXXKcEAAAKE0NFE0OFGVdcp0QAAAoTQ0UTQ8UZV1ynhAAAChNBhRNCBRlXXKfEAAAKE0QFE0RFGVdcqAQAAAoTREUTRIUZV1yoRAAAChNERRNExRlXXKiEAAAKE0SFE0UFGVdcqMQAAAoTRMUTRUUZV1ypBAAAChNFRRNFxRlXXKlEAAAKE0VFE0WFGVdcqYQAAAoTQoUTRAUZV1ypxAAAChNGBRNGRRlXXKoEAAAKE0ZFE0bFGVdcqkQAAAoTRkUTRoUZV1yqhAAAChNGhRNHBRlXXKrEAAAKE0bFE0dFGVdcqwQAAAoTR0UTR4UZV1yrRAAAChNHRRNHxRlXXKuEAAAKE0eFE0gFGVdcq8QAAAoTR8UTSEUZV1ysBAAAChNIBRNIhRlXXKxEAAAKE0hFE0iFGVdcrIQAAAoTRIUTRgUZV1ysxAAAChNIxRNJBRlXXK0EAAAKE0kFE0lFGVdcrUQAAAoTSQUTSYUZV1ythAAAChNJRRNJxRlXXK3EAAAKE0mFE0oFGVdcrgQAAAoTSgUTSkUZV1yuRAAAChNKRRNKhRlXXK6EAAAKE0qFE0rFGVdcrsQAAAoTRoUTSMUZV1yvBAAAChNLBRNLRRlXXK9EAAAKE0tFE0vFGVdcr4QAAAoTS0UTS4UZV1yvxAAAChNLhRNMBRlXXLAEAAAKE0vFE0xFGVdcsEQAAAoTTEUTTIUZV1ywhAAAChNMhRNMxRlXXLDEAAAKE0lFE0sFGVdcsQQAAAoTTQUTTUUZV1yxRAAAChNNRRNNhRlXXLGEAAAKE01FE03FGVdcscQAAAoTTYUTTgUZV1yyBAAAChNNxRNORRlXXLJEAAAKE05FE07FGVdcsoQAAAoTTkUTToUZV1yyxAAAChNLhRNNBRlXXLMEAAAKE08FE09FGVdcs0QAAAoTT0UTT8UZV1yzhAAAChNPRRNPhRlXXLPEAAAKE0+FE1AFGVdctAQAAAoTT8UTUEUZV1y0RAAAChNQRRNQhRlXXLSEAAAKE1BFE1DFGVdctMQAAAoTUIUTUQUZV1y1BAAAChNQxRNRRRlXXLVEAAAKE1EFE1GFGVdctYQAAAoTUUUTUYUZV1y1xAAAChNNhRNPBRlXXLYEAAAKE1HFE1IFGVdctkQAAAoTUcUTU0UZV1y2hAAAChNSBRNSRRlXXLbEAAAKE1IFE1KFGVdctwQAAAoTUkUTUsUZV1y3RAAAChNShRNTBRlXXLeEAAAKE1MFE1NFGVdct8QAAAoTT4UTUcUZV1y4BAAAChNThRNTxRlXXLhEAAAKE1PFE1RFGVdcuIQAAAoTU8UTVAUZV1y4xAAAChNUBRNUhRlXXLkEAAAKE1RFE1TFGVdcuUQAAAoTVMUTVQUZV1y5hAAAChNUxRNVRRlXXLnEAAAKE1JFE1OFGVdcugQAAAoTVYUTVcUZV1y6RAAAChNVxRNWBRlXXLqEAAAKE1XFE1ZFGVdcusQAAAoTVgUTVoUZV1y7BAAAChNWRRNWxRlXXLtEAAAKE1bFE1cFGVdcu4QAAAoTVwUTV0UZV1y7xAAAChNXRRNXhRlXXLwEAAAKE1QFE1WFGVdcvEQAAAoTV8UTWAUZV1y8hAAAChNYBRNYhRlXXLzEAAAKE1gFE1hFGVdcvQQAAAoTWEUTWMUZV1y9RAAAChNYhRNZBRlXXL2EAAAKE1YFE1fFGVdcvcQAAAoTWUUTWYUZV1y+BAAAChNZhRNaBRlXXL5EAAAKE1mFE1nFGVdcvoQAAAoTWcUTWkUZV1y+xAAAChNaBRNaxRlXXL8EAAAKE1oFE1qFGVdcv0QAAAoTWEUTWUUZV1y/hAAAChNbBRNbRRlXXL/EAAAKE1tFE1uFGVdcgARAAAoTW4UTW8UZV1yAREAAChNZxRNbBRlXXICEQAAKE1wFE1xFGVdcgMRAAAoTXEUTXMUZV1yBBEAAChNcRRNchRlXXIFEQAAKE1yFE10FGVdcgYRAAAoTXMUTXYUZV1yBxEAAChNcxRNdRRlXXIIEQAAKE1uFE1wFGVdcgkRAAAoTXcUTXgUZV1yChEAAChNeBRNeRRlXXILEQAAKE14FE16FGVdcgwRAAAoTXkUTXsUZV1yDREAAChNehRNfBRlXXIOEQAAKE18FE1+FGVdcg8RAAAoTXwUTX0UZV1yEBEAAChNchRNdxRlXXIREQAAKE1/FE2AFGVdchIRAAAoTYAUTYIUZV1yExEAAChNgBRNgRRlXXIUEQAAKE2BFE2DFGVdchURAAAoTYIUTYQUZV1yFhEAAChNhBRNhRRlXXIXEQAAKE2EFE2GFGVdchgRAAAoTXkUTX8UZV1yGREAAChNhxRNiBRlXXIaEQAAKE2IFE2KFGVdchsRAAAoTYgUTYkUZV1yHBEAAChNiRRNixRlXXIdEQAAKE2BFE2HFGVdch4RAAAoTYwUTY0UZV1yHxEAAChNjRRNjxRlXXIgEQAAKE2NFE2OFGVdciERAAAoTY4UTZAUZV1yIhEAAChNjxRNkRRlXXIjEQAAKE2RFE2TFGVdciQRAAAoTZEUTZIUZV1yJREAAChNkhRNlRRlXXImEQAAKE2TFE2UFGVdcicRAAAoTZQUTZUUZV1yKBEAAChNiRRNjBRlXXIpEQAAKE2WFE2XFGVdcioRAAAoTZcUTZgUZV1yKxEAAChNlxRNmRRlXXIsEQAAKE2YFE2aFGVdci0RAAAoTZkUTZwUZV1yLhEAAChNmRRNmxRlXXIvEQAAKE2OFE2WFGVdcjARAAAoTZ0UTZ4UZV1yMREAAChNnhRNoBRlXXIyEQAAKE2eFE2fFGVdcjMRAAAoTZ8UTaEUZV1yNBEAAChNoBRNoxRlXXI1EQAAKE2gFE2iFGVdcjYRAAAoTZgUTZ0UZV1yNxEAAChNpBRNpRRlXXI4EQAAKE2lFE2nFGVdcjkRAAAoTaUUTaYUZV1yOhEAAChNphRNqBRlXXI7EQAAKE2nFE2pFGVdcjwRAAAoTZ8UTaQUZV1yPREAAChNqhRNqxRlXXI+EQAAKE2rFE2tFGVdcj8RAAAoTasUTawUZV1yQBEAAChNrBRNrhRlXXJBEQAAKE2tFE2vFGVdckIRAAAoTa8UTbAUZV1yQxEAAChNrxRNsRRlXXJEEQAAKE2mFE2qFGVdckURAAAoTbIUTbMUZV1yRhEAAChNsxRNtBRlXXJHEQAAKE2zFE21FGVdckgRAAAoTbQUTbYUZV1ySREAAChNtRRNtxRlXXJKEQAAKE23FE24FGVdcksRAAAoTbgUTbkUZV1yTBEAAChNuRRNuhRlXXJNEQAAKE2sFE2yFGVdck4RAAAoTbsUTbwUZV1yTxEAAChNvBRNvRRlXXJQEQAAKE28FE2+FGVdclERAAAoTb0UTb8UZV1yUhEAAChNvhRNwRRlXXJTEQAAKE2+FE3AFGVdclQRAAAoTbQUTbsUZV1yVREAAChNwhRNwxRlXXJWEQAAKE3DFE3EFGVdclcRAAAoTcMUTcUUZV1yWBEAAChNxBRNxhRlXXJZEQAAKE3FFE3HFGVdcloRAAAoTccUTckUZV1yWxEAAChNxxRNyBRlXXJcEQAAKE29FE3CFGVdcl0RAAAoTcoUTcsUZV1yXhEAAChNyhRN0BRlXXJfEQAAKE3LFE3MFGVdcmARAAAoTcsUTc0UZV1yYREAAChNzBRNzhRlXXJiEQAAKE3NFE3PFGVdcmMRAAAoTc8UTdAUZV1yZBEAAChNxBRNyhRlXXJlEQAAKE3RFE3SFGVdcmYRAAAoTdIUTdQUZV1yZxEAAChN0hRN0xRlXXJoEQAAKE3TFE3VFGVdcmkRAAAoTcwUTdEUZV1yahEAAChN1hRN1xRlXXJrEQAAKE3XFE3ZFGVdcmwRAAAoTdcUTdgUZV1ybREAAChN2BRN2hRlXXJuEQAAKE3ZFE3bFGVdcm8RAAAoTdsUTdwUZV1ycBEAAChN2xRN3RRlXXJxEQAAKE3cFE3eFGVdcnIRAAAoTd0UTd8UZV1ycxEAAChN3hRN4RRlXXJ0EQAAKE3fFE3hFGVdcnURAAAoTeAUTeEUZV1ydhEAAChN0xRN1hRlXXJ3EQAAKE3iFE3jFGVdcngRAAAoTeMUTeQUZV1yeREAAChN5BRN5RRlXXJ6EQAAKE3YFE3iFGVdcnsRAAAoTeYUTecUZV1yfBEAAChN5xRN6RRlXXJ9EQAAKE3nFE3oFGVdcn4RAAAoTegUTeoUZV1yfxEAAChN6RRN6xRlXXKAEQAAKE3kFE3mFGVdcoERAAAoTewUTe0UZV1yghEAAChN7RRN7xRlXXKDEQAAKE3tFE3uFGVdcoQRAAAoTe4UTfAUZV1yhREAAChN7xRN8RRlXXKGEQAAKE3xFE3yFGVdcocRAAAoTfIUTfMUZV1yiBEAAChN6BRN7BRlXXKJEQAAKE30FE31FGVdcooRAAAoTfUUTfcUZV1yixEAAChN9RRN9hRlXXKMEQAAKE32FE34FGVdco0RAAAoTfcUTfkUZV1yjhEAAChN+RRN+hRlXXKPEQAAKE35FE37FGVdcpARAAAoTe4UTfQUZV1ykREAAChN/BRN/RRlXXKSEQAAKE39FE3+FGVdcpMRAAAoTf0UTf8UZV1ylBEAAChN/hRNABVlXXKVEQAAKE3/FE0BFWVdcpYRAAAoTQEVTQMVZV1ylxEAAChNARVNAhVlXXKYEQAAKE32FE38FGVdcpkRAAAoTQQVTQUVZV1ymhEAAChNBRVNBhVlXXKbEQAAKE0FFU0HFWVdcpwRAAAoTQYVTQgVZV1ynREAAChNBxVNCRVlXXKeEQAAKE0JFU0LFWVdcp8RAAAoTQkVTQoVZV1yoBEAAChN/hRNBBVlXXKhEQAAKE0MFU0NFWVdcqIRAAAoTQ0VTQ8VZV1yoxEAAChNDRVNDhVlXXKkEQAAKE0OFU0QFWVdcqURAAAoTQ8VTREVZV1yphEAAChNERVNEhVlXXKnEQAAKE0RFU0TFWVdcqgRAAAoTQYVTQwVZV1yqREAAChNFBVNFRVlXXKqEQAAKE0VFU0XFWVdcqsRAAAoTRUVTRYVZV1yrBEAAChNFhVNGBVlXXKtEQAAKE0XFU0ZFWVdcq4RAAAoTRkVTRoVZV1yrxEAAChNGhVNGxVlXXKwEQAAKE0bFU0eFWVdcrERAAAoTRwVTR4VZV1yshEAAChNHRVNHhVlXXKzEQAAKE0OFU0UFWVdcrQRAAAoTR8VTSAVZV1ytREAAChNIBVNIhVlXXK2EQAAKE0gFU0hFWVdcrcRAAAoTSEVTSMVZV1yuBEAAChNIhVNJBVlXXK5EQAAKE0kFU0lFWVdcroRAAAoTSQVTSYVZV1yuxEAAChNJRVNJxVlXXK8EQAAKE0mFU0oFWVdcr0RAAAoTScVTSoVZV1yvhEAAChNKBVNKhVlXXK/EQAAKE0pFU0qFWVdcsARAAAoTRYVTR8VZV1ywREAAChNKxVNLBVlXXLCEQAAKE0sFU0tFWVdcsMRAAAoTSwVTS4VZV1yxBEAAChNLRVNLxVlXXLFEQAAKE0uFU0wFWVdcsYRAAAoTTAVTTIVZV1yxxEAAChNMBVNMRVlXXLIEQAAKE0hFU0rFWVdcskRAAAoTTMVTTQVZV1yyhEAAChNNBVNNhVlXXLLEQAAKE00FU01FWVdcswRAAAoTTUVTTcVZV1yzREAAChNNhVNOBVlXXLOEQAAKE04FU05FWVdcs8RAAAoTTkVTToVZV1y0BEAAChNORVNOxVlXXLREQAAKE0tFU0zFWVdctIRAAAoTTwVTT0VZV1y0xEAAChNPRVNPxVlXXLUEQAAKE09FU0+FWVdctURAAAoTT4VTUAVZV1y1hEAAChNPxVNQRVlXXLXEQAAKE1BFU1CFWVdctgRAAAoTUEVTUMVZV1y2REAAChNNRVNPBVlXXLaEQAAKE1EFU1FFWVdctsRAAAoTUUVTUYVZV1y3BEAAChNRRVNRxVlXXLdEQAAKE1GFU1IFWVdct4RAAAoTUcVTUkVZV1y3xEAAChNSRVNShVlXXLgEQAAKE1KFU1LFWVdcuERAAAoTUsVTUwVZV1y4hEAAChNPhVNRBVlXXLjEQAAKE1NFU1OFWVdcuQRAAAoTU4VTVAVZV1y5REAAChNThVNTxVlXXLmEQAAKE1PFU1RFWVdcucRAAAoTVAVTVIVZV1y6BEAAChNUhVNUxVlXXLpEQAAKE1SFU1UFWVdcuoRAAAoTUYVTU0VZV1y6xEAAChNVRVNVhVlXXLsEQAAKE1WFU1YFWVdcu0RAAAoTVYVTVcVZV1y7hEAAChNVxVNWRVlXXLvEQAAKE1YFU1aFWVdcvARAAAoTVgVTVsVZV1y8REAAChNWhVNXBVlXXLyEQAAKE1PFU1VFWVdcvMRAAAoTV0VTV4VZV1y9BEAAChNXhVNYBVlXXL1EQAAKE1eFU1fFWVdcvYRAAAoTV8VTWEVZV1y9xEAAChNYBVNYxVlXXL4EQAAKE1gFU1iFWVdcvkRAAAoTVcVTV0VZV1y+hEAAChNZBVNZRVlXXL7EQAAKE1lFU1nFWVdcvwRAAAoTWUVTWYVZV1y/REAAChNZhVNaBVlXXL+EQAAKE1nFU1pFWVdcv8RAAAoTWcVTWoVZV1yABIAAChNaRVNaxVlXXIBEgAAKE1fFU1kFWVdcgISAAAoTWwVTW0VZV1yAxIAAChNbRVNbhVlXXIEEgAAKE1tFU1vFWVdcgUSAAAoTW4VTXAVZV1yBhIAAChNbxVNchVlXXIHEgAAKE1vFU1xFWVdcggSAAAoTWYVTWwVZV1yCRIAAChNcxVNdBVlXXIKEgAAKE10FU12FWVdcgsSAAAoTXQVTXUVZV1yDBIAAChNdRVNdxVlXXINEgAAKE12FU14FWVdcg4SAAAoTW4VTXMVZV1yDxIAAChNeRVNehVlXXIQEgAAKE15FU1/FWVdchESAAAoTXoVTXsVZV1yEhIAAChNehVNfBVlXXITEgAAKE17FU19FWVdchQSAAAoTXwVTX4VZV1yFRIAAChNfhVNfxVlXXIWEgAAKE11FU15FWVdchcSAAAoTYAVTYEVZV1yGBIAAChNgRVNgxVlXXIZEgAAKE2BFU2CFWVdchoSAAAoTYIVTYQVZV1yGxIAAChNgxVNhhVlXXIcEgAAKE2DFU2FFWVdch0SAAAoTXsVTYAVZV1yHhIAAChNhxVNiBVlXXIfEgAAKE2IFU2KFWVdciASAAAoTYgVTYkVZV1yIRIAAChNiRVNixVlXXIiEgAAKE2KFU2MFWVdciMSAAAoTYoVTY0VZV1yJBIAAChNjBVNjhVlXXIlEgAAKE2CFU2HFWVdciYSAAAoTY8VTZAVZV1yJxIAAChNkBVNkhVlXXIoEgAAKE2QFU2RFWVdcikSAAAoTZEVTZMVZV1yKhIAAChNkhVNlBVlXXIrEgAAKE2UFU2VFWVdciwSAAAoTZUVTZYVZV1yLRIAAChNlRVNlxVlXXIuEgAAKE2JFU2PFWVdci8SAAAoTZgVTZkVZV1yMBIAAChNmRVNmhVlXXIxEgAAKE2ZFU2bFWVdcjISAAAoTZoVTZwVZV1yMxIAAChNmxVNnhVlXXI0EgAAKE2bFU2dFWVdcjUSAAAoTZEVTZgVZV1yNhIAAChNnxVNoBVlXXI3EgAAKE2gFU2hFWVdcjgSAAAoTaEVTaIVZV1yORIAAChNmhVNnxVlXXI6EgAAKE2jFU2kFWVdcjsSAAAoTaQVTaYVZV1yPBIAAChNpBVNpRVlXXI9EgAAKE2lFU2nFWVdcj4SAAAoTaYVTagVZV1yPxIAAChNphVNqRVlXXJAEgAAKE2oFU2qFWVdckESAAAoTaEVTaMVZV1yQhIAAChNqxVNrBVlXXJDEgAAKE2sFU2uFWVdckQSAAAoTawVTa0VZV1yRRIAAChNrRVNrxVlXXJGEgAAKE2uFU2wFWVdckcSAAAoTaUVTasVZV1ySBIAAChNsRVNshVlXXJJEgAAKE2yFU20FWVdckoSAAAoTbIVTbMVZV1ySxIAAChNsxVNtRVlXXJMEgAAKE20FU22FWVdck0SAAAoTbQVTbcVZV1yThIAAChNthVNuBVlXXJPEgAAKE2tFU2xFWVdclASAAAoTbkVTboVZV1yURIAAChNuhVNvBVlXXJSEgAAKE26FU27FWVdclMSAAAoTbsVTb0VZV1yVBIAAChNvBVNvhVlXXJVEgAAKE2+FU2/FWVdclYSAAAoTb4VTcAVZV1yVxIAAChNsxVNuRVlXXJYEgAAKE3BFU3CFWVdclkSAAAoTcIVTcMVZV1yWhIAAChNwhVNxBVlXXJbEgAAKE3DFU3FFWVdclwSAAAoTcQVTcYVZV1yXRIAAChNxhVNxxVlXXJeEgAAKE3HFU3IFWVdcl8SAAAoTcgVTckVZV1yYBIAAChNuxVNwRVlXXJhEgAAKE3KFU3LFWVdcmISAAAoTcoVTdAVZV1yYxIAAChNyxVNzBVlXXJkEgAAKE3LFU3NFWVdcmUSAAAoTcwVTc4VZV1yZhIAAChNzRVNzxVlXXJnEgAAKE3PFU3QFWVdcmgSAAAoTcMVTcoVZV1yaRIAAChN0RVN0hVlXXJqEgAAKE3SFU3UFWVdcmsSAAAoTdIVTdMVZV1ybBIAAChN0xVN1RVlXXJtEgAAKE3UFU3WFWVdcm4SAAAoTdYVTdcVZV1ybxIAAChN1hVN2BVlXXJwEgAAKE3XFU3ZFWVdcnESAAAoTdgVTdoVZV1ychIAAChN2RVN3BVlXXJzEgAAKE3aFU3cFWVdcnQSAAAoTdsVTdwVZV1ydRIAAChNzBVN0RVlXXJ2EgAAKE3dFU3eFWVdcncSAAAoTd4VTeAVZV1yeBIAAChN3hVN3xVlXXJ5EgAAKE3fFU3hFWVdcnoSAAAoTeAVTeIVZV1yexIAAChN4hVN4xVlXXJ8EgAAKE3iFU3kFWVdcn0SAAAoTeMVTeUVZV1yfhIAAChN5BVN5hVlXXJ/EgAAKE3lFU3nFWVdcoASAAAoTeYVTecVZV1ygRIAAChN0xVN3RVlXXKCEgAAKE3oFU3pFWVdcoMSAAAoTekVTesVZV1yhBIAAChN6RVN6hVlXXKFEgAAKE3qFU3sFWVdcoYSAAAoTesVTe0VZV1yhxIAAChN7RVN7hVlXXKIEgAAKE3tFU3vFWVdcokSAAAoTd8VTegVZV1yihIAAChN8BVN8RVlXXKLEgAAKE3xFU3zFWVdcowSAAAoTfEVTfIVZV1yjRIAAChN8hVN9BVlXXKOEgAAKE3zFU31FWVdco8SAAAoTfUVTfYVZV1ykBIAAChN9hVN9xVlXXKREgAAKE32FU34FWVdcpISAAAoTeoVTfAVZV1ykxIAAChN+RVN+hVlXXKUEgAAKE36FU38FWVdcpUSAAAoTfoVTfsVZV1ylhIAAChN+xVN/RVlXXKXEgAAKE38FU3/FWVdcpgSAAAoTfwVTf4VZV1ymRIAAChN8hVN+RVlXXKaEgAAKE0AFk0BFmVdcpsSAAAoTQEWTQMWZV1ynBIAAChNARZNAhZlXXKdEgAAKE0CFk0EFmVdcp4SAAAoTQMWTQUWZV1ynxIAAChNBRZNBhZlXXKgEgAAKE0FFk0HFmVdcqESAAAoTQYWTQgWZV1yohIAAChNBxZNCRZlXXKjEgAAKE0IFk0LFmVdcqQSAAAoTQkWTQsWZV1ypRIAAChNChZNCxZlXXKmEgAAKE37FU0AFmVdcqcSAAAoTQwWTQ0WZV1yqBIAAChNDRZNDhZlXXKpEgAAKE0OFk0PFmVdcqoSAAAoTQIWTQwWZV1yqxIAAChNEBZNERZlXXKsEgAAKE0RFk0TFmVdcq0SAAAoTREWTRIWZV1yrhIAAChNEhZNFBZlXXKvEgAAKE0TFk0VFmVdcrASAAAoTRUWTRYWZV1ysRIAAChNFRZNFxZlXXKyEgAAKE0WFk0YFmVdcrMSAAAoTRcWTRkWZV1ytBIAAChNGBZNGhZlXXK1EgAAKE0ZFk0aFmVdcrYSAAAoTQ4WTRAWZV1ytxIAAChNGxZNHBZlXXK4EgAAKE0cFk0dFmVdcrkSAAAoTR0WTR4WZV1yuhIAAChNEhZNGxZlXXK7EgAAKE0fFk0gFmVdcrwSAAAoTSAWTSIWZV1yvRIAAChNIBZNIRZlXXK+EgAAKE0hFk0jFmVdcr8SAAAoTSIWTSQWZV1ywBIAAChNJBZNJRZlXXLBEgAAKE0lFk0nFmVdcsISAAAoTSUWTSYWZV1ywxIAAChNHRZNHxZlXXLEEgAAKE0oFk0pFmVdcsUSAAAoTSkWTSoWZV1yxhIAAChNKhZNKxZlXXLHEgAAKE0hFk0oFmVdcsgSAAAoTSwWTS0WZV1yyRIAAChNLRZNLhZlXXLKEgAAKE0tFk0vFmVdcssSAAAoTS4WTTAWZV1yzBIAAChNLxZNMhZlXXLNEgAAKE0vFk0xFmVdcs4SAAAoTSoWTSwWZV1yzxIAAChNMxZNNBZlXXLQEgAAKE00Fk02FmVdctESAAAoTTQWTTUWZV1y0hIAAChNNRZNNxZlXXLTEgAAKE02Fk04FmVdctQSAAAoTTgWTTkWZV1y1RIAAChNORZNOxZlXXLWEgAAKE05Fk06FmVdctcSAAAoTS4WTTMWZV1y2BIAAChNPBZNPRZlXXLZEgAAKE09Fk0+FmVdctoSAAAoTT0WTT8WZV1y2xIAAChNPhZNQBZlXXLcEgAAKE0/Fk1CFmVdct0SAAAoTT8WTUEWZV1y3hIAAChNNRZNPBZlXXLfEgAAKE1DFk1EFmVdcuASAAAoTUQWTUYWZV1y4RIAAChNRBZNRRZlXXLiEgAAKE1FFk1HFmVdcuMSAAAoTUYWTUkWZV1y5BIAAChNRhZNSBZlXXLlEgAAKE0+Fk1DFmVdcuYSAAAoTUoWTUsWZV1y5xIAAChNSxZNTRZlXXLoEgAAKE1LFk1MFmVdcukSAAAoTUwWTU4WZV1y6hIAAChNTRZNTxZlXXLrEgAAKE1PFk1QFmVdcuwSAAAoTVAWTVEWZV1y7RIAAChNUBZNUhZlXXLuEgAAKE1FFk1KFmVdcu8SAAAoTVMWTVQWZV1y8BIAAChNVBZNVhZlXXLxEgAAKE1UFk1VFmVdcvISAAAoTVUWTVcWZV1y8xIAAChNVhZNWBZlXXL0EgAAKE1YFk1ZFmVdcvUSAAAoTVkWTVsWZV1y9hIAAChNWRZNWhZlXXL3EgAAKE1MFk1TFmVdcvgSAAAoTVwWTV0WZV1y+RIAAChNXRZNXxZlXXL6EgAAKE1dFk1eFmVdcvsSAAAoTV4WTWAWZV1y/BIAAChNXxZNYRZlXXL9EgAAKE1hFk1iFmVdcv4SAAAoTWEWTWMWZV1y/xIAAChNYhZNZBZlXXIAEwAAKE1jFk1lFmVdcgETAAAoTWQWTWYWZV1yAhMAAChNZRZNZhZlXXIDEwAAKE1VFk1cFmVdcgQTAAAoTWcWTWgWZV1yBRMAAChNaBZNahZlXXIGEwAAKE1oFk1pFmVdcgcTAAAoTWkWTWsWZV1yCBMAAChNahZNbBZlXXIJEwAAKE1eFk1nFmVdcgoTAAAoTW0WTW4WZV1yCxMAAChNbhZNcBZlXXIMEwAAKE1uFk1vFmVdcg0TAAAoTW8WTXEWZV1yDhMAAChNcBZNchZlXXIPEwAAKE1yFk1zFmVdchATAAAoTXMWTXUWZV1yERMAAChNcxZNdBZlXXISEwAAKE1pFk1tFmVdchMTAAAoTXYWTXcWZV1yFBMAAChNdxZNeBZlXXIVEwAAKE14Fk15FmVdchYTAAAoTW8WTXYWZV1yFxMAAChNehZNexZlXXIYEwAAKE17Fk18FmVdchkTAAAoTXsWTX0WZV1yGhMAAChNfBZNfhZlXXIbEwAAKE19Fk1/FmVdchwTAAAoTX8WTYEWZV1yHRMAAChNfxZNgBZlXXIeEwAAKE14Fk16FmVdch8TAAAoTYIWTYMWZV1yIBMAAChNgxZNhRZlXXIhEwAAKE2DFk2EFmVdciITAAAoTYQWTYYWZV1yIxMAAChNhRZNhxZlXXIkEwAAKE2HFk2IFmVdciUTAAAoTYgWTYkWZV1yJhMAAChNiBZNihZlXXInEwAAKE18Fk2CFmVdcigTAAAoTYsWTYwWZV1yKRMAAChNjBZNjhZlXXIqEwAAKE2MFk2NFmVdcisTAAAoTY0WTY8WZV1yLBMAAChNjhZNkBZlXXItEwAAKE2QFk2RFmVdci4TAAAoTZEWTZIWZV1yLxMAAChNkhZNlRZlXXIwEwAAKE2TFk2VFmVdcjETAAAoTZQWTZUWZV1yMhMAAChNhBZNixZlXXIzEwAAKE2WFk2XFmVdcjQTAAAoTZcWTZkWZV1yNRMAAChNlxZNmBZlXXI2EwAAKE2YFk2aFmVdcjcTAAAoTZkWTZsWZV1yOBMAAChNmxZNnBZlXXI5EwAAKE2bFk2dFmVdcjoTAAAoTZwWTZ4WZV1yOxMAAChNnRZNnxZlXXI8EwAAKE2eFk2hFmVdcj0TAAAoTZ8WTaEWZV1yPhMAAChNoBZNoRZlXXI/EwAAKE2NFk2WFmVdckATAAAoTaIWTaMWZV1yQRMAAChNoxZNpRZlXXJCEwAAKE2jFk2kFmVdckMTAAAoTaQWTaYWZV1yRBMAAChNpRZNpxZlXXJFEwAAKE2nFk2oFmVdckYTAAAoTagWTakWZV1yRxMAAChNqRZNrBZlXXJIEwAAKE2qFk2sFmVdckkTAAAoTasWTawWZV1yShMAAChNmBZNohZlXXJLEwAAKE2tFk2uFmVdckwTAAAoTa0WTbMWZV1yTRMAAChNrhZNrxZlXXJOEwAAKE2uFk2wFmVdck8TAAAoTa8WTbEWZV1yUBMAAChNsBZNshZlXXJREwAAKE2yFk2zFmVdclITAAAoTaQWTa0WZV1yUxMAAChNtBZNtRZlXXJUEwAAKE21Fk23FmVdclUTAAAoTbUWTbYWZV1yVhMAAChNthZNuBZlXXJXEwAAKE23Fk25FmVdclgTAAAoTbkWTboWZV1yWRMAAChNuRZNuxZlXXJaEwAAKE2vFk20FmVdclsTAAAoTbwWTb0WZV1yXBMAAChNvRZNvxZlXXJdEwAAKE29Fk2+FmVdcl4TAAAoTb4WTcAWZV1yXxMAAChNvxZNwhZlXXJgEwAAKE2/Fk3BFmVdcmETAAAoTbYWTbwWZV1yYhMAAChNwxZNxBZlXXJjEwAAKE3EFk3GFmVdcmQTAAAoTcQWTcUWZV1yZRMAAChNxRZNxxZlXXJmEwAAKE3GFk3IFmVdcmcTAAAoTcgWTckWZV1yaBMAAChNyBZNyhZlXXJpEwAAKE2+Fk3DFmVdcmoTAAAoTcsWTcwWZV1yaxMAAChNzBZNzhZlXXJsEwAAKE3MFk3NFmVdcm0TAAAoTc0WTc8WZV1ybhMAAChNzhZN0BZlXXJvEwAAKE3QFk3RFmVdcnATAAAoTdEWTdIWZV1ycRMAAChN0hZN1RZlXXJyEwAAKE3TFk3VFmVdcnMTAAAoTdQWTdUWZV1ydBMAAChNxRZNyxZlXXJ1EwAAKE3WFk3XFmVdcnYTAAAoTdcWTdkWZV1ydxMAAChN1xZN2BZlXXJ4EwAAKE3YFk3aFmVdcnkTAAAoTdkWTdsWZV1yehMAAChN2xZN3RZlXXJ7EwAAKE3bFk3cFmVdcnwTAAAoTdwWTd8WZV1yfRMAAChN3RZN3hZlXXJ+EwAAKE3eFk3fFmVdcn8TAAAoTc0WTdYWZV1ygBMAAChN4BZN4RZlXXKBEwAAKE3hFk3jFmVdcoITAAAoTeEWTeIWZV1ygxMAAChN4hZN5BZlXXKEEwAAKE3jFk3mFmVdcoUTAAAoTeMWTeUWZV1yhhMAAChN2BZN4BZlXXKHEwAAKE3nFk3oFmVdcogTAAAoTegWTeoWZV1yiRMAAChN6BZN6RZlXXKKEwAAKE3pFk3rFmVdcosTAAAoTeoWTewWZV1yjBMAAChN7BZN7RZlXXKNEwAAKE3sFk3uFmVdco4TAAAoTe0WTfEWZV1yjxMAAChN7hZN7xZlZShdcpATAAAoTe4WTfAWZV1ykRMAAChN7xZN8xZlXXKSEwAAKE3vFk3xFmVdcpMTAAAoTfAWTfQWZV1ylBMAAChN8hZN8xZlXXKVEwAAKE3yFk30FmVdcpYTAAAoTeIWTecWZV1ylxMAAChN9RZN9hZlXXKYEwAAKE32Fk34FmVdcpkTAAAoTfYWTfcWZV1ymhMAAChN9xZN+RZlXXKbEwAAKE34Fk36FmVdcpwTAAAoTfgWTfsWZV1ynRMAAChN+hZN/BZlXXKeEwAAKE3pFk31FmVdcp8TAAAoTf0WTf4WZV1yoBMAAChN/hZNABdlXXKhEwAAKE3+Fk3/FmVdcqITAAAoTf8WTQEXZV1yoxMAAChNABdNAhdlXXKkEwAAKE0CF00DF2VdcqUTAAAoTQMXTQQXZV1yphMAAChNBBdNBxdlXXKnEwAAKE0FF00HF2VdcqgTAAAoTQYXTQcXZV1yqRMAAChN9xZN/RZlXXKqEwAAKE0IF00JF2VdcqsTAAAoTQkXTQoXZV1yrBMAAChNCRdNCxdlXXKtEwAAKE0KF00MF2Vdcq4TAAAoTQsXTQ0XZV1yrxMAAChNDRdNDxdlXXKwEwAAKE0NF00OF2VdcrETAAAoTf8WTQgXZV1yshMAAChNEBdNERdlXXKzEwAAKE0RF00TF2VdcrQTAAAoTREXTRIXZV1ytRMAAChNEhdNFBdlXXK2EwAAKE0TF00VF2VdcrcTAAAoTRUXTRYXZV1yuBMAAChNFhdNFxdlXXK5EwAAKE0XF00aF2VdcroTAAAoTRgXTRoXZV1yuxMAAChNGRdNGhdlXXK8EwAAKE0KF00QF2Vdcr0TAAAoTRsXTRwXZV1yvhMAAChNHBdNHhdlXXK/EwAAKE0cF00dF2VdcsATAAAoTR0XTR8XZV1ywRMAAChNEhdNGxdlXXLCEwAAKE0gF00hF2VdcsMTAAAoTSAXTSYXZV1yxBMAAChNIRdNIhdlXXLFEwAAKE0hF00jF2VdcsYTAAAoTSIXTSQXZV1yxxMAAChNIxdNJRdlXXLIEwAAKE0lF00mF2VdcskTAAAoTR0XTSAXZV1yyhMAAChNJxdNKBdlXXLLEwAAKE0oF00pF2VdcswTAAAoTSgXTSoXZV1yzRMAAChNKRdNKxdlXXLOEwAAKE0qF00sF2Vdcs8TAAAoTSwXTS4XZV1y0BMAAChNLBdNLRdlXXLREwAAKE0iF00nF2VdctITAAAoTS8XTTAXZV1y0xMAAChNMBdNMRdlXXLUEwAAKE0wF00yF2VdctUTAAAoTTEXTTMXZV1y1hMAAChNMhdNNBdlXXLXEwAAKE00F002F2VdctgTAAAoTTQXTTUXZV1y2RMAAChNKRdNLxdlXXLaEwAAKE03F004F2VdctsTAAAoTTgXTToXZV1y3BMAAChNOBdNORdlXXLdEwAAKE05F007F2Vdct4TAAAoTToXTTwXZV1y3xMAAChNMRdNNxdlXXLgEwAAKE09F00+F2VdcuETAAAoTT4XTUAXZV1y4hMAAChNPhdNPxdlXXLjEwAAKE0/F01BF2VdcuQTAAAoTUAXTUIXZV1y5RMAAChNQhdNQxdlXXLmEwAAKE1CF01EF2VdcucTAAAoTUMXTUUXZV1y6BMAAChNRBdNRhdlXXLpEwAAKE1FF01HF2VdcuoTAAAoTUYXTUcXZV1y6xMAAChNORdNPRdlXXLsEwAAKE1IF01JF2Vdcu0TAAAoTUkXTUsXZV1y7hMAAChNSRdNShdlXXLvEwAAKE1KF01MF2VdcvATAAAoTUsXTU0XZV1y8RMAAChNSxdNThdlXXLyEwAAKE1NF01PF2VdcvMTAAAoTT8XTUgXZV1y9BMAAChNUBdNURdlXXL1EwAAKE1RF01TF2VdcvYTAAAoTVEXTVIXZV1y9xMAAChNUhdNVBdlXXL4EwAAKE1KF01QF2VdcvkTAAAoTVUXTVYXZV1y+hMAAChNVhdNVxdlXXL7EwAAKE1XF01YF2VdcvwTAAAoTVIXTVUXZV1y/RMAAChNWRdNWhdlXXL+EwAAKE1aF01bF2Vdcv8TAAAoTVsXTVwXZV1yABQAAChNVxdNWRdlXXIBFAAAKE1dF01eF2VdcgIUAAAoTV4XTWAXZV1yAxQAAChNXhdNXxdlXXIEFAAAKE1fF01hF2VdcgUUAAAoTWAXTWIXZV1yBhQAAChNYhdNYxdlXXIHFAAAKE1jF01kF2VdcggUAAAoTWMXTWUXZV1yCRQAAChNWxdNXRdlXXIKFAAAKE1mF01nF2VdcgsUAAAoTWcXTWgXZV1yDBQAAChNZxdNaRdlXXINFAAAKE1oF01qF2Vdcg4UAAAoTWkXTWwXZV1yDxQAAChNaRdNaxdlXXIQFAAAKE1fF01mF2VdchEUAAAoTW0XTW4XZV1yEhQAAChNbhdNbxdlXXITFAAAKE1uF01wF2VdchQUAAAoTW8XTXEXZV1yFRQAAChNcBdNchdlXXIWFAAAKE1yF010F2VdchcUAAAoTXIXTXMXZV1yGBQAAChNaBdNbRdlXXIZFAAAKE11F012F2VdchoUAAAoTXUXTXsXZV1yGxQAAChNdhdNdxdlXXIcFAAAKE12F014F2Vdch0UAAAoTXcXTXkXZV1yHhQAAChNeBdNehdlXXIfFAAAKE16F017F2VdciAUAAAoTW8XTXUXZV1yIRQAAChNfBdNfRdlXXIiFAAAKE19F01/F2VdciMUAAAoTX0XTX4XZV1yJBQAAChNfhdNgBdlXXIlFAAAKE1/F02BF2VdciYUAAAoTYEXTYIXZV1yJxQAAChNghdNgxdlXXIoFAAAKE2DF02GF2VdcikUAAAoTYQXTYYXZV1yKhQAAChNhRdNhhdlXXIrFAAAKE13F018F2VdciwUAAAoTYcXTYgXZV1yLRQAAChNiBdNihdlXXIuFAAAKE2IF02JF2Vdci8UAAAoTYkXTYsXZV1yMBQAAChNihdNjBdlXXIxFAAAKE2MF02NF2VdcjIUAAAoTYwXTY4XZV1yMxQAAChNjRdNjxdlXXI0FAAAKE2OF02QF2VdcjUUAAAoTY8XTZIXZV1yNhQAAChNkBdNkhdlXXI3FAAAKE2RF02SF2VdcjgUAAAoTX4XTYcXZV1yORQAAChNkxdNlBdlXXI6FAAAKE2UF02WF2VdcjsUAAAoTZQXTZUXZV1yPBQAAChNlRdNlxdlXXI9FAAAKE2WF02YF2Vdcj4UAAAoTZYXTZkXZV1yPxQAAChNmBdNmhdlXXJAFAAAKE2JF02TF2VdckEUAAAoTZsXTZwXZV1yQhQAAChNnBdNnRdlXXJDFAAAKE2cF02eF2VdckQUAAAoTZ0XTZ8XZV1yRRQAAChNnhdNoBdlXXJGFAAAKE2gF02iF2VdckcUAAAoTaAXTaEXZV1ySBQAAChNlRdNmxdlXXJJFAAAKE2jF02kF2VdckoUAAAoTaQXTaUXZV1ySxQAAChNpBdNphdlXXJMFAAAKE2lF02nF2Vdck0UAAAoTaYXTagXZV1yThQAAChNqBdNqhdlXXJPFAAAKE2oF02pF2VdclAUAAAoTZ0XTaMXZV1yURQAAChNqxdNrBdlXXJSFAAAKE2sF02uF2VdclMUAAAoTawXTa0XZV1yVBQAAChNrRdNrxdlXXJVFAAAKE2uF02xF2VdclYUAAAoTa4XTbAXZV1yVxQAAChNpRdNqxdlXXJYFAAAKE2yF02zF2VdclkUAAAoTbMXTbUXZV1yWhQAAChNsxdNtBdlXXJbFAAAKE20F022F2VdclwUAAAoTbUXTbcXZV1yXRQAAChNtxdNuBdlXXJeFAAAKE24F025F2Vdcl8UAAAoTbgXTboXZV1yYBQAAChNrRdNshdlXXJhFAAAKE27F028F2VdcmIUAAAoTbwXTb0XZV1yYxQAAChNvBdNvhdlXXJkFAAAKE29F02/F2VdcmUUAAAoTb4XTcAXZV1yZhQAAChNwBdNwhdlXXJnFAAAKE3AF03BF2VdcmgUAAAoTbQXTbsXZV1yaRQAAChNwxdNxBdlXXJqFAAAKE3EF03FF2VdcmsUAAAoTcQXTcYXZV1ybBQAAChNxRdNxxdlXXJtFAAAKE3GF03IF2Vdcm4UAAAoTcgXTckXZV1ybxQAAChNyRdNyhdlXXJwFAAAKE3KF03LF2VdcnEUAAAoTb0XTcMXZV1ychQAAChNzBdNzRdlXXJzFAAAKE3NF03OF2VdcnQUAAAoTc0XTc8XZV1ydRQAAChNzhdN0BdlXXJ2FAAAKE3PF03RF2VdcncUAAAoTdEXTdIXZV1yeBQAAChN0hdN0xdlXXJ5FAAAKE3TF03UF2VdcnoUAAAoTcUXTcwXZV1yexQAAChN1RdN1hdlXXJ8FAAAKE3WF03YF2Vdcn0UAAAoTdYXTdcXZV1yfhQAAChN1xdN2RdlXXJ/FAAAKE3OF03VF2VdcoAUAAAoTdoXTdsXZV1ygRQAAChN2xdN3BdlXXKCFAAAKE3bF03dF2VdcoMUAAAoTdwXTd4XZV1yhBQAAChN3RdN3xdlXXKFFAAAKE3fF03gF2VdcoYUAAAoTeAXTeEXZV1yhxQAAChN4RdN4hdlXXKIFAAAKE3XF03aF2VdcokUAAAoTeMXTeQXZV1yihQAAChN5BdN5hdlXXKLFAAAKE3kF03lF2VdcowUAAAoTeUXTecXZV1yjRQAAChN3BdN4xdlXXKOFAAAKE3oF03pF2Vdco8UAAAoTekXTeoXZV1ykBQAAChN6RdN6xdlXXKRFAAAKE3qF03sF2VdcpIUAAAoTesXTe4XZV1ykxQAAChN6xdN7RdlXXKUFAAAKE3lF03oF2VdcpUUAAAoTe8XTfAXZV1ylhQAAChN8BdN8hdlXXKXFAAAKE3wF03xF2VdcpgUAAAoTfEXTfMXZV1ymRQAAChN8hdN9BdlXXKaFAAAKE3yF031F2VdcpsUAAAoTfQXTfYXZV1ynBQAAChN6hdN7xdlXXKdFAAAKE33F034F2Vdcp4UAAAoTfgXTfkXZV1ynxQAAChN+RdN+hdlXXKgFAAAKE3xF033F2VdcqEUAAAoTfsXTfwXZV1yohQAAChN/BdN/hdlXXKjFAAAKE38F039F2VdcqQUAAAoTf0XTf8XZV1ypRQAAChN+RdN+xdlXXKmFAAAKE0AGE0BGGVdcqcUAAAoTQEYTQIYZV1yqBQAAChNARhNAxhlXXKpFAAAKE0CGE0EGGVdcqoUAAAoTQMYTQUYZV1yqxQAAChNBRhNBxhlXXKsFAAAKE0FGE0GGGVdcq0UAAAoTf0XTQAYZV1yrhQAAChNCBhNCRhlXXKvFAAAKE0JGE0KGGVdcrAUAAAoTQkYTQsYZV1ysRQAAChNChhNDBhlXXKyFAAAKE0LGE0NGGVdcrMUAAAoTQ0YTQ8YZV1ytBQAAChNDRhNDhhlXXK1FAAAKE0CGE0IGGVdcrYUAAAoTRAYTREYZV1ytxQAAChNERhNEhhlXXK4FAAAKE0RGE0TGGVdcrkUAAAoTRIYTRQYZV1yuhQAAChNExhNFhhlXXK7FAAAKE0TGE0VGGVdcrwUAAAoTQoYTRAYZV1yvRQAAChNFxhNGBhlXXK+FAAAKE0YGE0aGGVdcr8UAAAoTRgYTRkYZV1ywBQAAChNGRhNGxhlXXLBFAAAKE0SGE0XGGVdcsIUAAAoTRwYTR0YZV1ywxQAAChNHRhNHxhlXXLEFAAAKE0dGE0eGGVdcsUUAAAoTR4YTSAYZV1yxhQAAChNHxhNIRhlXXLHFAAAKE0hGE0iGGVdcsgUAAAoTSEYTSMYZV1yyRQAAChNGRhNHBhlXXLKFAAAKE0kGE0lGGVdcssUAAAoTSUYTSYYZV1yzBQAAChNJRhNJxhlXXLNFAAAKE0mGE0oGGVdcs4UAAAoTScYTSkYZV1yzxQAAChNKRhNKxhlXXLQFAAAKE0pGE0qGGVdctEUAAAoTR4YTSQYZV1y0hQAAChNLBhNLRhlXXLTFAAAKE0tGE0uGGVdctQUAAAoTS0YTS8YZV1y1RQAAChNLhhNMBhlXXLWFAAAKE0vGE0xGGVdctcUAAAoTTEYTTMYZV1y2BQAAChNMRhNMhhlXXLZFAAAKE0mGE0sGGVdctoUAAAoTTQYTTUYZV1y2xQAAChNNRhNNhhlXXLcFAAAKE01GE03GGVdct0UAAAoTTYYTTgYZV1y3hQAAChNNxhNOhhlXXLfFAAAKE03GE05GGVdcuAUAAAoTS4YTTQYZV1y4RQAAChNOxhNPBhlXXLiFAAAKE08GE09GGVdcuMUAAAoTTwYTT4YZV1y5BQAAChNPRhNPxhlXXLlFAAAKE0+GE1AGGVdcuYUAAAoTUAYTUIYZV1y5xQAAChNQBhNQRhlXXLoFAAAKE02GE07GGVdcukUAAAoTUMYTUQYZV1y6hQAAChNRBhNRhhlXXLrFAAAKE1EGE1FGGVdcuwUAAAoTUUYTUcYZV1y7RQAAChNRhhNSBhlXXLuFAAAKE1IGE1JGGVdcu8UAAAoTUgYTUoYZV1y8BQAAChNSRhNSxhlXXLxFAAAKE1KGE1MGGVdcvIUAAAoTUsYTU0YZV1y8xQAAChNTBhNTRhlXXL0FAAAKE09GE1DGGVdcvUUAAAoTU4YTU8YZV1y9hQAAChNTxhNURhlXXL3FAAAKE1PGE1QGGVdcvgUAAAoTVAYTVIYZV1y+RQAAChNURhNUxhlXXL6FAAAKE1TGE1UGGVdcvsUAAAoTVMYTVUYZV1y/BQAAChNRRhNThhlXXL9FAAAKE1WGE1XGGVdcv4UAAAoTVcYTVkYZV1y/xQAAChNVxhNWBhlXXIAFQAAKE1YGE1aGGVdcgEVAAAoTVkYTVsYZV1yAhUAAChNWxhNXBhlXXIDFQAAKE1bGE1dGGVdcgQVAAAoTVAYTVYYZV1yBRUAAChNXhhNXxhlXXIGFQAAKE1fGE1hGGVdcgcVAAAoTV8YTWAYZV1yCBUAAChNYBhNYhhlXXIJFQAAKE1hGE1jGGVdcgoVAAAoTWMYTWQYZV1yCxUAAChNZBhNZRhlXXIMFQAAKE1kGE1mGGVdcg0VAAAoTVgYTV4YZV1yDhUAAChNZxhNaBhlXXIPFQAAKE1oGE1pGGVdchAVAAAoTWgYTWoYZV1yERUAAChNaRhNaxhlXXISFQAAKE1qGE1sGGVdchMVAAAoTWwYTW0YZV1yFBUAAChNbRhNbhhlXXIVFQAAKE1uGE1vGGVdchYVAAAoTWAYTWcYZV1yFxUAAChNcBhNcRhlXXIYFQAAKE1wGE12GGVdchkVAAAoTXEYTXIYZV1yGhUAAChNcRhNcxhlXXIbFQAAKE1yGE10GGVdchwVAAAoTXMYTXUYZV1yHRUAAChNdRhNdhhlXXIeFQAAKE1pGE1wGGVdch8VAAAoTXcYTXgYZV1yIBUAAChNeBhNehhlXXIhFQAAKE14GE15GGVdciIVAAAoTXkYTXsYZV1yIxUAAChNehhNfBhlXXIkFQAAKE18GE19GGVdciUVAAAoTX0YTX4YZV1yJhUAAChNfRhNfxhlXXInFQAAKE1yGE13GGVdcigVAAAoTYAYTYEYZV1yKRUAAChNgRhNgxhlXXIqFQAAKE2BGE2CGGVdcisVAAAoTYIYTYQYZV1yLBUAAChNgxhNhRhlXXItFQAAKE2FGE2HGGVdci4VAAAoTYUYTYYYZV1yLxUAAChNhhhNiRhlXXIwFQAAKE2HGE2IGGVdcjEVAAAoTYgYTYkYZV1yMhUAAChNeRhNgBhlXXIzFQAAKE2KGE2LGGVdcjQVAAAoTYsYTYwYZV1yNRUAAChNixhNjRhlXXI2FQAAKE2MGE2OGGVdcjcVAAAoTY0YTY8YZV1yOBUAAChNjxhNkRhlXXI5FQAAKE2PGE2QGGVdcjoVAAAoTYIYTYoYZV1yOxUAAChNkhhNkxhlXXI8FQAAKE2TGE2UGGVdcj0VAAAoTZMYTZUYZV1yPhUAAChNlBhNlhhlXXI/FQAAKE2VGE2XGGVdckAVAAAoTZcYTZgYZV1yQRUAAChNmBhNmRhlXXJCFQAAKE2ZGE2aGGVdckMVAAAoTYwYTZIYZV1yRBUAAChNmxhNnBhlXXJFFQAAKE2cGE2dGGVdckYVAAAoTZwYTZ4YZV1yRxUAAChNnRhNnxhlXXJIFQAAKE2eGE2hGGVdckkVAAAoTZ4YTaAYZV1yShUAAChNlBhNmxhlXXJLFQAAKE2iGE2jGGVdckwVAAAoTaMYTaUYZV1yTRUAAChNoxhNpBhlXXJOFQAAKE2kGE2mGGVdck8VAAAoTaUYTacYZV1yUBUAAChNpxhNqBhlXXJRFQAAKE2nGE2pGGVdclIVAAAoTagYTawYZV1yUxUAAChNqRhNqhhlXXJUFQAAKE2pGE2rGGVdclUVAAAoTaoYTa4YZV1yVhUAAChNqhhNrBhlXXJXFQAAKE2rGE2vGGVdclgVAAAoTa0YTa4YZV1yWRUAAChNrRhNrxhlXXJaFQAAKE2dGE2iGGVdclsVAAAoTbAYTbEYZV1yXBUAAChNsRhNsxhlXXJdFQAAKE2xGE2yGGVdcl4VAAAoTbIYTbQYZV1yXxUAAChNpBhNsBhlXXJgFQAAKE21GE22GGVdcmEVAAAoTbYYTbgYZV1yYhUAAChNthhNtxhlXXJjFQAAKE23GE25GGVdcmQVAAAoTbgYTboYZV1yZRUAAChNuBhNuxhlXXJmFQAAKE26GE28GGVdcmcVAAAoTbIYTbUYZV1yaBUAAChNvRhNvhhlXXJpFQAAKE2+GE3AGGVdcmoVAAAoTb4YTb8YZV1yaxUAAChNvxhNwRhlXXJsFQAAKE3AGE3CGGVdcm0VAAAoTcIYTcMYZV1ybhUAAChNwxhNxBhlXXJvFQAAKE23GE29GGVdcnAVAAAoTcUYTcYYZV1ycRUAAChNxhhNyBhlXXJyFQAAKE3GGE3HGGVdcnMVAAAoTccYTckYZV1ydBUAAChNvxhNxRhlXXJ1FQAAKE3KGE3LGGVdcnYVAAAoTcsYTc0YZV1ydxUAAChNyxhNzBhlXXJ4FQAAKE3MGE3OGGVdcnkVAAAoTccYTcoYZV1yehUAAChNzxhN0BhlXXJ7FQAAKE3QGE3RGGVdcnwVAAAoTdAYTdIYZV1yfRUAAChN0RhN0xhlXXJ+FQAAKE3SGE3UGGVdcn8VAAAoTdQYTdYYZV1ygBUAAChN1BhN1RhlXXKBFQAAKE3MGE3PGGVdcoIVAAAoTdcYTdgYZV1ygxUAAChN2BhN2hhlXXKEFQAAKE3YGE3ZGGVdcoUVAAAoTdkYTdsYZV1yhhUAAChN2hhN3BhlXXKHFQAAKE3cGE3eGGVdcogVAAAoTdwYTd0YZV1yiRUAAChN3RhN4BhlXXKKFQAAKE3eGE3fGGVdcosVAAAoTd8YTeAYZV1yjBUAAChN0RhN1xhlXXKNFQAAKE3hGE3iGGVdco4VAAAoTeIYTeMYZV1yjxUAAChN4hhN5BhlXXKQFQAAKE3jGE3lGGVdcpEVAAAoTeQYTeYYZV1ykhUAAChN5hhN6BhlXXKTFQAAKE3mGE3nGGVdcpQVAAAoTdkYTeEYZV1ylRUAAChN6RhN6hhlXXKWFQAAKE3qGE3sGGVdcpcVAAAoTeoYTesYZV1ymBUAAChN6xhN7RhlXXKZFQAAKE3sGE3uGGVdcpoVAAAoTe4YTe8YZV1ymxUAAChN7xhN8RhlXXKcFQAAKE3vGE3wGGVdcp0VAAAoTeMYTekYZV1ynhUAAChN8hhN8xhlXXKfFQAAKE3zGE30GGVdcqAVAAAoTfQYTfUYZV1yoRUAAChN6xhN8hhlXXKiFQAAKE32GE33GGVdcqMVAAAoTfcYTfgYZV1ypBUAAChN9xhN+RhlXXKlFQAAKE34GE36GGVdcqYVAAAoTfkYTfsYZV1ypxUAAChN+xhN/BhlXXKoFQAAKE38GE39GGVdcqkVAAAoTf0YTf4YZV1yqhUAAChN9BhN9hhlXXKrFQAAKE3/GE0AGWVdcqwVAAAoTQAZTQEZZV1yrRUAAChNABlNAhllXXKuFQAAKE0BGU0DGWVdcq8VAAAoTQIZTQQZZV1ysBUAAChNBBlNBRllXXKxFQAAKE0FGU0GGWVdcrIVAAAoTQYZTQcZZV1ysxUAAChN+BhN/xhlXXK0FQAAKE0IGU0JGWVdcrUVAAAoTQkZTQsZZV1ythUAAChNCRlNChllXXK3FQAAKE0KGU0MGWVdcrgVAAAoTQsZTQ0ZZV1yuRUAAChNARlNCBllXXK6FQAAKE0OGU0PGWVdcrsVAAAoTQ8ZTRAZZV1yvBUAAChNDxlNERllXXK9FQAAKE0QGU0SGWVdcr4VAAAoTREZTRMZZV1yvxUAAChNExlNFRllXXLAFQAAKE0TGU0UGWVdcsEVAAAoTQoZTQ4ZZV1ywhUAAChNFhlNFxllXXLDFQAAKE0XGU0YGWVdcsQVAAAoTRcZTRkZZV1yxRUAAChNGBlNGhllXXLGFQAAKE0ZGU0bGWVdcscVAAAoTRsZTRwZZV1yyBUAAChNHBlNHRllXXLJFQAAKE0dGU0eGWVdcsoVAAAoTRAZTRYZZV1yyxUAAChNHxlNIBllXXLMFQAAKE0gGU0iGWVdcs0VAAAoTSAZTSEZZV1yzhUAAChNIRlNIxllXXLPFQAAKE0iGU0kGWVdctAVAAAoTRgZTR8ZZV1y0RUAAChNJRlNJhllXXLSFQAAKE0mGU0nGWVdctMVAAAoTSYZTSgZZV1y1BUAAChNJxlNKRllXXLVFQAAKE0oGU0rGWVdctYVAAAoTSgZTSoZZV1y1xUAAChNIRlNJRllXXLYFQAAKE0sGU0tGWVdctkVAAAoTS0ZTS4ZZV1y2hUAAChNLRlNLxllXXLbFQAAKE0uGU0wGWVdctwVAAAoTS8ZTTIZZV1y3RUAAChNLxlNMRllXXLeFQAAKE0nGU0sGWVdct8VAAAoTTMZTTQZZV1y4BUAAChNNBlNNRllXXLhFQAAKE00GU02GWVdcuIVAAAoTTUZTTcZZV1y4xUAAChNNhlNOBllXXLkFQAAKE04GU06GWVdcuUVAAAoTTgZTTkZZV1y5hUAAChNLhlNMxllXXLnFQAAKE07GU08GWVdcugVAAAoTTwZTT4ZZV1y6RUAAChNPBlNPRllXXLqFQAAKE09GU0/GWVdcusVAAAoTT4ZTUAZZV1y7BUAAChNQBlNQRllXXLtFQAAKE1BGU1CGWVdcu4VAAAoTUEZTUMZZV1y7xUAAChNNRlNOxllXXLwFQAAKE1EGU1FGWVdcvEVAAAoTUUZTUYZZV1y8hUAAChNRRlNRxllXXLzFQAAKE1GGU1IGWVdcvQVAAAoTUcZTUkZZV1y9RUAAChNSRlNShllXXL2FQAAKE1KGU1LGWVdcvcVAAAoTUsZTUwZZV1y+BUAAChNPRlNRBllXXL5FQAAKE1NGU1OGWVdcvoVAAAoTU4ZTU8ZZV1y+xUAAChNThlNUBllXXL8FQAAKE1PGU1RGWVdcv0VAAAoTVAZTVIZZV1y/hUAAChNUhlNVBllXXL/FQAAKE1SGU1TGWVdcgAWAAAoTUYZTU0ZZV1yARYAAChNVRlNVhllXXICFgAAKE1WGU1XGWVdcgMWAAAoTVcZTVgZZV1yBBYAAChNTxlNVRllXXIFFgAAKE1ZGU1aGWVdcgYWAAAoTVoZTVwZZV1yBxYAAChNWhlNWxllXXIIFgAAKE1bGU1dGWVdcgkWAAAoTVwZTV4ZZV1yChYAAChNXhlNXxllXXILFgAAKE1fGU1gGWVdcgwWAAAoTV8ZTWEZZV1yDRYAAChNVxlNWRllXXIOFgAAKE1iGU1jGWVdcg8WAAAoTWMZTWUZZV1yEBYAAChNYxlNZBllXXIRFgAAKE1kGU1mGWVdchIWAAAoTWUZTWcZZV1yExYAAChNZxlNaBllXXIUFgAAKE1oGU1pGWVdchUWAAAoTWgZTWoZZV1yFhYAAChNWxlNYhllXXIXFgAAKE1rGU1sGWVdchgWAAAoTWwZTW0ZZV1yGRYAAChNbRlNbhllXXIaFgAAKE1kGU1rGWVdchsWAAAoTW8ZTXAZZV1yHBYAAChNcBlNchllXXIdFgAAKE1wGU1xGWVdch4WAAAoTXEZTXMZZV1yHxYAAChNchlNdBllXXIgFgAAKE10GU11GWVdciEWAAAoTXQZTXYZZV1yIhYAAChNdRlNdxllXXIjFgAAKE12GU14GWVdciQWAAAoTXcZTXoZZV1yJRYAAChNeBlNehllXXImFgAAKE15GU16GWVdcicWAAAoTW0ZTW8ZZV1yKBYAAChNexlNfBllXXIpFgAAKE18GU19GWVdcioWAAAoTXwZTX4ZZV1yKxYAAChNfRlNfxllXXIsFgAAKE1+GU2BGWVdci0WAAAoTX4ZTYAZZV1yLhYAAChNcRlNexllXXIvFgAAKE2CGU2DGWVdcjAWAAAoTYMZTYUZZV1yMRYAAChNgxlNhBllXXIyFgAAKE2EGU2GGWVdcjMWAAAoTYUZTYcZZV1yNBYAAChNhxlNiBllXXI1FgAAKE2IGU2KGWVdcjYWAAAoTYgZTYkZZV1yNxYAAChNfRlNghllXXI4FgAAKE2LGU2MGWVdcjkWAAAoTYwZTY0ZZV1yOhYAAChNjBlNjhllXXI7FgAAKE2NGU2PGWVdcjwWAAAoTY4ZTZAZZV1yPRYAAChNkBlNkRllXXI+FgAAKE2RGU2SGWVdcj8WAAAoTZIZTZMZZV1yQBYAAChNhBlNixllXXJBFgAAKE2UGU2VGWVdckIWAAAoTZUZTZcZZV1yQxYAAChNlRlNlhllXXJEFgAAKE2WGU2YGWVdckUWAAAoTZcZTZkZZV1yRhYAAChNmRlNmhllXXJHFgAAKE2aGU2bGWVdckgWAAAoTZoZTZwZZV1ySRYAAChNjRlNlBllXXJKFgAAKE2dGU2eGWVdcksWAAAoTZ0ZTaMZZV1yTBYAAChNnhlNnxllXXJNFgAAKE2eGU2gGWVdck4WAAAoTZ8ZTaEZZV1yTxYAAChNoBlNohllXXJQFgAAKE2iGU2jGWVdclEWAAAoTZYZTZ0ZZV1yUhYAAChNpBlNpRllXXJTFgAAKE2lGU2nGWVdclQWAAAoTaUZTaYZZV1yVRYAAChNphlNqBllXXJWFgAAKE2nGU2pGWVdclcWAAAoTakZTaoZZV1yWBYAAChNqRlNqxllXXJZFgAAKE2fGU2kGWVdcloWAAAoTawZTa0ZZV1yWxYAAChNrBlNshllXXJcFgAAKE2tGU2uGWVdcl0WAAAoTa0ZTa8ZZV1yXhYAAChNrhlNsBllXXJfFgAAKE2vGU2xGWVdcmAWAAAoTbEZTbIZZV1yYRYAAChNphlNrBllXXJiFgAAKE2zGU20GWVdcmMWAAAoTbQZTbYZZV1yZBYAAChNtBlNtRllXXJlFgAAKE21GU23GWVdcmYWAAAoTbYZTbgZZV1yZxYAAChNuBlNuRllXXJoFgAAKE24GU26GWVdcmkWAAAoTa4ZTbMZZV1yahYAAChNuxlNvBllXXJrFgAAKE28GU2+GWVdcmwWAAAoTbwZTb0ZZV1ybRYAAChNvRlNvxllXXJuFgAAKE2+GU3AGWVdcm8WAAAoTcAZTcEZZV1ycBYAAChNwRlNwhllXXJxFgAAKE21GU27GWVdcnIWAAAoTcMZTcQZZV1ycxYAAChNxBlNxhllXXJ0FgAAKE3EGU3FGWVdcnUWAAAoTcUZTccZZV1ydhYAAChNxhlNyRllXXJ3FgAAKE3GGU3IGWVdcngWAAAoTb0ZTcMZZV1yeRYAAChNyhlNyxllXXJ6FgAAKE3LGU3MGWVdcnsWAAAoTcsZTc0ZZV1yfBYAAChNzBlNzhllXXJ9FgAAKE3NGU3QGWVdcn4WAAAoTc0ZTc8ZZV1yfxYAAChNxRlNyhllXXKAFgAAKE3RGU3SGWVdcoEWAAAoTdIZTdMZZV1yghYAAChN0xlN1BllXXKDFgAAKE3MGU3RGWVdcoQWAAAoTdUZTdYZZV1yhRYAAChN1hlN2BllXXKGFgAAKE3WGU3XGWVdcocWAAAoTdcZTdkZZV1yiBYAAChN0xlN1RllXXKJFgAAKE3aGU3bGWVdcooWAAAoTdsZTd0ZZV1yixYAAChN2xlN3BllXXKMFgAAKE3cGU3eGWVdco0WAAAoTd0ZTd8ZZV1yjhYAAChN3xlN4BllXXKPFgAAKE3gGU3hGWVdcpAWAAAoTeAZTeIZZV1ykRYAAChN1xlN2hllXXKSFgAAKE3jGU3kGWVdcpMWAAAoTeQZTeYZZV1ylBYAAChN5BlN5RllXXKVFgAAKE3lGU3nGWVdcpYWAAAoTeYZTegZZV1ylxYAAChN6BlN6RllXXKYFgAAKE3oGU3qGWVdcpkWAAAoTdwZTeMZZV1ymhYAAChN6xlN7BllXXKbFgAAKE3sGU3uGWVdcpwWAAAoTewZTe0ZZV1ynRYAAChN7RlN7xllXXKeFgAAKE3uGU3xGWVdcp8WAAAoTe4ZTfAZZV1yoBYAAChN5RlN6xllXXKhFgAAKE3yGU3zGWVdcqIWAAAoTfMZTfUZZV1yoxYAAChN8xlN9BllXXKkFgAAKE30GU32GWVdcqUWAAAoTe0ZTfIZZV1yphYAAChN9xlN+BllXXKnFgAAKE34GU36GWVdcqgWAAAoTfgZTfkZZV1yqRYAAChN+RlN+xllXXKqFgAAKE36GU38GWVdcqsWAAAoTfwZTf0ZZV1yrBYAAChN/BlN/hllXXKtFgAAKE30GU33GWVdcq4WAAAoTf8ZTQAaZV1yrxYAAChNABpNAhplXXKwFgAAKE0AGk0BGmVdcrEWAAAoTQEaTQMaZV1yshYAAChNAhpNBBplXXKzFgAAKE0EGk0FGmVdcrQWAAAoTQUaTQYaZV1ytRYAAChNBhpNCRplXXK2FgAAKE0HGk0JGmVdcrcWAAAoTQgaTQkaZV1yuBYAAChN+RlN/xllXXK5FgAAKE0KGk0LGmVdcroWAAAoTQsaTQ0aZV1yuxYAAChNCxpNDBplXXK8FgAAKE0MGk0OGmVdcr0WAAAoTQ0aTQ8aZV1yvhYAAChNDRpNEBplXXK/FgAAKE0PGk0RGmVdcsAWAAAoTQEaTQoaZV1ywRYAAChNEhpNExplXXLCFgAAKE0TGk0UGmVdcsMWAAAoTRMaTRUaZV1yxBYAAChNFBpNFhplXXLFFgAAKE0VGk0XGmVdcsYWAAAoTRcaTRgaZV1yxxYAAChNGBpNGRplXXLIFgAAKE0ZGk0aGmVdcskWAAAoTQwaTRIaZV1yyhYAAChNGxpNHBplXXLLFgAAKE0cGk0eGmVdcswWAAAoTRwaTR0aZV1yzRYAAChNHRpNHxplXXLOFgAAKE0UGk0bGmVdcs8WAAAoTSAaTSEaZV1y0BYAAChNIRpNIxplXXLRFgAAKE0hGk0iGmVdctIWAAAoTSIaTSQaZV1y0xYAAChNIxpNJRplXXLUFgAAKE0jGk0mGmVdctUWAAAoTSUaTScaZV1y1hYAAChNHRpNIBplXXLXFgAAKE0oGk0pGmVdctgWAAAoTSkaTSsaZV1y2RYAAChNKRpNKhplXXLaFgAAKE0qGk0sGmVdctsWAAAoTSsaTS0aZV1y3BYAAChNLRpNLhplXXLdFgAAKE0uGk0vGmVdct4WAAAoTS8aTTIaZV1y3xYAAChNMBpNMhplXXLgFgAAKE0xGk0yGmVdcuEWAAAoTSIaTSgaZV1y4hYAAChNMxpNNBplXXLjFgAAKE00Gk02GmVdcuQWAAAoTTQaTTUaZV1y5RYAAChNNRpNNxplXXLmFgAAKE02Gk04GmVdcucWAAAoTTgaTTkaZV1y6BYAAChNOBpNOhplXXLpFgAAKE0qGk0zGmVdcuoWAAAoTTsaTTwaZV1y6xYAAChNPBpNPhplXXLsFgAAKE08Gk09GmVdcu0WAAAoTT0aTT8aZV1y7hYAAChNPhpNQBplXXLvFgAAKE1AGk1CGmVdcvAWAAAoTUAaTUEaZV1y8RYAAChNQRpNRBplXXLyFgAAKE1CGk1DGmVdcvMWAAAoTUMaTUQaZV1y9BYAAChNNRpNOxplXXL1FgAAKE1FGk1GGmVdcvYWAAAoTUYaTUcaZV1y9xYAAChNRhpNSBplXXL4FgAAKE1HGk1JGmVdcvkWAAAoTUgaTUoaZV1y+hYAAChNShpNTBplXXL7FgAAKE1KGk1LGmVdcvwWAAAoTT0aTUUaZV1y/RYAAChNTRpNThplXXL+FgAAKE1OGk1QGmVdcv8WAAAoTU4aTU8aZV1yABcAAChNTxpNURplXXIBFwAAKE1QGk1SGmVdcgIXAAAoTVIaTVMaZV1yAxcAAChNUhpNVBplXXIEFwAAKE1TGk1VGmVdcgUXAAAoTVQaTVYaZV1yBhcAAChNVRpNWBplXXIHFwAAKE1WGk1YGmVdcggXAAAoTVcaTVgaZV1yCRcAAChNRxpNTRplXXIKFwAAKE1ZGk1aGmVdcgsXAAAoTVoaTVsaZV1yDBcAAChNWxpNXBplXXINFwAAKE1PGk1ZGmVdcg4XAAAoTV0aTV4aZV1yDxcAAChNXhpNXxplXXIQFwAAKE1eGk1gGmVdchEXAAAoTV8aTWEaZV1yEhcAAChNYBpNYhplXXITFwAAKE1iGk1jGmVdchQXAAAoTWMaTWQaZV1yFRcAAChNZBpNZRplXXIWFwAAKE1bGk1dGmVdchcXAAAoTWYaTWcaZV1yGBcAAChNZxpNaRplXXIZFwAAKE1nGk1oGmVdchoXAAAoTWgaTWoaZV1yGxcAAChNaRpNaxplXXIcFwAAKE1rGk1sGmVdch0XAAAoTWwaTW0aZV1yHhcAAChNbBpNbhplXXIfFwAAKE1fGk1mGmVdciAXAAAoTW8aTXAaZV1yIRcAAChNcBpNcRplXXIiFwAAKE1wGk1yGmVdciMXAAAoTXEaTXMaZV1yJBcAAChNchpNdRplXXIlFwAAKE1yGk10GmVdciYXAAAoTWgaTW8aZV1yJxcAAChNdhpNdxplXXIoFwAAKE13Gk14GmVdcikXAAAoTXcaTXkaZV1yKhcAAChNeBpNehplXXIrFwAAKE15Gk18GmVdciwXAAAoTXkaTXsaZV1yLRcAAChNcRpNdhplXXIuFwAAKE19Gk1+GmVdci8XAAAoTX4aTYAaZV1yMBcAAChNfhpNfxplXXIxFwAAKE1/Gk2BGmVdcjIXAAAoTXgaTX0aZV1yMxcAAChNghpNgxplXXI0FwAAKE2DGk2FGmVdcjUXAAAoTYMaTYQaZV1yNhcAAChNhBpNhhplXXI3FwAAKE2FGk2HGmVdcjgXAAAoTYUaTYgaZV1yORcAAChNhxpNiRplXXI6FwAAKE1/Gk2CGmVdcjsXAAAoTYoaTYsaZV1yPBcAAChNixpNjRplXXI9FwAAKE2LGk2MGmVdcj4XAAAoTYwaTY4aZV1yPxcAAChNhBpNihplXXJAFwAAKE2PGk2QGmVdckEXAAAoTZAaTZIaZV1yQhcAAChNkBpNkRplXXJDFwAAKE2RGk2TGmVdckQXAAAoTZIaTZQaZV1yRRcAAChNlBpNlRplXXJGFwAAKE2VGk2WGmVdckcXAAAoTZUaTZcaZV1ySBcAAChNjBpNjxplXXJJFwAAKE2YGk2ZGmVdckoXAAAoTZkaTZsaZV1ySxcAAChNmRpNmhplXXJMFwAAKE2aGk2cGmVdck0XAAAoTZsaTZ0aZV1yThcAAChNkRpNmBplXXJPFwAAKE2eGk2fGmVdclAXAAAoTZ8aTaAaZV1yURcAAChNnxpNoRplXXJSFwAAKE2gGk2iGmVdclMXAAAoTaEaTaMaZV1yVBcAAChNoxpNpRplXXJVFwAAKE2jGk2kGmVdclYXAAAoTZoaTZ4aZV1yVxcAAChNphpNpxplXXJYFwAAKE2nGk2oGmVdclkXAAAoTacaTakaZV1yWhcAAChNqBpNqhplXXJbFwAAKE2pGk2rGmVdclwXAAAoTasaTa0aZV1yXRcAAChNqxpNrBplXXJeFwAAKE2gGk2mGmVdcl8XAAAoTa4aTa8aZV1yYBcAAChNrhpNtBplXXJhFwAAKE2vGk2wGmVdcmIXAAAoTa8aTbEaZV1yYxcAAChNsBpNshplXXJkFwAAKE2xGk2zGmVdcmUXAAAoTbMaTbQaZV1yZhcAAChNqBpNrhplXXJnFwAAKE21Gk22GmVdcmgXAAAoTbYaTbgaZV1yaRcAAChNthpNtxplXXJqFwAAKE23Gk25GmVdcmsXAAAoTbgaTboaZV1ybBcAAChNuhpNuxplXXJtFwAAKE26Gk28GmVdcm4XAAAoTbAaTbUaZV1ybxcAAChNvRpNvhplXXJwFwAAKE2+Gk3AGmVdcnEXAAAoTb4aTb8aZV1ychcAAChNvxpNwRplXXJzFwAAKE3AGk3CGmVdcnQXAAAoTcIaTcMaZV1ydRcAAChNwhpNxBplXXJ2FwAAKE23Gk29GmVdcncXAAAoTcUaTcYaZWUoXXJ4FwAAKE3GGk3IGmVdcnkXAAAoTcYaTccaZV1yehcAAChNxxpNyRplXXJ7FwAAKE3IGk3KGmVdcnwXAAAoTcoaTcsaZV1yfRcAAChNyhpNzBplXXJ+FwAAKE3LGk3NGmVdcn8XAAAoTcwaTc4aZV1ygBcAAChNzRpNzxplXXKBFwAAKE3OGk3PGmVdcoIXAAAoTb8aTcUaZV1ygxcAAChN0BpN0RplXXKEFwAAKE3RGk3SGmVdcoUXAAAoTdEaTdMaZV1yhhcAAChN0hpN1BplXXKHFwAAKE3TGk3WGmVdcogXAAAoTdMaTdUaZV1yiRcAAChNxxpN0BplXXKKFwAAKE3XGk3YGmVdcosXAAAoTdgaTdoaZV1yjBcAAChN2BpN2RplXXKNFwAAKE3ZGk3bGmVdco4XAAAoTdoaTdwaZV1yjxcAAChN3BpN3RplXXKQFwAAKE3cGk3eGmVdcpEXAAAoTd0aTd8aZV1ykhcAAChN3hpN4BplXXKTFwAAKE3fGk3iGmVdcpQXAAAoTeAaTeIaZV1ylRcAAChN4RpN4hplXXKWFwAAKE3SGk3XGmVdcpcXAAAoTeMaTeQaZV1ymBcAAChN5BpN5hplXXKZFwAAKE3kGk3lGmVdcpoXAAAoTeUaTecaZV1ymxcAAChN5hpN6BplXXKcFwAAKE3oGk3pGmVdcp0XAAAoTekaTeoaZV1ynhcAAChN6RpN6xplXXKfFwAAKE3ZGk3jGmVdcqAXAAAoTewaTe0aZV1yoRcAAChN7RpN7xplXXKiFwAAKE3tGk3uGmVdcqMXAAAoTe4aTfAaZV1ypBcAAChN7xpN8RplXXKlFwAAKE3lGk3sGmVdcqYXAAAoTfIaTfMaZV1ypxcAAChN8xpN9BplXXKoFwAAKE3zGk31GmVdcqkXAAAoTfQaTfYaZV1yqhcAAChN9RpN9xplXXKrFwAAKE33Gk35GmVdcqwXAAAoTfcaTfgaZV1yrRcAAChN7hpN8hplXXKuFwAAKE36Gk37GmVdcq8XAAAoTfsaTfwaZV1ysBcAAChN+xpN/RplXXKxFwAAKE38Gk3+GmVdcrIXAAAoTf0aTf8aZV1ysxcAAChN/xpNABtlXXK0FwAAKE0AG00BG2VdcrUXAAAoTQEbTQIbZV1ythcAAChN9BpN+hplXXK3FwAAKE0DG00EG2VdcrgXAAAoTQQbTQYbZV1yuRcAAChNBBtNBRtlXXK6FwAAKE0FG00HG2VdcrsXAAAoTQYbTQgbZV1yvBcAAChNCBtNCRtlXXK9FwAAKE0JG00KG2Vdcr4XAAAoTQobTQ0bZV1yvxcAAChNCxtNDRtlXXLAFwAAKE0MG00NG2VdcsEXAAAoTfwaTQMbZV1ywhcAAChNDhtNDxtlXXLDFwAAKE0PG00QG2VdcsQXAAAoTQ8bTREbZV1yxRcAAChNEBtNEhtlXXLGFwAAKE0RG00TG2VdcscXAAAoTRMbTRQbZV1yyBcAAChNFBtNFRtlXXLJFwAAKE0VG00WG2VdcsoXAAAoTQUbTQ4bZV1yyxcAAChNFxtNGBtlXXLMFwAAKE0YG00aG2Vdcs0XAAAoTRgbTRkbZV1yzhcAAChNGRtNGxtlXXLPFwAAKE0aG00cG2VdctAXAAAoTRwbTR0bZV1y0RcAAChNHRtNHxtlXXLSFwAAKE0dG00eG2VdctMXAAAoTRAbTRcbZV1y1BcAAChNIBtNIRtlXXLVFwAAKE0hG00jG2VdctYXAAAoTSEbTSIbZV1y1xcAAChNIhtNJBtlXXLYFwAAKE0jG00mG2VdctkXAAAoTSMbTSUbZV1y2hcAAChNGRtNIBtlXXLbFwAAKE0nG00oG2VdctwXAAAoTSgbTSkbZV1y3RcAAChNKBtNKhtlXXLeFwAAKE0pG00rG2Vdct8XAAAoTSobTSwbZV1y4BcAAChNLBtNLRtlXXLhFwAAKE0tG00uG2VdcuIXAAAoTS4bTS8bZV1y4xcAAChNIhtNJxtlXXLkFwAAKE0wG00xG2VdcuUXAAAoTTEbTTIbZV1y5hcAAChNMRtNMxtlXXLnFwAAKE0yG000G2VdcugXAAAoTTMbTTYbZV1y6RcAAChNMxtNNRtlXXLqFwAAKE0pG00wG2VdcusXAAAoTTcbTTgbZV1y7BcAAChNOBtNOhtlXXLtFwAAKE04G005G2Vdcu4XAAAoTTkbTTsbZV1y7xcAAChNOhtNPBtlXXLwFwAAKE08G009G2VdcvEXAAAoTT0bTT4bZV1y8hcAAChNPRtNPxtlXXLzFwAAKE0yG003G2VdcvQXAAAoTUAbTUEbZV1y9RcAAChNQRtNQxtlXXL2FwAAKE1BG01CG2VdcvcXAAAoTUIbTUQbZV1y+BcAAChNORtNQBtlXXL5FwAAKE1FG01GG2VdcvoXAAAoTUYbTUgbZV1y+xcAAChNRhtNRxtlXXL8FwAAKE1HG01JG2Vdcv0XAAAoTUgbTUobZV1y/hcAAChNShtNSxtlXXL/FwAAKE1LG01MG2VdcgAYAAAoTUsbTU0bZV1yARgAAChNQhtNRRtlXXICGAAAKE1OG01PG2VdcgMYAAAoTU8bTVEbZV1yBBgAAChNTxtNUBtlXXIFGAAAKE1QG01SG2VdcgYYAAAoTVEbTVMbZV1yBxgAAChNUxtNVBtlXXIIGAAAKE1UG01VG2VdcgkYAAAoTVUbTVgbZV1yChgAAChNVhtNWBtlXXILGAAAKE1XG01YG2VdcgwYAAAoTUcbTU4bZV1yDRgAAChNWRtNWhtlXXIOGAAAKE1aG01cG2Vdcg8YAAAoTVobTVsbZV1yEBgAAChNWxtNXRtlXXIRGAAAKE1cG01eG2VdchIYAAAoTV4bTV8bZV1yExgAAChNXhtNYBtlXXIUGAAAKE1fG01hG2VdchUYAAAoTWAbTWIbZV1yFhgAAChNYRtNZBtlXXIXGAAAKE1iG01kG2VdchgYAAAoTWMbTWQbZV1yGRgAAChNUBtNWRtlXXIaGAAAKE1lG01mG2VdchsYAAAoTWYbTWgbZV1yHBgAAChNZhtNZxtlXXIdGAAAKE1nG01pG2Vdch4YAAAoTWgbTWobZV1yHxgAAChNahtNaxtlXXIgGAAAKE1rG01tG2VdciEYAAAoTWsbTWwbZV1yIhgAAChNWxtNZRtlXXIjGAAAKE1uG01vG2VdciQYAAAoTW8bTXEbZV1yJRgAAChNbxtNcBtlXXImGAAAKE1wG01yG2VdcicYAAAoTXEbTXMbZV1yKBgAAChNcxtNdBtlXXIpGAAAKE10G011G2VdcioYAAAoTXQbTXYbZV1yKxgAAChNZxtNbhtlXXIsGAAAKE13G014G2Vdci0YAAAoTXgbTXobZV1yLhgAAChNeBtNeRtlXXIvGAAAKE15G017G2VdcjAYAAAoTXobTXwbZV1yMRgAAChNfBtNfRtlXXIyGAAAKE19G01+G2VdcjMYAAAoTX4bTYEbZV1yNBgAAChNfxtNgRtlXXI1GAAAKE2AG02BG2VdcjYYAAAoTXAbTXcbZV1yNxgAAChNghtNgxtlXXI4GAAAKE2DG02EG2VdcjkYAAAoTYMbTYUbZV1yOhgAAChNhBtNhhtlXXI7GAAAKE2FG02HG2VdcjwYAAAoTYcbTYgbZV1yPRgAAChNiBtNiRtlXXI+GAAAKE2JG02KG2Vdcj8YAAAoTXkbTYIbZV1yQBgAAChNixtNjBtlXXJBGAAAKE2MG02NG2VdckIYAAAoTY0bTY4bZV1yQxgAAChNhBtNixtlXXJEGAAAKE2PG02QG2VdckUYAAAoTZAbTZIbZV1yRhgAAChNkBtNkRtlXXJHGAAAKE2RG02TG2VdckgYAAAoTZIbTZQbZV1ySRgAAChNlBtNlRtlXXJKGAAAKE2UG02WG2VdcksYAAAoTY0bTY8bZV1yTBgAAChNlxtNmBtlXXJNGAAAKE2YG02ZG2Vdck4YAAAoTZgbTZobZV1yTxgAAChNmRtNmxtlXXJQGAAAKE2aG02cG2VdclEYAAAoTZwbTZ4bZV1yUhgAAChNnBtNnRtlXXJTGAAAKE2RG02XG2VdclQYAAAoTZ8bTaAbZV1yVRgAAChNoBtNohtlXXJWGAAAKE2gG02hG2VdclcYAAAoTaEbTaMbZV1yWBgAAChNohtNpBtlXXJZGAAAKE2ZG02fG2VdcloYAAAoTaUbTaYbZV1yWxgAAChNphtNqBtlXXJcGAAAKE2mG02nG2Vdcl0YAAAoTacbTakbZV1yXhgAAChNqBtNqhtlXXJfGAAAKE2qG02rG2VdcmAYAAAoTasbTawbZV1yYRgAAChNrBtNrxtlXXJiGAAAKE2tG02vG2VdcmMYAAAoTa4bTa8bZV1yZBgAAChNoRtNpRtlXXJlGAAAKE2wG02xG2VdcmYYAAAoTbEbTbMbZV1yZxgAAChNsRtNshtlXXJoGAAAKE2yG020G2VdcmkYAAAoTacbTbAbZV1yahgAAChNtRtNthtlXXJrGAAAKE22G023G2VdcmwYAAAoTbYbTbgbZV1ybRgAAChNtxtNuRtlXXJuGAAAKE24G026G2Vdcm8YAAAoTbobTbwbZV1ycBgAAChNuhtNuxtlXXJxGAAAKE2yG021G2VdcnIYAAAoTb0bTb4bZV1ycxgAAChNvhtNwBtlXXJ0GAAAKE2+G02/G2VdcnUYAAAoTb8bTcEbZV1ydhgAAChNtxtNvRtlXXJ3GAAAKE3CG03DG2VdcngYAAAoTcMbTcQbZV1yeRgAAChNwxtNxRtlXXJ6GAAAKE3EG03GG2VdcnsYAAAoTcUbTcgbZV1yfBgAAChNxRtNxxtlXXJ9GAAAKE2/G03CG2Vdcn4YAAAoTckbTcobZV1yfxgAAChNyhtNzBtlXXKAGAAAKE3KG03LG2VdcoEYAAAoTcsbTc0bZV1yghgAAChNzBtNzhtlXXKDGAAAKE3OG03PG2VdcoQYAAAoTc4bTdAbZV1yhRgAAChNxBtNyRtlXXKGGAAAKE3RG03SG2VdcocYAAAoTdIbTdQbZV1yiBgAAChN0htN0xtlXXKJGAAAKE3TG03VG2VdcooYAAAoTdQbTdYbZV1yixgAAChN1htN1xtlXXKMGAAAKE3WG03YG2Vdco0YAAAoTcsbTdEbZV1yjhgAAChN2RtN2htlXXKPGAAAKE3aG03cG2VdcpAYAAAoTdobTdsbZV1ykRgAAChN2xtN3RtlXXKSGAAAKE3cG03eG2VdcpMYAAAoTdwbTd8bZV1ylBgAAChN3htN4BtlXXKVGAAAKE3TG03ZG2VdcpYYAAAoTeEbTeIbZV1ylxgAAChN4htN4xtlXXKYGAAAKE3iG03kG2VdcpkYAAAoTeMbTeUbZV1ymhgAAChN5BtN5xtlXXKbGAAAKE3kG03mG2VdcpwYAAAoTdsbTeEbZV1ynRgAAChN6BtN6RtlXXKeGAAAKE3oG03uG2Vdcp8YAAAoTekbTeobZV1yoBgAAChN6RtN6xtlXXKhGAAAKE3qG03sG2VdcqIYAAAoTesbTe0bZV1yoxgAAChN7RtN7htlXXKkGAAAKE3jG03oG2VdcqUYAAAoTe8bTfAbZV1yphgAAChN8BtN8htlXXKnGAAAKE3wG03xG2VdcqgYAAAoTfEbTfMbZV1yqRgAAChN8htN9BtlXXKqGAAAKE30G031G2VdcqsYAAAoTfUbTfYbZV1yrBgAAChN9RtN9xtlXXKtGAAAKE3qG03vG2Vdcq4YAAAoTfgbTfkbZV1yrxgAAChN+RtN+xtlXXKwGAAAKE35G036G2VdcrEYAAAoTfobTfwbZV1yshgAAChN+xtN/RtlXXKzGAAAKE39G03+G2VdcrQYAAAoTf0bTf8bZV1ytRgAAChN8RtN+BtlXXK2GAAAKE0AHE0BHGVdcrcYAAAoTQEcTQMcZV1yuBgAAChNARxNAhxlXXK5GAAAKE0CHE0EHGVdcroYAAAoTQMcTQYcZV1yuxgAAChNAxxNBRxlXXK8GAAAKE36G00AHGVdcr0YAAAoTQccTQgcZV1yvhgAAChNCBxNChxlXXK/GAAAKE0IHE0JHGVdcsAYAAAoTQkcTQscZV1ywRgAAChNChxNDBxlXXLCGAAAKE0MHE0NHGVdcsMYAAAoTQ0cTQ4cZV1yxBgAAChNDRxNDxxlXXLFGAAAKE0CHE0HHGVdcsYYAAAoTRAcTREcZV1yxxgAAChNERxNEhxlXXLIGAAAKE0RHE0THGVdcskYAAAoTRIcTRQcZV1yyhgAAChNExxNFRxlXXLLGAAAKE0VHE0WHGVdcswYAAAoTRYcTRccZV1yzRgAAChNFxxNGBxlXXLOGAAAKE0JHE0QHGVdcs8YAAAoTRkcTRocZV1y0BgAAChNGhxNHBxlXXLRGAAAKE0aHE0bHGVdctIYAAAoTRscTR0cZV1y0xgAAChNHBxNHhxlXXLUGAAAKE0SHE0ZHGVdctUYAAAoTR8cTSAcZV1y1hgAAChNIBxNIhxlXXLXGAAAKE0gHE0hHGVdctgYAAAoTSEcTSMcZV1y2RgAAChNIhxNJBxlXXLaGAAAKE0kHE0lHGVdctsYAAAoTSQcTSYcZV1y3BgAAChNGxxNHxxlXXLdGAAAKE0nHE0oHGVdct4YAAAoTSgcTSocZV1y3xgAAChNKBxNKRxlXXLgGAAAKE0pHE0rHGVdcuEYAAAoTSocTSwcZV1y4hgAAChNLBxNLRxlXXLjGAAAKE0tHE0vHGVdcuQYAAAoTS0cTS4cZV1y5RgAAChNIRxNJxxlXXLmGAAAKE0wHE0xHGVdcucYAAAoTTEcTTIcZV1y6BgAAChNMhxNMxxlXXLpGAAAKE0pHE0wHGVdcuoYAAAoTTQcTTUcZV1y6xgAAChNNRxNNxxlXXLsGAAAKE01HE02HGVdcu0YAAAoTTYcTTgcZV1y7hgAAChNNxxNORxlXXLvGAAAKE05HE06HGVdcvAYAAAoTTkcTTscZV1y8RgAAChNOhxNPhxlXXLyGAAAKE07HE08HGVdcvMYAAAoTTscTT0cZV1y9BgAAChNPBxNQBxlXXL1GAAAKE08HE0+HGVdcvYYAAAoTT0cTUEcZV1y9xgAAChNPxxNQBxlXXL4GAAAKE0/HE1BHGVdcvkYAAAoTTIcTTQcZV1y+hgAAChNQhxNQxxlXXL7GAAAKE1DHE1EHGVdcvwYAAAoTUMcTUUcZV1y/RgAAChNRBxNRhxlXXL+GAAAKE1FHE1HHGVdcv8YAAAoTUccTUkcZV1yABkAAChNRxxNSBxlXXIBGQAAKE02HE1CHGVdcgIZAAAoTUocTUscZV1yAxkAAChNSxxNTRxlXXIEGQAAKE1LHE1MHGVdcgUZAAAoTUwcTU4cZV1yBhkAAChNRBxNShxlXXIHGQAAKE1PHE1QHGVdcggZAAAoTVAcTVIcZV1yCRkAAChNUBxNURxlXXIKGQAAKE1RHE1THGVdcgsZAAAoTVIcTVQcZV1yDBkAAChNVBxNVRxlXXINGQAAKE1VHE1XHGVdcg4ZAAAoTVUcTVYcZV1yDxkAAChNTBxNTxxlXXIQGQAAKE1YHE1ZHGVdchEZAAAoTVkcTVocZV1yEhkAAChNWRxNWxxlXXITGQAAKE1aHE1cHGVdchQZAAAoTVscTV0cZV1yFRkAAChNXRxNXxxlXXIWGQAAKE1dHE1eHGVdchcZAAAoTVEcTVgcZV1yGBkAAChNYBxNYRxlXXIZGQAAKE1hHE1iHGVdchoZAAAoTWEcTWMcZV1yGxkAAChNYhxNZBxlXXIcGQAAKE1jHE1mHGVdch0ZAAAoTWMcTWUcZV1yHhkAAChNWhxNYBxlXXIfGQAAKE1nHE1oHGVdciAZAAAoTWgcTWkcZV1yIRkAAChNaBxNahxlXXIiGQAAKE1pHE1rHGVdciMZAAAoTWocTWwcZV1yJBkAAChNbBxNbhxlXXIlGQAAKE1sHE1tHGVdciYZAAAoTWIcTWccZV1yJxkAAChNbxxNcBxlXXIoGQAAKE1wHE1yHGVdcikZAAAoTXAcTXEcZV1yKhkAAChNcRxNcxxlXXIrGQAAKE1yHE10HGVdciwZAAAoTXQcTXYcZV1yLRkAAChNdBxNdRxlXXIuGQAAKE11HE14HGVdci8ZAAAoTXYcTXccZV1yMBkAAChNdxxNeBxlXXIxGQAAKE1pHE1vHGVdcjIZAAAoTXkcTXocZV1yMxkAAChNehxNfBxlXXI0GQAAKE16HE17HGVdcjUZAAAoTXscTX0cZV1yNhkAAChNfBxNfhxlXXI3GQAAKE1+HE1/HGVdcjgZAAAoTX4cTYAcZV1yORkAAChNfxxNgRxlXXI6GQAAKE2AHE2CHGVdcjsZAAAoTYEcTYQcZV1yPBkAAChNghxNhBxlXXI9GQAAKE2DHE2EHGVdcj4ZAAAoTXEcTXkcZV1yPxkAAChNhRxNhhxlXXJAGQAAKE2GHE2IHGVdckEZAAAoTYYcTYccZV1yQhkAAChNhxxNiRxlXXJDGQAAKE2IHE2KHGVdckQZAAAoTYocTYscZV1yRRkAAChNihxNjBxlXXJGGQAAKE2LHE2NHGVdckcZAAAoTYwcTY4cZV1ySBkAAChNjRxNkBxlXXJJGQAAKE2OHE2QHGVdckoZAAAoTY8cTZAcZV1ySxkAAChNexxNhRxlXXJMGQAAKE2RHE2SHGVdck0ZAAAoTZIcTZQcZV1yThkAAChNkhxNkxxlXXJPGQAAKE2THE2VHGVdclAZAAAoTZQcTZYcZV1yURkAAChNlhxNlxxlXXJSGQAAKE2WHE2YHGVdclMZAAAoTZccTZkcZV1yVBkAAChNmBxNmhxlXXJVGQAAKE2ZHE2bHGVdclYZAAAoTZocTZscZV1yVxkAAChNhxxNkRxlXXJYGQAAKE2cHE2dHGVdclkZAAAoTZ0cTZ4cZV1yWhkAAChNnRxNnxxlXXJbGQAAKE2eHE2gHGVdclwZAAAoTZ8cTaIcZV1yXRkAAChNnxxNoRxlXXJeGQAAKE2THE2cHGVdcl8ZAAAoTaMcTaQcZV1yYBkAAChNpBxNpRxlXXJhGQAAKE2kHE2mHGVdcmIZAAAoTaUcTaccZV1yYxkAAChNphxNqRxlXXJkGQAAKE2mHE2oHGVdcmUZAAAoTZ4cTaMcZV1yZhkAAChNqhxNqxxlXXJnGQAAKE2rHE2sHGVdcmgZAAAoTawcTa0cZV1yaRkAAChNpRxNqhxlXXJqGQAAKE2uHE2vHGVdcmsZAAAoTa8cTbEcZV1ybBkAAChNrxxNsBxlXXJtGQAAKE2wHE2yHGVdcm4ZAAAoTawcTa4cZV1ybxkAAChNsxxNtBxlXXJwGQAAKE20HE22HGVdcnEZAAAoTbQcTbUcZV1ychkAAChNtRxNtxxlXXJzGQAAKE22HE24HGVdcnQZAAAoTbgcTbkcZV1ydRkAAChNuRxNuhxlXXJ2GQAAKE25HE27HGVdcncZAAAoTbAcTbMcZV1yeBkAAChNvBxNvRxlXXJ5GQAAKE29HE2/HGVdcnoZAAAoTb0cTb4cZV1yexkAAChNvhxNwBxlXXJ8GQAAKE2/HE3BHGVdcn0ZAAAoTcEcTcIcZV1yfhkAAChNwRxNwxxlXXJ/GQAAKE3CHE3EHGVdcoAZAAAoTcMcTcUcZV1ygRkAAChNxBxNxhxlXXKCGQAAKE3FHE3GHGVdcoMZAAAoTbUcTbwcZV1yhBkAAChNxxxNyBxlXXKFGQAAKE3IHE3JHGVdcoYZAAAoTcgcTcocZV1yhxkAAChNyRxNyxxlXXKIGQAAKE3KHE3MHGVdcokZAAAoTcwcTc4cZV1yihkAAChNzBxNzRxlXXKLGQAAKE2+HE3HHGVdcowZAAAoTc8cTdAcZV1yjRkAAChN0BxN0hxlXXKOGQAAKE3QHE3RHGVdco8ZAAAoTdEcTdMcZV1ykBkAAChN0hxN1BxlXXKRGQAAKE3UHE3VHGVdcpIZAAAoTdUcTdccZV1ykxkAAChN1RxN1hxlXXKUGQAAKE3JHE3PHGVdcpUZAAAoTdgcTdkcZV1ylhkAAChN2RxN2xxlXXKXGQAAKE3ZHE3aHGVdcpgZAAAoTdocTdwcZV1ymRkAAChN0RxN2BxlXXKaGQAAKE3dHE3eHGVdcpsZAAAoTd4cTeAcZV1ynBkAAChN3hxN3xxlXXKdGQAAKE3fHE3hHGVdcp4ZAAAoTeAcTeIcZV1ynxkAAChN4hxN4xxlXXKgGQAAKE3jHE3kHGVdcqEZAAAoTeQcTeccZV1yohkAAChN5RxN5xxlXXKjGQAAKE3mHE3nHGVdcqQZAAAoTdocTd0cZV1ypRkAAChN6BxN6RxlXXKmGQAAKE3pHE3rHGVdcqcZAAAoTekcTeocZV1yqBkAAChN6hxN7BxlXXKpGQAAKE3rHE3tHGVdcqoZAAAoTe0cTe4cZV1yqxkAAChN7RxN7xxlXXKsGQAAKE3fHE3oHGVdcq0ZAAAoTfAcTfEcZV1yrhkAAChN8RxN8xxlXXKvGQAAKE3xHE3yHGVdcrAZAAAoTfIcTfQcZV1ysRkAAChN8xxN9RxlXXKyGQAAKE3qHE3wHGVdcrMZAAAoTfYcTfccZV1ytBkAAChN9xxN+RxlXXK1GQAAKE33HE34HGVdcrYZAAAoTfgcTfocZV1ytxkAAChN+RxN+xxlXXK4GQAAKE37HE38HGVdcrkZAAAoTfwcTf4cZV1yuhkAAChN/BxN/RxlXXK7GQAAKE3yHE32HGVdcrwZAAAoTf8cTQAdZV1yvRkAAChNAB1NAh1lXXK+GQAAKE0AHU0BHWVdcr8ZAAAoTQEdTQMdZV1ywBkAAChNAh1NBB1lXXLBGQAAKE0EHU0FHWVdcsIZAAAoTQUdTQYdZV1ywxkAAChNBh1NCR1lXXLEGQAAKE0HHU0JHWVdcsUZAAAoTQgdTQkdZV1yxhkAAChN+BxN/xxlXXLHGQAAKE0KHU0LHWVdcsgZAAAoTQsdTQwdZV1yyRkAAChNCx1NDR1lXXLKGQAAKE0MHU0OHWVdcssZAAAoTQ0dTQ8dZV1yzBkAAChNDx1NER1lXXLNGQAAKE0PHU0QHWVdcs4ZAAAoTQEdTQodZV1yzxkAAChNEh1NEx1lXXLQGQAAKE0THU0VHWVdctEZAAAoTRMdTRQdZV1y0hkAAChNFB1NFh1lXXLTGQAAKE0VHU0XHWVdctQZAAAoTRcdTRgdZV1y1RkAAChNGB1NGh1lXXLWGQAAKE0YHU0ZHWVdctcZAAAoTQwdTRIdZV1y2BkAAChNGx1NHB1lXXLZGQAAKE0cHU0dHWVdctoZAAAoTRwdTR4dZV1y2xkAAChNHR1NHx1lXXLcGQAAKE0eHU0gHWVdct0ZAAAoTSAdTSIdZV1y3hkAAChNIB1NIR1lXXLfGQAAKE0UHU0bHWVdcuAZAAAoTSMdTSQdZV1y4RkAAChNJB1NJR1lXXLiGQAAKE0kHU0mHWVdcuMZAAAoTSUdTScdZV1y5BkAAChNJh1NKB1lXXLlGQAAKE0oHU0qHWVdcuYZAAAoTSgdTSkdZV1y5xkAAChNHR1NIx1lXXLoGQAAKE0rHU0sHWVdcukZAAAoTSwdTS4dZV1y6hkAAChNLB1NLR1lXXLrGQAAKE0tHU0vHWVdcuwZAAAoTSUdTSsdZV1y7RkAAChNMB1NMR1lXXLuGQAAKE0xHU0yHWVdcu8ZAAAoTTIdTTMdZV1y8BkAAChNLR1NMB1lXXLxGQAAKE00HU01HWVdcvIZAAAoTTUdTTcdZV1y8xkAAChNNR1NNh1lXXL0GQAAKE02HU04HWVdcvUZAAAoTTcdTTkdZV1y9hkAAChNOR1NOh1lXXL3GQAAKE06HU07HWVdcvgZAAAoTTodTTwdZV1y+RkAAChNMh1NNB1lXXL6GQAAKE09HU0+HWVdcvsZAAAoTT4dTUAdZV1y/BkAAChNPh1NPx1lXXL9GQAAKE0/HU1BHWVdcv4ZAAAoTUAdTUIdZV1y/xkAAChNQh1NQx1lXXIAGgAAKE1CHU1EHWVdcgEaAAAoTTYdTT0dZV1yAhoAAChNRR1NRh1lXXIDGgAAKE1GHU1HHWVdcgQaAAAoTUcdTUgdZV1yBRoAAChNPx1NRR1lXXIGGgAAKE1JHU1KHWVdcgcaAAAoTUodTUsdZV1yCBoAAChNSh1NTB1lXXIJGgAAKE1LHU1NHWVdcgoaAAAoTUwdTU4dZV1yCxoAAChNTh1NTx1lXXIMGgAAKE1PHU1QHWVdcg0aAAAoTVAdTVEdZV1yDhoAAChNRx1NSR1lXXIPGgAAKE1SHU1THWVdchAaAAAoTVMdTVUdZV1yERoAAChNUx1NVB1lXXISGgAAKE1UHU1WHWVdchMaAAAoTVUdTVgdZV1yFBoAAChNVR1NVx1lXXIVGgAAKE1LHU1SHWVdchYaAAAoTVkdTVodZV1yFxoAAChNWh1NXB1lXXIYGgAAKE1aHU1bHWVdchkaAAAoTVsdTV0dZV1yGhoAAChNXB1NXh1lXXIbGgAAKE1UHU1ZHWVdchwaAAAoTV8dTWAdZV1yHRoAAChNYB1NYh1lXXIeGgAAKE1gHU1hHWVdch8aAAAoTWEdTWMdZV1yIBoAAChNWx1NXx1lXXIhGgAAKE1kHU1lHWVdciIaAAAoTWUdTWYdZV1yIxoAAChNZR1NZx1lXXIkGgAAKE1mHU1oHWVdciUaAAAoTWcdTWkdZV1yJhoAAChNaR1Nah1lXXInGgAAKE1qHU1rHWVdcigaAAAoTWsdTWwdZV1yKRoAAChNYR1NZB1lXXIqGgAAKE1tHU1uHWVdcisaAAAoTW4dTXAdZV1yLBoAAChNbh1Nbx1lXXItGgAAKE1vHU1xHWVdci4aAAAoTXAdTXIdZV1yLxoAAChNch1Ncx1lXXIwGgAAKE1yHU10HWVdcjEaAAAoTWYdTW0dZV1yMhoAAChNdR1Ndh1lXXIzGgAAKE12HU14HWVdcjQaAAAoTXYdTXcdZV1yNRoAAChNdx1NeR1lXXI2GgAAKE1vHU11HWVdcjcaAAAoTXodTXsdZV1yOBoAAChNex1NfR1lXXI5GgAAKE17HU18HWVdcjoaAAAoTXwdTX4dZV1yOxoAAChNfR1Nfx1lXXI8GgAAKE13HU16HWVdcj0aAAAoTYAdTYEdZV1yPhoAAChNgR1Ngx1lXXI/GgAAKE2BHU2CHWVdckAaAAAoTYIdTYQdZV1yQRoAAChNgx1NhR1lXXJCGgAAKE2FHU2GHWVdckMaAAAoTYYdTYcdZV1yRBoAAChNhx1Nih1lXXJFGgAAKE2IHU2KHWVdckYaAAAoTYkdTYodZV1yRxoAAChNfB1NgB1lXXJIGgAAKE2LHU2MHWVdckkaAAAoTYwdTY0dZV1yShoAAChNjB1Njh1lXXJLGgAAKE2NHU2PHWVdckwaAAAoTY4dTZAdZV1yTRoAAChNkB1NkR1lXXJOGgAAKE2RHU2SHWVdck8aAAAoTZIdTZMdZV1yUBoAAChNgh1Nix1lXXJRGgAAKE2UHU2VHWVdclIaAAAoTZUdTZYdZV1yUxoAAChNlR1Nlx1lXXJUGgAAKE2WHU2YHWVdclUaAAAoTZcdTZodZV1yVhoAAChNlx1NmR1lXXJXGgAAKE2NHU2UHWVdclgaAAAoTZsdTZwdZV1yWRoAAChNnB1NnR1lXXJaGgAAKE2cHU2eHWVdclsaAAAoTZ0dTZ8dZV1yXBoAAChNnh1NoB1lXXJdGgAAKE2gHU2iHWVdcl4aAAAoTaAdTaEdZV1yXxoAAChNlh1Nmx1lXXJgGgAAKE2jHU2kHWVdcmEaAAAoTaQdTaUdZV1yYhoAAChNpB1Nph1lXXJjGgAAKE2lHU2nHWVdcmQaAAAoTaYdTakdZV1yZRoAAChNph1NqB1lXXJmGgAAKE2dHU2jHWVdcmcaAAAoTaodTasdZV1yaBoAAChNqx1NrR1lXXJpGgAAKE2rHU2sHWVdcmoaAAAoTawdTa4dZV1yaxoAAChNrR1NsB1lXXJsGgAAKE2tHU2vHWVdcm0aAAAoTaUdTaodZV1ybhoAAChNsR1Nsh1lXXJvGgAAKE2xHU23HWVdcnAaAAAoTbIdTbMdZV1ycRoAAChNsh1NtB1lXXJyGgAAKE2zHU21HWVdcnMaAAAoTbQdTbYdZV1ydBoAAChNth1Ntx1lXXJ1GgAAKE2sHU2xHWVdcnYaAAAoTbgdTbkdZV1ydxoAAChNuR1Nux1lXXJ4GgAAKE25HU26HWVdcnkaAAAoTbodTbwdZV1yehoAAChNux1Nvh1lXXJ7GgAAKE27HU29HWVdcnwaAAAoTbMdTbgdZV1yfRoAAChNvx1NwB1lXXJ+GgAAKE3AHU3CHWVdcn8aAAAoTcAdTcEdZV1ygBoAAChNwR1Nwx1lXXKBGgAAKE3CHU3EHWVdcoIaAAAoTcQdTcYdZV1ygxoAAChNxB1NxR1lXXKEGgAAKE3FHU3IHWVdcoUaAAAoTcYdTccdZV1yhhoAAChNxx1NyB1lXXKHGgAAKE26HU2/HWVdcogaAAAoTckdTcodZV1yiRoAAChNyh1NzB1lXXKKGgAAKE3KHU3LHWVdcosaAAAoTcsdTc0dZV1yjBoAAChNzB1Nzh1lXXKNGgAAKE3OHU3PHWVdco4aAAAoTc4dTdAdZV1yjxoAAChNzx1N0R1lXXKQGgAAKE3QHU3SHWVdcpEaAAAoTdEdTdMdZV1ykhoAAChN0h1N0x1lXXKTGgAAKE3BHU3JHWVdcpQaAAAoTdQdTdUdZV1ylRoAAChN1R1N1h1lXXKWGgAAKE3VHU3XHWVdcpcaAAAoTdYdTdgdZV1ymBoAAChN1x1N2R1lXXKZGgAAKE3ZHU3bHWVdcpoaAAAoTdkdTdodZV1ymxoAAChNyx1N1B1lXXKcGgAAKE3cHU3dHWVdcp0aAAAoTd0dTd4dZV1ynhoAAChN3R1N3x1lXXKfGgAAKE3eHU3gHWVdcqAaAAAoTd8dTeEdZV1yoRoAAChN4R1N4h1lXXKiGgAAKE3iHU3jHWVdcqMaAAAoTeMdTeQdZV1ypBoAAChN1h1N3B1lXXKlGgAAKE3lHU3mHWVdcqYaAAAoTeYdTegdZV1ypxoAAChN5h1N5x1lXXKoGgAAKE3nHU3pHWVdcqkaAAAoTegdTesdZV1yqhoAAChN6B1N6h1lXXKrGgAAKE3eHU3lHWVdcqwaAAAoTewdTe0dZV1yrRoAAChN7R1N7h1lXXKuGgAAKE3tHU3vHWVdcq8aAAAoTe4dTfAdZV1ysBoAAChN7x1N8R1lXXKxGgAAKE3xHU3zHWVdcrIaAAAoTfEdTfIdZV1ysxoAAChN5x1N7B1lXXK0GgAAKE30HU31HWVdcrUaAAAoTfUdTfYdZV1ythoAAChN9h1N9x1lXXK3GgAAKE3uHU30HWVdcrgaAAAoTfgdTfkdZV1yuRoAAChN+R1N+x1lXXK6GgAAKE35HU36HWVdcrsaAAAoTfodTfwdZV1yvBoAAChN+x1N/R1lXXK9GgAAKE39HU3+HWVdcr4aAAAoTf0dTf8dZV1yvxoAAChN/h1NAB5lXXLAGgAAKE3/HU0BHmVdcsEaAAAoTQAeTQIeZV1ywhoAAChNAR5NAh5lXXLDGgAAKE32HU34HWVdcsQaAAAoTQMeTQQeZV1yxRoAAChNBB5NBh5lXXLGGgAAKE0EHk0FHmVdcscaAAAoTQUeTQceZV1yyBoAAChNBh5NCB5lXXLJGgAAKE0IHk0JHmVdcsoaAAAoTQkeTQoeZV1yyxoAAChNCR5NCx5lXXLMGgAAKE36HU0DHmVdcs0aAAAoTQweTQ0eZV1yzhoAAChNDR5NDx5lXXLPGgAAKE0NHk0OHmVdctAaAAAoTQ4eTRAeZV1y0RoAAChNDx5NER5lXXLSGgAAKE0RHk0SHmVdctMaAAAoTRIeTRMeZV1y1BoAAChNEx5NFh5lXXLVGgAAKE0UHk0WHmVdctYaAAAoTRUeTRYeZV1y1xoAAChNBR5NDB5lXXLYGgAAKE0XHk0YHmVdctkaAAAoTRgeTRoeZV1y2hoAAChNGB5NGR5lXXLbGgAAKE0ZHk0bHmVdctwaAAAoTRoeTRweZV1y3RoAAChNHB5NHR5lXXLeGgAAKE0cHk0eHmVdct8aAAAoTR0eTR8eZV1y4BoAAChNHh5NIB5lXXLhGgAAKE0fHk0hHmVdcuIaAAAoTSAeTSEeZV1y4xoAAChNDh5NFx5lXXLkGgAAKE0iHk0jHmVdcuUaAAAoTSMeTSQeZV1y5hoAAChNIx5NJR5lXXLnGgAAKE0kHk0mHmVdcugaAAAoTSUeTSceZV1y6RoAAChNJx5NKR5lXXLqGgAAKE0nHk0oHmVdcusaAAAoTRkeTSIeZV1y7BoAAChNKh5NKx5lXXLtGgAAKE0rHk0sHmVdcu4aAAAoTSseTS0eZV1y7xoAAChNLB5NLh5lXXLwGgAAKE0tHk0wHmVdcvEaAAAoTS0eTS8eZV1y8hoAAChNJB5NKh5lXXLzGgAAKE0xHk0yHmVdcvQaAAAoTTIeTTMeZV1y9RoAAChNMx5NNB5lXXL2GgAAKE0sHk0xHmVdcvcaAAAoTTUeTTYeZV1y+BoAAChNNh5NOB5lXXL5GgAAKE02Hk03HmVdcvoaAAAoTTceTTkeZV1y+xoAAChNOB5NOh5lXXL8GgAAKE04Hk07HmVdcv0aAAAoTToeTTweZV1y/hoAAChNMx5NNR5lXXL/GgAAKE09Hk0+HmVdcgAbAAAoTT4eTT8eZV1yARsAAChNPx5NQB5lXXICGwAAKE03Hk09HmVdcgMbAAAoTUEeTUIeZV1yBBsAAChNQh5NRB5lXXIFGwAAKE1CHk1DHmVdcgYbAAAoTUMeTUUeZV1yBxsAAChNRB5NRh5lXXIIGwAAKE1GHk1HHmVdcgkbAAAoTUceTUgeZV1yChsAAChNRx5NSR5lXXILGwAAKE0/Hk1BHmVdcgwbAAAoTUoeTUseZV1yDRsAAChNSx5NTR5lXXIOGwAAKE1LHk1MHmVdcg8bAAAoTUweTU4eZV1yEBsAAChNTR5NTx5lXXIRGwAAKE1PHk1QHmVdchIbAAAoTU8eTVEeZV1yExsAAChNUB5NUh5lXXIUGwAAKE1RHk1THmVdchUbAAAoTVIeTVQeZV1yFhsAAChNUx5NVB5lXXIXGwAAKE1DHk1KHmVdchgbAAAoTVUeTVYeZV1yGRsAAChNVh5NWB5lXXIaGwAAKE1WHk1XHmVdchsbAAAoTVceTVkeZV1yHBsAAChNWB5NWh5lXXIdGwAAKE1MHk1VHmVdch4bAAAoTVseTVweZV1yHxsAAChNXB5NXR5lXXIgGwAAKE1cHk1eHmVdciEbAAAoTV0eTV8eZV1yIhsAAChNXh5NYB5lXXIjGwAAKE1gHk1hHmVdciQbAAAoTWEeTWIeZV1yJRsAAChNYh5NYx5lXXImGwAAKE1XHk1bHmVdcicbAAAoTWQeTWUeZV1yKBsAAChNZR5NZx5lXXIpGwAAKE1lHk1mHmVdciobAAAoTWYeTWgeZV1yKxsAAChNZx5NaR5lXXIsGwAAKE1pHk1qHmVdci0bAAAoTWkeTWseZV1yLhsAAChNXR5NZB5lXXIvGwAAKE1sHk1tHmVdcjAbAAAoTW0eTW8eZV1yMRsAAChNbR5Nbh5lXXIyGwAAKE1uHk1wHmVdcjMbAAAoTW8eTXEeZV1yNBsAAChNZh5NbB5lXXI1GwAAKE1yHk1zHmVdcjYbAAAoTXMeTXQeZV1yNxsAAChNcx5NdR5lXXI4GwAAKE10Hk12HmVdcjkbAAAoTXUeTXceZV1yOhsAAChNdx5NeR5lXXI7GwAAKE13Hk14HmVdcjwbAAAoTW4eTXIeZV1yPRsAAChNeh5Nex5lXXI+GwAAKE17Hk19HmVdcj8bAAAoTXseTXweZV1yQBsAAChNfB5Nfh5lXXJBGwAAKE10Hk16HmVdckIbAAAoTX8eTYAeZV1yQxsAAChNgB5NgR5lXXJEGwAAKE2AHk2CHmVdckUbAAAoTYEeTYMeZV1yRhsAAChNgh5NhB5lXXJHGwAAKE2EHk2GHmVdckgbAAAoTYQeTYUeZV1ySRsAAChNfB5Nfx5lXXJKGwAAKE2HHk2IHmVdcksbAAAoTYgeTYoeZV1yTBsAAChNiB5NiR5lXXJNGwAAKE2JHk2LHmVdck4bAAAoTYoeTYweZV1yTxsAAChNjB5NjR5lXXJQGwAAKE2MHk2OHmVdclEbAAAoTY0eTZEeZV1yUhsAAChNjh5Njx5lXXJTGwAAKE2OHk2QHmVdclQbAAAoTY8eTZMeZV1yVRsAAChNjx5NkR5lXXJWGwAAKE2QHk2UHmVdclcbAAAoTZIeTZMeZV1yWBsAAChNkh5NlB5lXXJZGwAAKE2BHk2HHmVdclobAAAoTZUeTZYeZV1yWxsAAChNlh5NmB5lXXJcGwAAKE2WHk2XHmVdcl0bAAAoTZceTZkeZV1yXhsAAChNmB5Nmh5lXXJfGwAAKE2aHk2bHmVlKF1yYBsAAChNmh5NnB5lXXJhGwAAKE2bHk2dHmVdcmIbAAAoTZweTZ4eZV1yYxsAAChNnR5Nnx5lXXJkGwAAKE2eHk2fHmVdcmUbAAAoTYkeTZUeZV1yZhsAAChNoB5NoR5lXXJnGwAAKE2hHk2jHmVdcmgbAAAoTaEeTaIeZV1yaRsAAChNoh5NpB5lXXJqGwAAKE2jHk2lHmVdcmsbAAAoTaUeTaYeZV1ybBsAAChNph5Npx5lXXJtGwAAKE2mHk2oHmVdcm4bAAAoTZceTaAeZV1ybxsAAChNqR5Nqh5lXXJwGwAAKE2qHk2rHmVdcnEbAAAoTaoeTaweZV1ychsAAChNqx5NrR5lXXJzGwAAKE2sHk2uHmVdcnQbAAAoTa4eTa8eZV1ydRsAAChNrx5NsB5lXXJ2GwAAKE2wHk2xHmVdcncbAAAoTaIeTakeZV1yeBsAAChNsh5Nsx5lXXJ5GwAAKE2zHk20HmVdcnobAAAoTbMeTbUeZV1yexsAAChNtB5Nth5lXXJ8GwAAKE21Hk24HmVdcn0bAAAoTbUeTbceZV1yfhsAAChNqx5Nsh5lXXJ/GwAAKE25Hk26HmVdcoAbAAAoTboeTbweZV1ygRsAAChNuh5Nux5lXXKCGwAAKE27Hk29HmVdcoMbAAAoTbweTb4eZV1yhBsAAChNvB5Nvx5lXXKFGwAAKE2+Hk3AHmVdcoYbAAAoTbQeTbkeZV1yhxsAAChNwR5Nwh5lXXKIGwAAKE3CHk3DHmVdcokbAAAoTcIeTcQeZV1yihsAAChNwx5NxR5lXXKLGwAAKE3EHk3GHmVdcowbAAAoTcYeTcgeZV1yjRsAAChNxh5Nxx5lXXKOGwAAKE27Hk3BHmVdco8bAAAoTckeTcoeZV1ykBsAAChNyR5Nzx5lXXKRGwAAKE3KHk3LHmVdcpIbAAAoTcoeTcweZV1ykxsAAChNyx5NzR5lXXKUGwAAKE3MHk3OHmVdcpUbAAAoTc4eTc8eZV1ylhsAAChNwx5NyR5lXXKXGwAAKE3QHk3RHmVdcpgbAAAoTdEeTdIeZV1ymRsAAChN0R5N0x5lXXKaGwAAKE3SHk3UHmVdcpsbAAAoTdMeTdUeZV1ynBsAAChN1R5N1x5lXXKdGwAAKE3VHk3WHmVdcp4bAAAoTcseTdAeZV1ynxsAAChN2B5N2R5lXXKgGwAAKE3ZHk3aHmVdcqEbAAAoTdkeTdseZV1yohsAAChN2h5N3B5lXXKjGwAAKE3bHk3dHmVdcqQbAAAoTd0eTd4eZV1ypRsAAChN3h5N3x5lXXKmGwAAKE3fHk3gHmVdcqcbAAAoTdIeTdgeZV1yqBsAAChN4R5N4h5lXXKpGwAAKE3iHk3kHmVdcqobAAAoTeIeTeMeZV1yqxsAAChN4x5N5R5lXXKsGwAAKE3aHk3hHmVdcq0bAAAoTeYeTeceZV1yrhsAAChN5x5N6R5lXXKvGwAAKE3nHk3oHmVdcrAbAAAoTegeTeoeZV1ysRsAAChN6R5N6x5lXXKyGwAAKE3rHk3sHmVdcrMbAAAoTeweTe0eZV1ytBsAAChN7B5N7h5lXXK1GwAAKE3jHk3mHmVdcrYbAAAoTe8eTfAeZV1ytxsAAChN8B5N8h5lXXK4GwAAKE3wHk3xHmVdcrkbAAAoTfEeTfMeZV1yuhsAAChN8h5N9B5lXXK7GwAAKE3yHk31HmVdcrwbAAAoTfQeTfYeZV1yvRsAAChN6B5N7x5lXXK+GwAAKE33Hk34HmVdcr8bAAAoTfgeTfkeZV1ywBsAAChN+B5N+h5lXXLBGwAAKE35Hk37HmVdcsIbAAAoTfoeTfweZV1ywxsAAChN/B5N/R5lXXLEGwAAKE39Hk3+HmVdcsUbAAAoTf4eTf8eZV1yxhsAAChN8R5N9x5lXXLHGwAAKE0AH00BH2VdcsgbAAAoTQEfTQMfZV1yyRsAAChNAR9NAh9lXXLKGwAAKE0CH00EH2VdcssbAAAoTQMfTQUfZV1yzBsAAChNBR9NBh9lXXLNGwAAKE0GH00IH2Vdcs4bAAAoTQYfTQcfZV1yzxsAAChN+R5NAB9lXXLQGwAAKE0JH00KH2VdctEbAAAoTQofTQwfZV1y0hsAAChNCh9NCx9lXXLTGwAAKE0LH00NH2VdctQbAAAoTQIfTQkfZV1y1RsAAChNDh9NDx9lXXLWGwAAKE0PH00QH2VdctcbAAAoTQ8fTREfZV1y2BsAAChNEB9NEh9lXXLZGwAAKE0RH00TH2VdctobAAAoTRMfTRUfZV1y2xsAAChNEx9NFB9lXXLcGwAAKE0LH00OH2Vdct0bAAAoTRYfTRcfZV1y3hsAAChNFx9NGB9lXXLfGwAAKE0YH00ZH2VdcuAbAAAoTRAfTRYfZV1y4RsAAChNGh9NGx9lXXLiGwAAKE0bH00dH2VdcuMbAAAoTRsfTRwfZV1y5BsAAChNHB9NHh9lXXLlGwAAKE0dH00fH2VdcuYbAAAoTR0fTSAfZV1y5xsAAChNHx9NIR9lXXLoGwAAKE0YH00aH2VdcukbAAAoTSIfTSMfZV1y6hsAAChNIx9NJB9lXXLrGwAAKE0jH00lH2VdcuwbAAAoTSQfTSYfZV1y7RsAAChNJR9NKB9lXXLuGwAAKE0lH00nH2Vdcu8bAAAoTRwfTSIfZV1y8BsAAChNKR9NKh9lXXLxGwAAKE0qH00sH2VdcvIbAAAoTSofTSsfZV1y8xsAAChNKx9NLR9lXXL0GwAAKE0sH00uH2VdcvUbAAAoTSwfTS8fZV1y9hsAAChNLh9NMB9lXXL3GwAAKE0kH00pH2VdcvgbAAAoTTEfTTIfZV1y+RsAAChNMh9NMx9lXXL6GwAAKE0yH000H2VdcvsbAAAoTTMfTTUfZV1y/BsAAChNNB9NNh9lXXL9GwAAKE02H004H2Vdcv4bAAAoTTYfTTcfZV1y/xsAAChNKx9NMR9lXXIAHAAAKE05H006H2VdcgEcAAAoTTkfTT8fZV1yAhwAAChNOh9NOx9lXXIDHAAAKE06H008H2VdcgQcAAAoTTsfTT0fZV1yBRwAAChNPB9NPh9lXXIGHAAAKE0+H00/H2VdcgccAAAoTTMfTTkfZV1yCBwAAChNQB9NQR9lXXIJHAAAKE1BH01DH2VdcgocAAAoTUEfTUIfZV1yCxwAAChNQh9NRB9lXXIMHAAAKE1DH01FH2Vdcg0cAAAoTUUfTUYfZV1yDhwAAChNRR9NRx9lXXIPHAAAKE07H01AH2VdchAcAAAoTUgfTUkfZV1yERwAAChNSR9NSh9lXXISHAAAKE1JH01LH2VdchMcAAAoTUofTUwfZV1yFBwAAChNSx9NTR9lXXIVHAAAKE1NH01OH2VdchYcAAAoTU4fTU8fZV1yFxwAAChNTx9NUB9lXXIYHAAAKE1CH01IH2VdchkcAAAoTVEfTVIfZV1yGhwAAChNUh9NUx9lXXIbHAAAKE1TH01UH2VdchwcAAAoTUofTVEfZV1yHRwAAChNVR9NVh9lXXIeHAAAKE1WH01YH2Vdch8cAAAoTVYfTVcfZV1yIBwAAChNVx9NWR9lXXIhHAAAKE1TH01VH2VdciIcAAAoTVofTVsfZV1yIxwAAChNWx9NXR9lXXIkHAAAKE1bH01cH2VdciUcAAAoTVwfTV4fZV1yJhwAAChNXR9NXx9lXXInHAAAKE1dH01gH2VdcigcAAAoTV8fTWEfZV1yKRwAAChNVx9NWh9lXXIqHAAAKE1iH01jH2VdciscAAAoTWMfTWUfZV1yLBwAAChNYx9NZB9lXXItHAAAKE1kH01mH2Vdci4cAAAoTVwfTWIfZV1yLxwAAChNZx9NaB9lXXIwHAAAKE1oH01qH2VdcjEcAAAoTWgfTWkfZV1yMhwAAChNaR9Nax9lXXIzHAAAKE1qH01sH2VdcjQcAAAoTWwfTW0fZV1yNRwAAChNbB9Nbh9lXXI2HAAAKE1tH01vH2VdcjccAAAoTW4fTXAfZV1yOBwAAChNbx9NcR9lXXI5HAAAKE1wH01xH2VdcjocAAAoTWQfTWcfZV1yOxwAAChNch9Ncx9lXXI8HAAAKE1zH011H2Vdcj0cAAAoTXMfTXQfZV1yPhwAAChNdB9Ndh9lXXI/HAAAKE11H014H2VdckAcAAAoTXUfTXcfZV1yQRwAAChNaR9Nch9lXXJCHAAAKE15H016H2VdckMcAAAoTXofTXwfZV1yRBwAAChNeh9Nex9lXXJFHAAAKE17H019H2VdckYcAAAoTXwfTX4fZV1yRxwAAChNfh9Nfx9lXXJIHAAAKE1/H02BH2VdckkcAAAoTX8fTYAfZV1yShwAAChNdB9NeR9lXXJLHAAAKE2CH02DH2VdckwcAAAoTYMfTYUfZV1yTRwAAChNgx9NhB9lXXJOHAAAKE2EH02GH2Vdck8cAAAoTYUfTYcfZV1yUBwAAChNex9Ngh9lXXJRHAAAKE2IH02JH2VdclIcAAAoTYkfTYsfZV1yUxwAAChNiR9Nih9lXXJUHAAAKE2KH02MH2VdclUcAAAoTYsfTY4fZV1yVhwAAChNix9NjR9lXXJXHAAAKE2EH02IH2VdclgcAAAoTY8fTZAfZV1yWRwAAChNkB9NkR9lXXJaHAAAKE2QH02SH2VdclscAAAoTZEfTZMfZV1yXBwAAChNkh9NlB9lXXJdHAAAKE2UH02WH2Vdcl4cAAAoTZQfTZUfZV1yXxwAAChNih9Njx9lXXJgHAAAKE2XH02YH2VdcmEcAAAoTZgfTZkfZV1yYhwAAChNmB9Nmh9lXXJjHAAAKE2ZH02bH2VdcmQcAAAoTZofTZwfZV1yZRwAAChNnB9NnR9lXXJmHAAAKE2dH02eH2VdcmccAAAoTZ4fTZ8fZV1yaBwAAChNkR9Nlx9lXXJpHAAAKE2gH02hH2VdcmocAAAoTaEfTaIfZV1yaxwAAChNoR9Nox9lXXJsHAAAKE2iH02kH2Vdcm0cAAAoTaMfTaUfZV1ybhwAAChNpR9Nph9lXXJvHAAAKE2mH02nH2VdcnAcAAAoTacfTagfZV1ycRwAAChNmR9NoB9lXXJyHAAAKE2pH02qH2VdcnMcAAAoTaofTawfZV1ydBwAAChNqh9Nqx9lXXJ1HAAAKE2rH02tH2VdcnYcAAAoTawfTa4fZV1ydxwAAChNrh9Nrx9lXXJ4HAAAKE2vH02wH2VdcnkcAAAoTaIfTakfZV1yehwAAChNsR9Nsh9lXXJ7HAAAKE2yH02zH2VdcnwcAAAoTbMfTbQfZV1yfRwAAChNqx9NsR9lXXJ+HAAAKE21H022H2Vdcn8cAAAoTbYfTbcfZV1ygBwAAChNth9NuB9lXXKBHAAAKE23H025H2VdcoIcAAAoTbgfTbofZV1ygxwAAChNuh9NvB9lXXKEHAAAKE26H027H2VdcoUcAAAoTbMfTbUfZV1yhhwAAChNvR9Nvh9lXXKHHAAAKE2+H03AH2VdcogcAAAoTb4fTb8fZV1yiRwAAChNvx9NwR9lXXKKHAAAKE3AH03CH2VdcoscAAAoTcIfTcQfZV1yjBwAAChNwh9Nwx9lXXKNHAAAKE3DH03GH2Vdco4cAAAoTcQfTcUfZV1yjxwAAChNxR9Nxh9lXXKQHAAAKE23H029H2VdcpEcAAAoTccfTcgfZV1ykhwAAChNyB9NyR9lXXKTHAAAKE3IH03KH2VdcpQcAAAoTckfTcsfZV1ylRwAAChNyh9NzB9lXXKWHAAAKE3MH03OH2VdcpccAAAoTcwfTc0fZV1ymBwAAChNvx9Nxx9lXXKZHAAAKE3PH03QH2VdcpocAAAoTdAfTdIfZV1ymxwAAChN0B9N0R9lXXKcHAAAKE3RH03TH2Vdcp0cAAAoTdIfTdQfZV1ynhwAAChN1B9N1R9lXXKfHAAAKE3VH03WH2VdcqAcAAAoTdUfTdcfZV1yoRwAAChNyR9Nzx9lXXKiHAAAKE3YH03ZH2VdcqMcAAAoTdkfTdsfZV1ypBwAAChN2R9N2h9lXXKlHAAAKE3aH03cH2VdcqYcAAAoTdsfTd0fZV1ypxwAAChN3R9N3h9lXXKoHAAAKE3dH03fH2VdcqkcAAAoTd4fTeAfZV1yqhwAAChN3x9N4R9lXXKrHAAAKE3gH03jH2VdcqwcAAAoTeEfTeMfZV1yrRwAAChN4h9N4x9lXXKuHAAAKE3RH03YH2Vdcq8cAAAoTeQfTeUfZV1ysBwAAChN5R9N5h9lXXKxHAAAKE3lH03nH2VdcrIcAAAoTeYfTegfZV1ysxwAAChN5x9N6R9lXXK0HAAAKE3pH03rH2VdcrUcAAAoTekfTeofZV1ythwAAChN2h9N5B9lXXK3HAAAKE3sH03tH2VdcrgcAAAoTe0fTe4fZV1yuRwAAChN7h9N7x9lXXK6HAAAKE3mH03sH2VdcrscAAAoTfAfTfEfZV1yvBwAAChN8R9N8x9lXXK9HAAAKE3xH03yH2Vdcr4cAAAoTfIfTfQfZV1yvxwAAChN8x9N9R9lXXLAHAAAKE31H032H2VdcsEcAAAoTfYfTfcfZV1ywhwAAChN9x9N+h9lXXLDHAAAKE34H036H2VdcsQcAAAoTfkfTfofZV1yxRwAAChN7h9N8B9lXXLGHAAAKE37H038H2VdcsccAAAoTfwfTf4fZV1yyBwAAChN/B9N/R9lXXLJHAAAKE39H03/H2VdcsocAAAoTf4fTQAgZV1yyxwAAChNACBNASBlXXLMHAAAKE0AIE0CIGVdcs0cAAAoTQEgTQMgZV1yzhwAAChNAiBNBCBlXXLPHAAAKE0DIE0FIGVdctAcAAAoTQQgTQUgZV1y0RwAAChN8h9N+x9lXXLSHAAAKE0GIE0HIGVdctMcAAAoTQcgTQggZV1y1BwAAChNCCBNCSBlXXLVHAAAKE39H00GIGVdctYcAAAoTQogTQsgZV1y1xwAAChNCyBNDSBlXXLYHAAAKE0LIE0MIGVdctkcAAAoTQwgTQ4gZV1y2hwAAChNDSBNDyBlXXLbHAAAKE0PIE0QIGVdctwcAAAoTRAgTREgZV1y3RwAAChNECBNEiBlXXLeHAAAKE0IIE0KIGVdct8cAAAoTRMgTRQgZV1y4BwAAChNFCBNFiBlXXLhHAAAKE0UIE0VIGVdcuIcAAAoTRUgTRcgZV1y4xwAAChNFiBNGCBlXXLkHAAAKE0YIE0ZIGVdcuUcAAAoTRkgTRogZV1y5hwAAChNGiBNHSBlXXLnHAAAKE0bIE0dIGVdcugcAAAoTRwgTR0gZV1y6RwAAChNDCBNEyBlXXLqHAAAKE0eIE0fIGVdcuscAAAoTR8gTSAgZV1y7BwAAChNICBNISBlXXLtHAAAKE0VIE0eIGVdcu4cAAAoTSIgTSMgZV1y7xwAAChNIyBNJCBlXXLwHAAAKE0jIE0lIGVdcvEcAAAoTSQgTSYgZV1y8hwAAChNJSBNJyBlXXLzHAAAKE0nIE0pIGVdcvQcAAAoTScgTSggZV1y9RwAAChNICBNIiBlXXL2HAAAKE0qIE0rIGVdcvccAAAoTSsgTSwgZV1y+BwAAChNKyBNLSBlXXL5HAAAKE0sIE0uIGVdcvocAAAoTS0gTTAgZV1y+xwAAChNLSBNLyBlXXL8HAAAKE0kIE0qIGVdcv0cAAAoTTEgTTIgZV1y/hwAAChNMiBNMyBlXXL/HAAAKE0yIE00IGVdcgAdAAAoTTMgTTUgZV1yAR0AAChNNCBNNiBlXXICHQAAKE02IE03IGVdcgMdAAAoTTcgTTggZV1yBB0AAChNOCBNOSBlXXIFHQAAKE0sIE0xIGVdcgYdAAAoTTogTTsgZV1yBx0AAChNOyBNPSBlXXIIHQAAKE07IE08IGVdcgkdAAAoTTwgTT4gZV1yCh0AAChNPSBNPyBlXXILHQAAKE0/IE1AIGVdcgwdAAAoTUAgTUEgZV1yDR0AAChNQSBNRCBlXXIOHQAAKE1CIE1EIGVdcg8dAAAoTUMgTUQgZV1yEB0AAChNMyBNOiBlXXIRHQAAKE1FIE1GIGVdchIdAAAoTUYgTUggZV1yEx0AAChNRiBNRyBlXXIUHQAAKE1HIE1JIGVdchUdAAAoTUggTUogZV1yFh0AAChNSiBNTCBlXXIXHQAAKE1KIE1LIGVdchgdAAAoTUsgTU4gZV1yGR0AAChNTCBNTSBlXXIaHQAAKE1NIE1OIGVdchsdAAAoTTwgTUUgZV1yHB0AAChNTyBNUCBlXXIdHQAAKE1QIE1SIGVdch4dAAAoTVAgTVEgZV1yHx0AAChNUSBNUyBlXXIgHQAAKE1SIE1UIGVdciEdAAAoTVQgTVUgZV1yIh0AAChNVCBNViBlXXIjHQAAKE1VIE1XIGVdciQdAAAoTVYgTVggZV1yJR0AAChNVyBNWiBlXXImHQAAKE1YIE1aIGVdcicdAAAoTVkgTVogZV1yKB0AAChNRyBNTyBlXXIpHQAAKE1bIE1cIGVdciodAAAoTVwgTV0gZV1yKx0AAChNXSBNXiBlXXIsHQAAKE1RIE1bIGVdci0dAAAoTV8gTWAgZV1yLh0AAChNXyBNZSBlXXIvHQAAKE1gIE1hIGVdcjAdAAAoTWAgTWIgZV1yMR0AAChNYSBNYyBlXXIyHQAAKE1iIE1kIGVdcjMdAAAoTWQgTWUgZV1yNB0AAChNXSBNXyBlXXI1HQAAKE1mIE1nIGVdcjYdAAAoTWcgTWkgZV1yNx0AAChNZyBNaCBlXXI4HQAAKE1oIE1qIGVdcjkdAAAoTWEgTWYgZV1yOh0AAChNayBNbCBlXXI7HQAAKE1sIE1tIGVdcjwdAAAoTWwgTW4gZV1yPR0AAChNbSBNbyBlXXI+HQAAKE1uIE1wIGVdcj8dAAAoTXAgTXIgZV1yQB0AAChNcCBNcSBlXXJBHQAAKE1oIE1rIGVdckIdAAAoTXMgTXQgZV1yQx0AAChNdCBNdiBlXXJEHQAAKE10IE11IGVdckUdAAAoTXUgTXcgZV1yRh0AAChNdiBNeCBlXXJHHQAAKE12IE15IGVdckgdAAAoTXggTXogZV1ySR0AAChNbSBNcyBlXXJKHQAAKE17IE18IGVdcksdAAAoTXwgTX4gZV1yTB0AAChNfCBNfSBlXXJNHQAAKE19IE1/IGVdck4dAAAoTX4gTYAgZV1yTx0AAChNgCBNgSBlXXJQHQAAKE2AIE2CIGVdclEdAAAoTXUgTXsgZV1yUh0AAChNgyBNhCBlXXJTHQAAKE2DIE2JIGVdclQdAAAoTYQgTYUgZV1yVR0AAChNhCBNhiBlXXJWHQAAKE2FIE2HIGVdclcdAAAoTYYgTYggZV1yWB0AAChNiCBNiSBlXXJZHQAAKE19IE2DIGVdclodAAAoTYogTYsgZV1yWx0AAChNiyBNjSBlXXJcHQAAKE2LIE2MIGVdcl0dAAAoTYwgTY4gZV1yXh0AAChNjSBNjyBlXXJfHQAAKE2PIE2QIGVdcmAdAAAoTY8gTZEgZV1yYR0AAChNhSBNiiBlXXJiHQAAKE2SIE2TIGVdcmMdAAAoTZMgTZQgZV1yZB0AAChNlCBNlSBlXXJlHQAAKE2MIE2SIGVdcmYdAAAoTZYgTZcgZV1yZx0AAChNlyBNmSBlXXJoHQAAKE2XIE2YIGVdcmkdAAAoTZggTZogZV1yah0AAChNmSBNmyBlXXJrHQAAKE2bIE2cIGVdcmwdAAAoTZwgTZ0gZV1ybR0AAChNnSBNoCBlXXJuHQAAKE2eIE2gIGVdcm8dAAAoTZ8gTaAgZV1ycB0AAChNlCBNliBlXXJxHQAAKE2hIE2iIGVdcnIdAAAoTaIgTaQgZV1ycx0AAChNoiBNoyBlXXJ0HQAAKE2jIE2lIGVdcnUdAAAoTaQgTaYgZV1ydh0AAChNmCBNoSBlXXJ3HQAAKE2nIE2oIGVdcngdAAAoTaggTaogZV1yeR0AAChNqCBNqSBlXXJ6HQAAKE2pIE2rIGVdcnsdAAAoTaMgTacgZV1yfB0AAChNrCBNrSBlXXJ9HQAAKE2tIE2vIGVdcn4dAAAoTa0gTa4gZV1yfx0AAChNriBNsCBlXXKAHQAAKE2vIE2xIGVdcoEdAAAoTa8gTbIgZV1ygh0AAChNsSBNsyBlXXKDHQAAKE2pIE2sIGVdcoQdAAAoTbQgTbUgZV1yhR0AAChNtSBNtyBlXXKGHQAAKE21IE22IGVdcocdAAAoTbYgTbggZV1yiB0AAChNtyBNuSBlXXKJHQAAKE25IE26IGVdcoodAAAoTbkgTbsgZV1yix0AAChNuiBNvCBlXXKMHQAAKE27IE29IGVdco0dAAAoTbwgTb4gZV1yjh0AAChNvSBNviBlXXKPHQAAKE2uIE20IGVdcpAdAAAoTb8gTcAgZV1ykR0AAChNwCBNwiBlXXKSHQAAKE3AIE3BIGVdcpMdAAAoTcEgTcMgZV1ylB0AAChNwiBNxCBlXXKVHQAAKE22IE2/IGVdcpYdAAAoTcUgTcYgZV1ylx0AAChNxiBNyCBlXXKYHQAAKE3GIE3HIGVdcpkdAAAoTccgTckgZV1ymh0AAChNyCBNyiBlXXKbHQAAKE3KIE3LIGVdcpwdAAAoTcsgTcwgZV1ynR0AAChNzCBNzyBlXXKeHQAAKE3NIE3PIGVdcp8dAAAoTc4gTc8gZV1yoB0AAChNwSBNxSBlXXKhHQAAKE3QIE3RIGVdcqIdAAAoTdEgTdMgZV1yox0AAChN0SBN0iBlXXKkHQAAKE3SIE3UIGVdcqUdAAAoTdMgTdUgZV1yph0AAChN1SBN1iBlXXKnHQAAKE3VIE3XIGVdcqgdAAAoTdYgTdogZV1yqR0AAChN1yBN2CBlXXKqHQAAKE3XIE3ZIGVdcqsdAAAoTdggTdwgZV1yrB0AAChN2CBN2iBlXXKtHQAAKE3ZIE3dIGVdcq4dAAAoTdsgTdwgZV1yrx0AAChN2yBN3SBlXXKwHQAAKE3HIE3QIGVdcrEdAAAoTd4gTd8gZV1ysh0AAChN3yBN4SBlXXKzHQAAKE3fIE3gIGVdcrQdAAAoTeAgTeIgZV1ytR0AAChN4SBN4yBlXXK2HQAAKE3jIE3kIGVdcrcdAAAoTeMgTeUgZV1yuB0AAChN5CBN5iBlXXK5HQAAKE3lIE3nIGVdcrodAAAoTeYgTeggZV1yux0AAChN5yBN6CBlXXK8HQAAKE3SIE3eIGVdcr0dAAAoTekgTeogZV1yvh0AAChN6iBN7CBlXXK/HQAAKE3qIE3rIGVdcsAdAAAoTesgTe0gZV1ywR0AAChN7CBN7iBlXXLCHQAAKE3uIE3vIGVdcsMdAAAoTe8gTfAgZV1yxB0AAChN7yBN8SBlXXLFHQAAKE3gIE3pIGVdcsYdAAAoTfIgTfMgZV1yxx0AAChN8yBN9SBlXXLIHQAAKE3zIE30IGVdcskdAAAoTfQgTfYgZV1yyh0AAChN9SBN9yBlXXLLHQAAKE33IE34IGVdcswdAAAoTfggTfkgZV1yzR0AAChN+SBN/CBlXXLOHQAAKE36IE38IGVdcs8dAAAoTfsgTfwgZV1y0B0AAChN6yBN8iBlXXLRHQAAKE39IE3+IGVdctIdAAAoTf4gTQAhZV1y0x0AAChN/iBN/yBlXXLUHQAAKE3/IE0BIWVdctUdAAAoTQAhTQIhZV1y1h0AAChNAiFNAyFlXXLXHQAAKE0CIU0EIWVdctgdAAAoTfQgTf0gZV1y2R0AAChNBSFNBiFlXXLaHQAAKE0GIU0IIWVdctsdAAAoTQYhTQchZV1y3B0AAChNByFNCSFlXXLdHQAAKE0IIU0KIWVdct4dAAAoTf8gTQUhZV1y3x0AAChNCyFNDCFlXXLgHQAAKE0MIU0OIWVdcuEdAAAoTQwhTQ0hZV1y4h0AAChNDSFNDyFlXXLjHQAAKE0OIU0QIWVdcuQdAAAoTQ4hTREhZV1y5R0AAChNECFNEiFlXXLmHQAAKE0HIU0LIWVdcucdAAAoTRMhTRQhZV1y6B0AAChNFCFNFSFlXXLpHQAAKE0UIU0WIWVdcuodAAAoTRUhTRchZV1y6x0AAChNFiFNGCFlXXLsHQAAKE0YIU0aIWVdcu0dAAAoTRghTRkhZV1y7h0AAChNDSFNEyFlXXLvHQAAKE0bIU0cIWVdcvAdAAAoTRwhTR4hZV1y8R0AAChNHCFNHSFlXXLyHQAAKE0dIU0fIWVdcvMdAAAoTR4hTSAhZV1y9B0AAChNICFNISFlXXL1HQAAKE0gIU0iIWVdcvYdAAAoTSEhTSMhZV1y9x0AAChNIiFNJCFlXXL4HQAAKE0jIU0mIWVdcvkdAAAoTSQhTSYhZV1y+h0AAChNJSFNJiFlXXL7HQAAKE0VIU0bIWVdcvwdAAAoTSchTSghZV1y/R0AAChNKCFNKiFlXXL+HQAAKE0oIU0pIWVdcv8dAAAoTSkhTSshZV1yAB4AAChNKiFNLCFlXXIBHgAAKE0sIU0uIWVdcgIeAAAoTSwhTS0hZV1yAx4AAChNLSFNMCFlXXIEHgAAKE0uIU0vIWVdcgUeAAAoTS8hTTAhZV1yBh4AAChNHSFNJyFlXXIHHgAAKE0xIU0yIWVdcggeAAAoTTIhTTQhZV1yCR4AAChNMiFNMyFlXXIKHgAAKE0zIU01IWVdcgseAAAoTTQhTTYhZV1yDB4AAChNKSFNMSFlXXINHgAAKE03IU04IWVdcg4eAAAoTTghTTohZV1yDx4AAChNOCFNOSFlXXIQHgAAKE05IU07IWVdchEeAAAoTTohTTwhZV1yEh4AAChNPCFNPSFlXXITHgAAKE08IU0+IWVdchQeAAAoTTMhTTchZV1yFR4AAChNPyFNQCFlXXIWHgAAKE1AIU1BIWVdchceAAAoTUAhTUIhZV1yGB4AAChNQSFNQyFlXXIZHgAAKE1CIU1FIWVdchoeAAAoTUIhTUQhZV1yGx4AAChNOSFNPyFlXXIcHgAAKE1GIU1HIWVdch0eAAAoTUchTUkhZV1yHh4AAChNRyFNSCFlXXIfHgAAKE1IIU1KIWVdciAeAAAoTUkhTUwhZV1yIR4AAChNSSFNSyFlXXIiHgAAKE1BIU1GIWVdciMeAAAoTU0hTU4hZV1yJB4AAChNTiFNUCFlXXIlHgAAKE1OIU1PIWVdciYeAAAoTU8hTVEhZV1yJx4AAChNUCFNUiFlXXIoHgAAKE1IIU1NIWVdcikeAAAoTVMhTVQhZV1yKh4AAChNVCFNVSFlXXIrHgAAKE1UIU1WIWVdciweAAAoTVUhTVchZV1yLR4AAChNViFNWSFlXXIuHgAAKE1WIU1YIWVdci8eAAAoTU8hTVMhZV1yMB4AAChNWiFNWyFlXXIxHgAAKE1bIU1dIWVdcjIeAAAoTVshTVwhZV1yMx4AAChNXCFNXiFlXXI0HgAAKE1dIU1fIWVdcjUeAAAoTV8hTWAhZV1yNh4AAChNYCFNYSFlXXI3HgAAKE1gIU1iIWVdcjgeAAAoTVUhTVohZV1yOR4AAChNYyFNZCFlXXI6HgAAKE1kIU1mIWVdcjseAAAoTWQhTWUhZV1yPB4AAChNZSFNZyFlXXI9HgAAKE1mIU1oIWVdcj4eAAAoTVwhTWMhZV1yPx4AAChNaSFNaiFlXXJAHgAAKE1qIU1rIWVdckEeAAAoTWohTWwhZV1yQh4AAChNayFNbSFlXXJDHgAAKE1sIU1uIWVdckQeAAAoTW4hTXAhZV1yRR4AAChNbiFNbyFlXXJGHgAAKE1lIU1pIWVdckceAAAoTXEhTXIhZV1ySB4AAChNciFNcyFlXXJJHgAAKE1yIU10IWVdckoeAAAoTXMhTXUhZV1ySx4AAChNdCFNdiFlXXJMHgAAKE12IU14IWVdck0eAAAoTXYhTXchZV1yTh4AAChNayFNcSFlXXJPHgAAKE15IU16IWVdclAeAAAoTXohTXwhZV1yUR4AAChNeiFNeyFlXXJSHgAAKE17IU19IWVdclMeAAAoTXwhTX4hZV1yVB4AAChNfCFNfyFlXXJVHgAAKE1+IU2AIWVdclYeAAAoTXMhTXkhZV1yVx4AAChNgSFNgiFlXXJYHgAAKE2CIU2DIWVdclkeAAAoTYIhTYQhZV1yWh4AAChNgyFNhSFlXXJbHgAAKE2EIU2GIWVdclweAAAoTYYhTYghZV1yXR4AAChNhiFNhyFlXXJeHgAAKE17IU2BIWVdcl8eAAAoTYkhTYohZV1yYB4AAChNiiFNjCFlXXJhHgAAKE2KIU2LIWVdcmIeAAAoTYshTY0hZV1yYx4AAChNjCFNjiFlXXJkHgAAKE2OIU2PIWVdcmUeAAAoTY8hTZEhZV1yZh4AAChNjyFNkCFlXXJnHgAAKE2DIU2JIWVdcmgeAAAoTZIhTZMhZV1yaR4AAChNkyFNlSFlXXJqHgAAKE2TIU2UIWVdcmseAAAoTZQhTZYhZV1ybB4AAChNiyFNkiFlZVUFbGFiZWxybR4AAE1lHlgAAAAAfYdVCGhhbGZib25kcm4eAABNZR6IfYdVBnJhZGl1c3JvHgAATWUeRz/JmZmgAAAAfYdVC2xhYmVsT2Zmc2V0cnAeAABNZR5OfYdVCGRyYXdNb2RlcnEeAABNZR5LAX2HVQhvcHRpb25hbHJyHgAAfVUHZGlzcGxheXJzHgAATWUeSwJ9h3Uu'))
[truncated: 441,932 more chars]
