# Supplementary material for: Characterization of a cyanobacterial rep protein with broad-host range and its utilization for expression vectors
Source: Front Microbiol. 2023 Mar 23;14:1111979. doi: 10.3389/fmicb.2023.1111979 (PMC10079941; doi:10.3389/fmicb.2023.1111979)
Supplement: Supplementary file 2 [file Data_Sheet_2.zip › Supplementary Data/Supplementary Data 1_CyRepA1.py]

import cPickle, base64
try:
	from SimpleSession.versions.v65 import beginRestore,\
	    registerAfterModelsCB, reportRestoreError, checkVersion
except ImportError:
	from chimera import UserError
	raise UserError('Cannot open session that was saved in a'
	    ' newer version of Chimera; update your version')
checkVersion([1, 14, 42094])
import chimera
from chimera import replyobj
replyobj.status('Restoring session...', \
    blankAfter=0)
replyobj.status('Beginning session restore...', \
    blankAfter=0, secondary=True)
beginRestore()

def restoreCoreModels():
	from SimpleSession.versions.v65 import init, restoreViewer, \
	     restoreMolecules, restoreColors, restoreSurfaces, \
	     restoreVRML, restorePseudoBondGroups, restoreModelAssociations
	molInfo = cPickle.loads(base64.b64decode('gAJ9cQEoVRFyaWJib25JbnNpZGVDb2xvcnECSwFOfYdVCWJhbGxTY2FsZXEDSwFHP9AAAAAAAAB9h1UJcG9pbnRTaXplcQRLAUc/8AAAAAAAAH2HVQVjb2xvcnEFSwFLAH2HVQpyaWJib25UeXBlcQZLAUsAfYdVCnN0aWNrU2NhbGVxB0sBRz/wAAAAAAAAfYdVDG1tQ0lGSGVhZGVyc3EIXXEJTmFVDGFyb21hdGljTW9kZXEKSwFLAX2HVQp2ZHdEZW5zaXR5cQtLAUdAFAAAAAAAAH2HVQZoaWRkZW5xDEsBiX2HVQ1hcm9tYXRpY0NvbG9ycQ1LAU59h1UPcmliYm9uU21vb3RoaW5ncQ5LAUsAfYdVCWF1dG9jaGFpbnEPSwGIfYdVCnBkYlZlcnNpb25xEEsBSwJ9h1UIb3B0aW9uYWxxEX1xElUIb3BlbmVkQXNxE4iJSwEoWFgAAABDOlxVc2Vyc1xhdmFsb1xEcm9wYm94XOeglOeptlzmmbrnoJTnqbblrqRc56CU56m25YaF5a65XFJlcFxTbHI3MDM3KEN5UmVwQTEpXEN5UmVwQTEucGRiVQNQREJOiXRxFH2Hh3NVD2xvd2VyQ2FzZUNoYWluc3EVSwGJfYdVCWxpbmVXaWR0aHEWSwFHP/AAAAAAAAB9h1UPcmVzaWR1ZUxhYmVsUG9zcRdLAUsAfYdVBG5hbWVxGEsBWAsAAABDeVJlcEExLnBkYn2HVQ9hcm9tYXRpY0Rpc3BsYXlxGUsBiX2HVQ9yaWJib25TdGlmZm5lc3NxGksBRz/pmZmZmZmafYdVCnBkYkhlYWRlcnNxG11xHH1xHShYBgAAAFJFTUFSS11xHihYUAAAAFJFTUFSSyAgIDEgICAgICAgICAgICAgICAgICAgICAgICAgICAgICAgICAgICAgICAgICAgICAgICAgICAgICAgICAgICAgICAgICAgICAgcR9YUAAAAFJFTUFSSyAgIDEgUkVGRVJFTkNFIDEgICAgICAgICAgICAgICAgICAgICAgICAgICAgICAgICAgICAgICAgICAgICAgICAgICAgICAgICAgcSBYUAAAAFJFTUFSSyAgIDEgIEFVVEggICBKT0hOIEpVTVBFUiwgUklDSEFSRCBFVkFOUywgQUxFWEFOREVSIFBSSVRaRUwsIFRJTSBHUkVFTiwgICAgcSFYUAAAAFJFTUFSSyAgIDEgIEFVVEggMiBNSUNIQUVMIEZJR1VSTk9WLCBPTEFGIFJPTk5FQkVSR0VSLCBLQVRIUllOIFRVTllBU1VWVU5BS09PTCwgcSJYUAAAAFJFTUFSSyAgIDEgIEFVVEggMyBSVVNTIEJBVEVTLCBBVUdVU1RJTiBaSURFSywgQU5OQSBQT1RBUEVOS08sIEFMRVggQlJJREdMQU5ELCAgcSNYUAAAAFJFTUFSSyAgIDEgIEFVVEggNCBDTEVNRU5TIE1FWUVSLCBTSU1PTiBBIEEgS09ITCwgQU5EUkVXIEogQkFMTEFSRCwgICAgICAgICAgICAgcSRYUAAAAFJFTUFSSyAgIDEgIEFVVEggNSBBTkRSRVcgQ09XSUUsIEJFUk5BUkRJTk8gUk9NRVJBLVBBUkVERVMsIFNUQU5JU0xBViBOSUtPTE9WLCAgcSVYUAAAAFJFTUFSSyAgIDEgIEFVVEggNiBSSVNIVUIgSkFJTiwgSk9OQVMgQURMRVIsIFRSRVZPUiBCQUNLLCBTVElHIFBFVEVSU0VOLCAgICAgICAgcSZYUAAAAFJFTUFSSyAgIDEgIEFVVEggNyBEQVZJRCBSRUlNQU4sIEVMTEVOIENMQU5DWSwgTUlDSEFMIFpJRUxJTlNLSSwgICAgICAgICAgICAgICAgcSdYUAAAAFJFTUFSSyAgIDEgIEFVVEggOCBNQVJUSU4gU1RFSU5FR0dFUiwgTUlDSEFMSU5BIFBBQ0hPTFNLQSwgVEFNQVMgQkVSR0hBTU1FUiwgICAgcShYUAAAAFJFTUFSSyAgIDEgIEFVVEggOSBEQVZJRCBTSUxWRVIsIE9SSU9MIFZJTllBTFMsIEFORFJFVyBXIFNFTklPUiwgICAgICAgICAgICAgICAgcSlYUAAAAFJFTUFSSyAgIDEgIEFVVEgxMCBLT1JBWSBLQVZVS0NVT0dMVSwgUFVTSE1FRVQgS09ITEksIERFTUlTIEhBU1NBQklTICAgICAgICAgICAgcSpYUAAAAFJFTUFSSyAgIDEgIFRJVEwgICBISUdITFkgQUNDVVJBVEUgUFJPVEVJTiBTVFJVQ1RVUkUgUFJFRElDVElPTiBXSVRIIEFMUEhBRk9MRCAgcStYUAAAAFJFTUFSSyAgIDEgIFJFRiAgICBOQVRVUkUgICAgICAgICAgICAgICAgICAgICAgICBWLiA1OTYgICA1ODMgMjAyMSAgICAgICAgICAgICAgcSxYUAAAAFJFTUFSSyAgIDEgIFJFRk4gICAgICAgICAgICAgICAgICAgSVNTTiAwMDI4LTA4MzYgICAgICAgICAgICAgICAgICAgICAgICAgICAgICAgcS1YUAAAAFJFTUFSSyAgIDEgIFBNSUQgICAzNDI2NTg0NCAgICAgICAgICAgICAgICAgICAgICAgICAgICAgICAgICAgICAgICAgICAgICAgICAgICAgcS5YUAAAAFJFTUFSSyAgIDEgIERPSSAgICAxMC4xMDM4L3M0MTU4Ni0wMjEtMDM4MTktMiAgICAgICAgICAgICAgICAgICAgICAgICAgICAgICAgICAgcS9YUAAAAFJFTUFSSyAgIDEgICAgICAgICAgICAgICAgICAgICAgICAgICAgICAgICAgICAgICAgICAgICAgICAgICAgICAgICAgICAgICAgICAgICAgcTBYUAAAAFJFTUFSSyAgIDEgRElTQ0xBSU1FUlMgICAgICAgICAgICAgICAgICAgICAgICAgICAgICAgICAgICAgICAgICAgICAgICAgICAgICAgICAgcTFYUAAAAFJFTUFSSyAgIDEgQUxQSEFGT0xEIERBVEEsIENPUFlSSUdIVCAoMjAyMSkgREVFUE1JTkQgVEVDSE5PTE9HSUVTIExJTUlURUQuIFRIRSAgcTJYUAAAAFJFTUFSSyAgIDEgSU5GT1JNQVRJT04gUFJPVklERUQgSVMgVEhFT1JFVElDQUwgTU9ERUxMSU5HIE9OTFkgQU5EIENBVVRJT04gU0hPVUxEcTNYUAAAAFJFTUFSSyAgIDEgQkUgRVhFUkNJU0VEIElOIElUUyBVU0UuIElUIElTIFBST1ZJREVEICJBUy1JUyIgV0lUSE9VVCBBTlkgV0FSUkFOVFkgcTRYUAAAAFJFTUFSSyAgIDEgT0YgQU5ZIEtJTkQsIFdIRVRIRVIgRVhQUkVTU0VEIE9SIElNUExJRUQuIE5PIFdBUlJBTlRZIElTIEdJVkVOIFRIQVQgcTVYUAAAAFJFTUFSSyAgIDEgVVNFIE9GIFRIRSBJTkZPUk1BVElPTiBTSEFMTCBOT1QgSU5GUklOR0UgVEhFIFJJR0hUUyBPRiBBTlkgVEhJUkQgICAgcTZYUAAAAFJFTUFSSyAgIDEgUEFSVFkuIFRIRSBJTkZPUk1BVElPTiBJUyBOT1QgSU5URU5ERUQgVE8gQkUgQSBTVUJTVElUVVRFIEZPUiAgICAgICAgcTdYUAAAAFJFTUFSSyAgIDEgUFJPRkVTU0lPTkFMIE1FRElDQUwgQURWSUNFLCBESUFHTk9TSVMsIE9SIFRSRUFUTUVOVCwgQU5EIERPRVMgTk9UICAgcThYUAAAAFJFTUFSSyAgIDEgQ09OU1RJVFVURSBNRURJQ0FMIE9SIE9USEVSIFBST0ZFU1NJT05BTCBBRFZJQ0UuIElUIElTIEFWQUlMQUJMRSBGT1IgcTlYUAAAAFJFTUFSSyAgIDEgQUNBREVNSUMgQU5EIENPTU1FUkNJQUwgUFVSUE9TRVMsIFVOREVSIENDLUJZIDQuMCBMSUNFTkNFLiAgICAgICAgICAgcTplWAYAAABTRVFSRVNdcTsoWFAAAABTRVFSRVMgICAxIEEgIDk1OCAgTUVUIExZUyBWQUwgQVJHIFBSTyBHTE4gSElTIFRSUCBHTE4gR0xVIFRSUCBWQUwgQVNOICAgICAgICAgIHE8WFAAAABTRVFSRVMgICAyIEEgIDk1OCAgU0VSIEdMWSBJTEUgQUxBIFBSTyBHTFUgSUxFIElMRSBHTFUgQUxBIEFTTiBMRVUgTFlTICAgICAgICAgIHE9WFAAAABTRVFSRVMgICAzIEEgIDk1OCAgU0VSIExFVSBBU1AgQVNOIEFMQSBUWVIgR0xZIFRSUCBMRVUgTEVVIFRZUiBTRVIgR0xVICAgICAgICAgIHE+WFAAAABTRVFSRVMgICA0IEEgIDk1OCAgTFlTIExFVSBQUk8gQVJHIEFSRyBBU04gQVNQIEdMWSBBUkcgTEVVIFNFUiBHTE4gR0xZICAgICAgICAgIHE/WFAAAABTRVFSRVMgICA1IEEgIDk1OCAgSUxFIExFVSBUSFIgR0xOIFRZUiBBUkcgSElTIExFVSBHTFUgR0xOIEdMWSBHTFkgVFJQICAgICAgICAgIHFAWFAAAABTRVFSRVMgICA2IEEgIDk1OCAgVFlSIENZUyBTRVIgR0xZIExFVSBBU1AgQUxBIElMRSBUSFIgTEVVIEdMVSBBU1AgU0VSICAgICAgICAgIHFBWFAAAABTRVFSRVMgICA3IEEgIDk1OCAgR0xOIFRSUCBHTFkgQ1lTIFBIRSBMWVMgUFJPIEFTUCBHTE4gUFJPIEFSRyBMRVUgU0VSICAgICAgICAgIHFCWFAAAABTRVFSRVMgICA4IEEgIDk1OCAgR0xOIEdMVSBHTFkgTFlTIExFVSBJTEUgTFlTIFRZUiBHTFUgSElTIFBSTyBQUk8gTFlTICAgICAgICAgIHFDWFAAAABTRVFSRVMgICA5IEEgIDk1OCAgVEhSIFNFUiBUSFIgR0xVIEFMQSBQSEUgQ1lTIExFVSBMWVMgSUxFIFRIUiBBUkcgSElTICAgICAgICAgIHFEWFAAAABTRVFSRVMgIDEwIEEgIDk1OCAgR0xOIFRSUCBBUkcgR0xOIElMRSBBTEEgR0xOIExZUyBBTEEgR0xZIExFVSBHTFUgQ1lTICAgICAgICAgIHFFWFAAAABTRVFSRVMgIDExIEEgIDk1OCAgUFJPIEFTUCBMRVUgR0xVIEhJUyBJTEUgUFJPIEFTTiBHTE4gR0xVIElMRSBBTEEgR0xOICAgICAgICAgIHFGWFAAAABTRVFSRVMgIDEyIEEgIDk1OCAgU0VSIFBIRSBUUlAgR0xOIFRSUCBWQUwgTFlTIEFTTiBBU04gUFJPIEFMQSBWQUwgUFJPICAgICAgICAgIHFHWFAAAABTRVFSRVMgIDEzIEEgIDk1OCAgSUxFIElMRSBJTEUgVEhSIEdMVSBHTFkgQUxBIExZUyBMWVMgVEhSIEFMQSBTRVIgTEVVICAgICAgICAgIHFIWFAAAABTRVFSRVMgIDE0IEEgIDk1OCAgTEVVIFNFUiBUWVIgR0xZIFRZUiBBTEEgQUxBIExFVSBHTFkgTEVVIFBSTyBHTFkgSUxFICAgICAgICAgIHFJWFAAAABTRVFSRVMgIDE1IEEgIDk1OCAgVFlSIFNFUiBHTFkgVFlSIEFSRyBTRVIgTFlTIEFTUCBTRVIgR0xVIEdMWSBJTEUgR0xVICAgICAgICAgIHFKWFAAAABTRVFSRVMgIDE2IEEgIDk1OCAgTEVVIFZBTCBISVMgTFlTIEdMTiBMRVUgSUxFIFBSTyBHTE4gTEVVIEdMVSBUSFIgUEhFICAgICAgICAgIHFLWFAAAABTRVFSRVMgIDE3IEEgIDk1OCAgQ1lTIEdMTiBHTE4gR0xZIEFSRyBHTFUgUEhFIFZBTCBQSEUgQ1lTIFBIRSBBU1AgQVNOICAgICAgICAgIHFMWFAAAABTRVFSRVMgIDE4IEEgIDk1OCAgQVNQIEFTTiBMWVMgUFJPIFRIUiBUSFIgTFlTIEhJUyBBU04gVkFMIEFSRyBMWVMgQUxBICAgICAgICAgIHFNWFAAAABTRVFSRVMgIDE5IEEgIDk1OCAgSUxFIEFMQSBBU04gVEhSIEdMWSBDWVMgTEVVIE1FVCBHTFUgTEVVIEdMTiBHTFkgQ1lTICAgICAgICAgIHFOWFAAAABTRVFSRVMgIDIwIEEgIDk1OCAgTFlTIFZBTCBUSFIgVkFMIE1FVCBUSFIgVFJQIEFMQSBHTFkgTEVVIEFMQSBMWVMgR0xZICAgICAgICAgIHFPWFAAAABTRVFSRVMgIDIxIEEgIDk1OCAgSUxFIEFTUCBBU1AgVkFMIElMRSBWQUwgR0xZIEFTTiBHTFkgR0xVIFRIUiBTRVIgTEVVICAgICAgICAgIHFQWFAAAABTRVFSRVMgIDIyIEEgIDk1OCAgQVNQIEFSRyBJTEUgVFlSIFNFUiBBTEEgQVJHIEdMTiBTRVIgTEVVIEdMVSBBTEEgSElTICAgICAgICAgIHFRWFAAAABTRVFSRVMgIDIzIEEgIDk1OCAgTFlTIExFVSBTRVIgR0xVIFBIRSBUSFIgQVNQIExFVSBUSFIgUFJPIExFVSBJTEUgU0VSICAgICAgICAgIHFSWFAAAABTRVFSRVMgIDI0IEEgIDk1OCAgR0xOIElMRSBWQUwgQVNOIENZUyBBUkcgVFlSIExFVSBBU1AgR0xOIEFTUCBJTEUgTEVVICAgICAgICAgIHFTWFAAAABTRVFSRVMgIDI1IEEgIDk1OCAgQUxBIEFTTiBWQUwgVEhSIFNFUiBBUkcgTEVVIFZBTCBHTFkgSUxFIExZUyBBTEEgQUxBICAgICAgICAgIHFUWFAAAABTRVFSRVMgIDI2IEEgIDk1OCAgTFlTIEdMWSBUSFIgR0xZIExZUyBUSFIgR0xVIEFMQSBMRVUgQUxBIEdMTiBHTE4gVkFMICAgICAgICAgIHFVWFAAAABTRVFSRVMgIDI3IEEgIDk1OCAgR0xOIEdMTiBBTEEgSUxFIEFMQSBMWVMgR0xZIExFVSBQUk8gVkFMIElMRSBWQUwgTEVVICAgICAgICAgIHFWWFAAAABTRVFSRVMgIDI4IEEgIDk1OCAgVEhSIEhJUyBBUkcgR0xVIEdMTiBMRVUgQUxBIExZUyBHTFUgTEVVIEFMQSBHTE4gQVJHICAgICAgICAgIHFXWFAAAABTRVFSRVMgIDI5IEEgIDk1OCAgUEhFIEdMWSBMRVUgUFJPIFRZUiBBUkcgU0VSIEdMVSBMRVUgR0xVIFBIRSBHTFkgQUxBICAgICAgICAgIHFYWFAAAABTRVFSRVMgIDMwIEEgIDk1OCAgR0xVIFNFUiBQSEUgSElTIEdMWSBUWVIgVkFMIExFVSBDWVMgVkFMIEFTUCBTRVIgTEVVICAgICAgICAgIHFZWFAAAABTRVFSRVMgIDMxIEEgIDk1OCAgSElTIFBSTyBHTE4gQUxBIExZUyBQUk8gQUxBIFBIRSBBU1AgU0VSIFNFUiBBUkcgVFlSICAgICAgICAgIHFaWFAAAABTRVFSRVMgIDMyIEEgIDk1OCAgUFJPIEFTUCBBTEEgTEVVIFZBTCBJTEUgTEVVIEFTUCBHTFUgQUxBIEdMVSBHTE4gVkFMICAgICAgICAgIHFbWFAAAABTRVFSRVMgIDMzIEEgIDk1OCAgSUxFIFRSUCBISVMgTEVVIExFVSBBU04gU0VSIFZBTCBUSFIgQ1lTIEdMTiBBUkcgQVNOICAgICAgICAgIHFcWFAAAABTRVFSRVMgIDM0IEEgIDk1OCAgQVJHIFBSTyBBTEEgSUxFIExFVSBHTFUgVEhSIExFVSBTRVIgR0xOIExFVSBMRVUgQVNOICAgICAgICAgIHFdWFAAAABTRVFSRVMgIDM1IEEgIDk1OCAgR0xZIEFMQSBHTFkgR0xOIElMRSBWQUwgTEVVIFNFUiBBU1AgQUxBIEFTUCBMRVUgVEhSICAgICAgICAgIHFeWFAAAABTRVFSRVMgIDM2IEEgIDk1OCAgQVJHIElMRSBTRVIgTEVVIEFTUCBUWVIgTEVVIEhJUyBHTFkgTEVVIExFVSBUSFIgVkFMICAgICAgICAgIHFfWFAAAABTRVFSRVMgIDM3IEEgIDk1OCAgR0xOIENZUyBBTEEgUFJPIFRSUCBWQUwgTEVVIFZBTCBBU04gR0xVIFRZUiBISVMgUFJPICAgICAgICAgIHFgWFAAAABTRVFSRVMgIDM4IEEgIDk1OCAgQUxBIFNFUiBBTEEgQVJHIExZUyBBTEEgUEhFIExFVSBUWVIgQVNQIEFMQSBQUk8gR0xVICAgICAgICAgIHFhWFAAAABTRVFSRVMgIDM5IEEgIDk1OCAgQUxBIExFVSBQSEUgU0VSIEFTUCBBTEEgTEVVIEdMVSBDWVMgSUxFIEdMTiBBU04gR0xZICAgICAgICAgIHFiWFAAAABTRVFSRVMgIDQwIEEgIDk1OCAgR0xVIEFSRyBMRVUgSUxFIElMRSBISVMgVEhSIEdMWSBBTEEgR0xOIExZUyBWQUwgU0VSICAgICAgICAgIHFjWFAAAABTRVFSRVMgIDQxIEEgIDk1OCAgU0VSIExZUyBUUlAgR0xZIFRIUiBJTEUgQVNOIExFVSBHTFUgVEhSIFRIUiBMRVUgU0VSICAgICAgICAgIHFkWFAAAABTRVFSRVMgIDQyIEEgIDk1OCAgR0xZIEFMQSBQSEUgUFJPIEdMVSBMRVUgQVNOIElMRSBMRVUgQVJHIElMRSBBU1AgQUxBICAgICAgICAgIHFlWFAAAABTRVFSRVMgIDQzIEEgIDk1OCAgR0xVIFNFUiBWQUwgQUxBIEdMVSBQUk8gR0xZIEhJUyBQUk8gQUxBIFRZUiBHTFkgVkFMICAgICAgICAgIHFmWFAAAABTRVFSRVMgIDQ0IEEgIDk1OCAgTUVUIEdMWSBBU04gTEVVIEFTTiBBTEEgSUxFIElMRSBQUk8gTEVVIFRZUiBBU1AgSUxFICAgICAgICAgIHFnWFAAAABTRVFSRVMgIDQ1IEEgIDk1OCAgVkFMIElMRSBBTEEgU0VSIFBSTyBUSFIgTEVVIEdMVSBUSFIgR0xZIFZBTCBTRVIgSUxFICAgICAgICAgIHFoWFAAAABTRVFSRVMgIDQ2IEEgIDk1OCAgQVNQIFZBTCBMWVMgR0xZIEhJUyBQSEUgSElTIEFSRyBWQUwgUEhFIENZUyBQSEUgQUxBICAgICAgICAgIHFpWFAAAABTRVFSRVMgIDQ3IEEgIDk1OCAgUFJPIEdMWSBTRVIgR0xOIFRIUiBBTEEgR0xVIEFMQSBWQUwgQ1lTIEdMTiBTRVIgTEVVICAgICAgICAgIHFqWFAAAABTRVFSRVMgIDQ4IEEgIDk1OCAgQUxBIEFSRyBWQUwgQVJHIEdMVSBBU1AgTEVVIFBSTyBBUkcgSElTIExFVSBUUlAgSUxFICAgICAgICAgIHFrWFAAAABTRVFSRVMgIDQ5IEEgIDk1OCAgTFlTIExZUyBUWVIgU0VSIEFTTiBHTE4gU0VSIElMRSBHTFkgQVNOIEdMWSBTRVIgVEhSICAgICAgICAgIHFsWFAAAABTRVFSRVMgIDUwIEEgIDk1OCAgSUxFIFBSTyBMWVMgSUxFIExFVSBWQUwgU0VSIFNFUiBHTE4gR0xOIExZUyBMRVUgUEhFICAgICAgICAgIHFtWFAAAABTRVFSRVMgIDUxIEEgIDk1OCAgTFlTIEFMQSBBU04gU0VSIExFVSBMRVUgTEVVIEdMWSBHTE4gQUxBIEFTUCBUSFIgSUxFICAgICAgICAgIHFuWFAAAABTRVFSRVMgIDUyIEEgIDk1OCAgQUxBIEFTTiBMRVUgQVNQIEdMWSBISVMgQ1lTIFNFUiBBUkcgSElTIE1FVCBWQUwgVEhSICAgICAgICAgIHFvWFAAAABTRVFSRVMgIDUzIEEgIDk1OCAgVFJQIEFMQSBBUkcgVFlSIFNFUiBBTEEgTEVVIEhJUyBBU04gSElTIEdMWSBQSEUgTFlTICAgICAgICAgIHFwWFAAAABTRVFSRVMgIDU0IEEgIDk1OCAgTFlTIFRZUiBBUkcgQVNQIFZBTCBJTEUgTEVVIFNFUiBBUkcgTEVVIEdMVSBBTEEgR0xVICAgICAgICAgIHFxWFAAAABTRVFSRVMgIDU1IEEgIDk1OCAgR0xZIFRZUiBTRVIgSUxFIExFVSBTRVIgVEhSIEFTUCBBTEEgUFJPIEFTUCBBU1AgQUxBICAgICAgICAgIHFyWFAAAABTRVFSRVMgIDU2IEEgIDk1OCAgTFlTIFNFUiBWQUwgR0xZIEdMVSBQSEUgTUVUIExZUyBBTEEgVFlSIFRIUiBHTFUgQUxBICAgICAgICAgIHFzWFAAAABTRVFSRVMgIDU3IEEgIDk1OCAgQVNOIFRZUiBHTE4gR0xOIEhJUyBDWVMgR0xVIExZUyBWQUwgQUxBIEFMQSBBTEEgUFJPICAgICAgICAgIHF0WFAAAABTRVFSRVMgIDU4IEEgIDk1OCAgTEVVIExFVSBBU1AgQVNQIExFVSBHTFUgUEhFIEdMVSBBUkcgSUxFIFNFUiBBUkcgQUxBICAgICAgICAgIHF1WFAAAABTRVFSRVMgIDU5IEEgIDk1OCAgQVJHIEFMQSBMWVMgU0VSIEdMVSBQUk8gR0xVIEFSRyBMRVUgU0VSIEdMVSBHTE4gTFlTICAgICAgICAgIHF2WFAAAABTRVFSRVMgIDYwIEEgIDk1OCAgVEhSIEFMQSBJTEUgU0VSIExZUyBBUkcgVFlSIExFVSBUSFIgQVNQIEFTUCBJTEUgVEhSICAgICAgICAgIHF3WFAAAABTRVFSRVMgIDYxIEEgIDk1OCAgUFJPIEdMVSBMRVUgVkFMIFNFUiBHTE4gQVNQIEFTUCBMWVMgR0xZIExFVSBUWVIgR0xZICAgICAgICAgIHF4WFAAAABTRVFSRVMgIDYyIEEgIDk1OCAgR0xOIExFVSBHTE4gTEVVIEFSRyBUWVIgVFlSIExFVSBUSFIgTEVVIEdMWSBBUkcgR0xVICAgICAgICAgIHF5WFAAAABTRVFSRVMgIDYzIEEgIDk1OCAgUEhFIExFVSBBTEEgR0xVIEFSRyBBU1AgVEhSIEhJUyBBUkcgVkFMIExZUyBMWVMgTEVVICAgICAgICAgIHF6WFAAAABTRVFSRVMgIDY0IEEgIDk1OCAgVEhSIExZUyBHTE4gVEhSIEdMWSBHTFUgQUxBIFBIRSBUSFIgUFJPIEFTUCBJTEUgQVNOICAgICAgICAgIHF7WFAAAABTRVFSRVMgIDY1IEEgIDk1OCAgU0VSIFRIUiBDWVMgVFlSIFNFUiBBTEEgTFlTIFZBTCBMWVMgVEhSIExFVSBHTFUgSUxFICAgICAgICAgIHF8WFAAAABTRVFSRVMgIDY2IEEgIDk1OCAgSUxFIEFTTiBJTEUgR0xZIEdMTiBQSEUgTEVVIEFTUCBHTFkgU0VSIEFMQSBISVMgVEhSICAgICAgICAgIHF9WFAAAABTRVFSRVMgIDY3IEEgIDk1OCAgU0VSIEdMVSBTRVIgTEVVIEFSRyBBU1AgVFJQIFBIRSBHTFUgSElTIElMRSBDWVMgR0xOICAgICAgICAgIHF+WFAAAABTRVFSRVMgIDY4IEEgIDk1OCAgUEhFIEFSRyBBU1AgQVNQIElMRSBMWVMgQUxBIElMRSBMRVUgQVNOIEdMTiBTRVIgSUxFICAgICAgICAgIHF/WFAAAABTRVFSRVMgIDY5IEEgIDk1OCAgQVNOIFBSTyBHTFUgQVJHIEFTUCBUSFIgUFJPIElMRSBBTEEgVkFMIEFMQSBHTE4gQVJHICAgICAgICAgIHGAWFAAAABTRVFSRVMgIDcwIEEgIDk1OCAgTEVVIExFVSBHTFkgTEVVIE1FVCBHTFkgTEVVIExZUyBNRVQgVEhSIEdMWSBMWVMgR0xOICAgICAgICAgIHGBWFAAAABTRVFSRVMgIDcxIEEgIDk1OCAgVFlSIEFSRyBJTEUgQVNOIEdMWSBHTFkgQVJHIEdMTiBBUkcgSUxFIFRZUiBBTEEgTEVVICAgICAgICAgIHGCWFAAAABTRVFSRVMgIDcyIEEgIDk1OCAgVkFMIEFTUCBTRVIgUFJPIFBSTyBBU1AgQVNQIFBSTyBBTEEgTFlTIElMRSBJTEUgTUVUICAgICAgICAgIHGDWFAAAABTRVFSRVMgIDczIEEgIDk1OCAgR0xVIEFSRyBUUlAgUEhFIEdMVSBBUkcgQVNQIFNFUiBTRVIgQVJHIFZBTCBQUk8gQ1lTICAgICAgICAgIHGEWFAAAABTRVFSRVMgIDc0IEEgIDk1OCAgSElTIFRIUiBTRVIgU0VSIExFVSBMWVMgR0xVIExFVSBDWVMgICAgICAgICAgICAgICAgICAgICAgICAgIHGFZVgFAAAAREJSRUZdcYZYUAAAAERCUkVGICBYWFhYIEEgICAgMSAgIDk1OCAgVU5QICAgIFE2WkVHMSAgIFE2WkVHMV9TWU5ZMyAgICAgMSAgICA5NTggICAgICAgICAgICAgcYdhWAYAAABTQ0FMRTFdcYhYUAAAAFNDQUxFMSAgICAgIDEuMDAwMDAwICAwLjAwMDAwMCAgMC4wMDAwMDAgICAgICAgIDAuMDAwMDAgICAgICAgICAgICAgICAgICAgICAgICAgcYlhWAYAAABTQ0FMRTJdcYpYUAAAAFNDQUxFMiAgICAgIDAuMDAwMDAwICAxLjAwMDAwMCAgMC4wMDAwMDAgICAgICAgIDAuMDAwMDAgICAgICAgICAgICAgICAgICAgICAgICAgcYthWAYAAABTQ0FMRTNdcYxYUAAAAFNDQUxFMyAgICAgIDAuMDAwMDAwICAwLjAwMDAwMCAgMS4wMDAwMDAgICAgICAgIDAuMDAwMDAgICAgICAgICAgICAgICAgICAgICAgICAgcY1hWAYAAABDUllTVDFdcY5YUAAAAENSWVNUMSAgICAxLjAwMCAgICAxLjAwMCAgICAxLjAwMCAgOTAuMDAgIDkwLjAwICA5MC4wMCBQIDEgICAgICAgICAgIDEgICAgICAgICAgcY9hWAUAAABUSVRMRV1xkFhQAAAAVElUTEUgICAgIEFMUEhBRk9MRCBNT05PTUVSIFYyLjAgUFJFRElDVElPTiBGT1IgU0xSNzAzNyBQUk9URUlOIChRNlpFRzEpICAgICAgICBxkWFYBgAAAE9SSUdYMV1xklhQAAAAT1JJR1gxICAgICAgMS4wMDAwMDAgIDAuMDAwMDAwICAwLjAwMDAwMCAgICAgICAgMC4wMDAwMCAgICAgICAgICAgICAgICAgICAgICAgICBxk2FYBgAAAE9SSUdYM11xlFhQAAAAT1JJR1gzICAgICAgMC4wMDAwMDAgIDAuMDAwMDAwICAxLjAwMDAwMCAgICAgICAgMC4wMDAwMCAgICAgICAgICAgICAgICAgICAgICAgICBxlWFYBgAAAE9SSUdYMl1xllhQAAAAT1JJR1gyICAgICAgMC4wMDAwMDAgIDEuMDAwMDAwICAwLjAwMDAwMCAgICAgICAgMC4wMDAwMCAgICAgICAgICAgICAgICAgICAgICAgICBxl2FYBgAAAEhFQURFUl1xmFhQAAAASEVBREVSICAgICAgICAgICAgICAgICAgICAgICAgICAgICAgICAgICAgICAgICAgICAwMS1KVU4tMjIgICAgICAgICAgICAgICAgICAgICBxmWFYBgAAAFNPVVJDRV1xmihYUAAAAFNPVVJDRSAgICBNT0xfSUQ6IDE7ICAgICAgICAgICAgICAgICAgICAgICAgICAgICAgICAgICAgICAgICAgICAgICAgICAgICAgICAgICAgcZtYUAAAAFNPVVJDRSAgIDIgT1JHQU5JU01fU0NJRU5USUZJQzogU1lORUNIT0NZU1RJUyBTUC4gKFNUUkFJTiBQQ0MgNjgwMyAvIEtBWlVTQSk7ICAgcZxYUAAAAFNPVVJDRSAgIDMgT1JHQU5JU01fVEFYSUQ6IDExMTE3MDggICAgICAgICAgICAgICAgICAgICAgICAgICAgICAgICAgICAgICAgICAgICAgcZ1lWAYAAABDT01QTkRdcZ4oWFAAAABDT01QTkQgICAgTU9MX0lEOiAxOyAgICAgICAgICAgICAgICAgICAgICAgICAgICAgICAgICAgICAgICAgICAgICAgICAgICAgICAgICAgIHGfWFAAAABDT01QTkQgICAyIE1PTEVDVUxFOiBTTFI3MDM3IFBST1RFSU47ICAgICAgICAgICAgICAgICAgICAgICAgICAgICAgICAgICAgICAgICAgIHGgWFAAAABDT01QTkQgICAzIENIQUlOOiBBICAgICAgICAgICAgICAgICAgICAgICAgICAgICAgICAgICAgICAgICAgICAgICAgICAgICAgICAgICAgIHGhZXVhVQNpZHNxoksBSwBLAIZ9h1UOc3VyZmFjZU9wYWNpdHlxo0sBR7/wAAAAAAAAfYdVEGFyb21hdGljTGluZVR5cGVxpEsBSwJ9h1UUcmliYm9uSGlkZXNNYWluY2hhaW5xpUsBiH2HVQdkaXNwbGF5caZLAYh9h3Uu'))
	resInfo = cPickle.loads(base64.b64decode('gAJ9cQEoVQZpbnNlcnRxAk2+A1UBIH2HVQtmaWxsRGlzcGxheXEDTb4DiX2HVQRuYW1lcQRNvgNYAwAAAExFVX1xBShYAwAAAENZU11xBihLQktRS25LgUvQS9lL70v2TS8BTYEBTakBTdUBTfYBTVMCTV8CTZ0CTd0CTUIDTWUDTbQDTb0DZVgDAAAASElTXXEHKEsGSzpLZEt0S4ZLxUvkTR0BTWABTXwBTYYBTaIBTc4BTd8BTQACTSkCTU0CTU8CTWwCTZwCTaACTasCTa0CTdwCTS0DTVgDTWMDTbUDZVgDAAAAVkFMXXEIKEsCSwtLlEuaS8RL10vmS/hL+k0HAU0JAU0tAU06AU0/AU1RAU1bAU1dAU1/AU2CAU2XAU2fAU2nAU2/AU3TAU3ZAU3bAU0GAk0kAk0uAk08Ak1GAk1KAk1RAk1eAk1lAk2CAk2iAk21Ak3NAk3gAk0PA00vA01HA019A02bA02yA2VYAwAAAEdMTl1xCShLBUsISzJLN0s9S05LVktbS3VLeEt7S4pLjkuSS8dLy0vRS9JL9E0YAU0rAU00AU1PAU1QAU1SAU1TAU1jAU1qAU2IAU2eAU2qAU22AU29AU3UAU34AU0EAk1ZAk1gAk11Ak2FAk2GAk2SAk3aAk3bAk39Ak0RA00ZA00bA001A01RA01mA01xA01/A02NA02VA2VYAwAAAExZU11xCihLAUsZSydLU0teS2FLZ0twS3xLlUujS6RLvEvGS99L40voS/dNAgFNHgFNQgFNRQFNSQFNVwFNZgFNigFN5QFNBQJNCQJNSwJNcAJNcQJNfwJNhwJNigJNsAJNsQJNywJN0gJN3wJN9AJN/gJNAwNNFANNMANNMQNNNANNRgNNSANNbANNiANNjANNpANNugNlWAMAAABQUk9dcQsoSwRLEUspS1RLV0tlS2ZLgkuIS5hLm0uzS8pL4E0nAU1aAU1vAU2HAU2LAU2TAU2uAU3XAU3gAU3sAU0YAk0nAk0qAk03Ak1AAk1WAk1qAk1+Ak3HAk3kAk33Ak0MA008A011A016A02eA02fA02iA02zA2VYAwAAAEdMWV1xDChLDksgSy5LM0s+Sz9LREtQS11LfkuhS6xLsUu0S7hLwEvTS+5L9Uv/TQMBTQoBTQwBTUABTUYBTUgBTVgBTW0BTXcBTX0BTboBTbwBTc8BTfoBTQICTQsCTRUCTSgCTS0CTTACTUUCTUwCTVcCTXgCTXoCTZECTZsCTa4CTb4CTc4CTRUDTRgDTSMDTTcDTVADTVUDTYMDTYYDTYsDTZIDTZMDZVgDAAAAVEhSXXENKEs2S0lLaEtqS3JLn0ulS85L4UviS+1L+Uv8TQ4BTSMBTSYBTTsBTUcBTUoBTV8BTagBTbMBTcYBTdIBTQECTQwCTRECTRICTUECTUQCTVoCTXwCTZUCTaMCTcQCTdUCTf8CTQcDTQsDTSEDTSwDTTMDTTYDTTsDTUEDTUkDTVkDTXkDTYoDTbYDZVgDAAAAUEhFXXEOKEtSS21LkEvPS9ZL2EvaTSIBTWwBTXYBTXsBTY0BTecBTfABTRcCTU4CTVICTVQCTYkCTa8CTdACTesCTSYDTToDTVIDTWEDTWcDTasDZVgDAAAAQVNOXXEPKEsMSxdLHUssS4lLlkuXS9xL3kvlS+xNCwFNLgFNOQFNpQFNrAFNuQFN3AFN+QFNDgJNGwJNMQJNMwJNdAJNeQJNjAJNmAJNrAJN2AJNPwNNTgNNcANNdANNkQNlWAMAAABNRVRdcRAoSwBL8Uv7TS8CTaECTdECTYUDTYkDTacDZVgDAAAASUxFXXERKEsPSxNLFEs0S0hLYEtxS3lLh0uMS5xLnUueS7VLwUvJS+pNBAFNCAFNEwFNKQFNLAFNNgFNQQFNVQFNXAFNmAFNoAFNsAFNvgFNyAFN9wFN/gFN/wFNDQJNHAJNHwJNNQJNNgJNOwJNPQJNSAJNbwJNdwJNfQJNgAJNlgJNtgJNwQJN7gJNAQNNCgNNPgNNTANNTQNNTwNNZANNawNNbgNNcwNNewNNkANNlwNNpQNNpgNlWAMAAABBUkddcRIoSwNLKksrSy9LOUtYS3NLd0u6S9RL500SAU0XAU0wAU09AU1hAU1rAU1xAU2RAU2rAU2tAU3HAU3kAU38AU0eAk1QAk1kAk1mAk1rAk2fAk2mAk2zAk25Ak3tAk3wAk3yAk35Ak0EA00dA00kA00qA00uA01eA01oA013A02AA02PA02UA02WA02pA02tA02xA2VYAwAAAFRZUl1xEyhLH0skSzhLQUtiS6tLrUu2S7lNFAFNMQFNcAFNfgFNkgFNzAFN3gFN6QFNLAJNOQJNcgJNpwJNsgJNvwJN1AJN2QJNBQNNFwNNHgNNHwNNQwNNjgNNmANlWAMAAABUUlBdcRQoSwdLCkshS0BLT0t2S5FLk0v9TaEBTdgBTQoCTW4CTaQCTWADTaoDZVgDAAAAQUxBXXEVKEsQSxZLHktHS2xLekt9S41LmUuiS6ZLrkuvS+lL60v+TQEBTRYBTRwBTTgBTUMBTUQBTUwBTU4BTVQBTVYBTWUBTWkBTXgBTYkBTYwBTZUBTZwBTa8BTbsBTcMBTdYBTeEBTeMBTeYBTesBTe4BTfMBTQMCTRYCTSECTSUCTSsCTTQCTT4CTVUCTVsCTV0CTWMCTYsCTZMCTZcCTaUCTakCTbwCTcYCTcoCTdMCTdcCTeECTeICTeMCTfECTfMCTQADTSgDTTkDTUUDTVcDTW0DTXwDTX4DTZkDTaMDZVgDAAAAR0xVXXEWKEsJSxJLFUsmSzxLS0tcS2NLa0uAS4VLi0ugS79LwkvNS9VL8k0NAU0bAU0hAU1LAU1iAU1nAU1zAU11AU15AU2bAU2dAU2yAU3dAU3tAU31AU37AU0QAk0ZAk0iAk0mAk1DAk1cAk1nAk27Ak29Ak3PAk3WAk3eAk3qAk3sAk32Ak34Ak38Ak0NA00lA00pA004A01LA01bA01iA012A02oA02sA027A2VYAwAAAEFTUF1xFyhLHEstS0ZLTEtVS4NLvUvbS91NBQFNBgFNEQFNJAFNMwFNNQFNgwFNjgFNlAFNmgFNwgFNxAFNywFN6gFN8gFNIAJNOgJNSQJNaAJNlAJNmgJNtAJNxQJNyAJNyQJN5wJN6AJNCANNCQNNEgNNEwNNKwNNPQNNVANNXwNNaQNNagNNeANNnANNoANNoQNNrgNlWAMAAABTRVJdcRgoSw1LGkslSzFLQ0tNS1pLaUuPS6dLqku3S7tLvk0PAU0VAU0ZAU0gAU0qAU08AU1yAU16AU2EAU2PAU2QAU2mAU21AU3BAU3JAU3iAU3xAU0HAk0IAk0UAk0jAk0/Ak1HAk1YAk1hAk1zAk12Ak17Ak2DAk2EAk2NAk2eAk2oAk24Ak3AAk3DAk3MAk3vAk31Ak37Ak0CA00QA01AA01EA01WA01aA01cA01yA02dA02vA02wA023A024A2V1h1UFY2hhaW5xGU2+A1gBAAAAQX2HVQ5yaWJib25EcmF3TW9kZXEaTb4DSwJ9h1UCc3NxG02+A4iJhn1xHCiJiIZOXXEdKEsYSwSGcR5LP0sFhnEfS1BLBYZxIEucSwWGcSFLr0sEhnEiS9VLBYZxI0v3SwSGcSRNKQFLBYZxJU0+AUsGhnEmTVsBSwWGcSdNfQFLBYZxKE2WAUsFhnEpTb0BSwaGcSpN2AFLBYZxK03kAUsGhnEsTf0BSwWGcS1NHAJLBIZxLk07AksEhnEvTVACSwaGcTBNawJLBYZxMU2/AksFhnEyTYkDSwiGcTNNkwNLCIZxNGWGiYmGTl1xNShLAEsEhnE2Sw5LA4ZxN0scSwOGcThLI0sPhnE5SzhLAYZxOks+SwGGcTtLREsMhnE8S1VLHoZxPUt9SweGcT5Lh0sChnE/S5dLBYZxQEuhSwGGcUFLrEsDhnFCS7NLAoZxQ0u5SxGGcURL0EsFhnFFS9pLBoZxRkv1SwKGcUdL+0sJhnFITRYBSwSGcUlNJAFLAoZxSk0uAUsQhnFLTUQBSwWGcUxNVwFLBIZxTU1gAUsChnFOTW0BSxCGcU9NhQFLCoZxUE2SAUsEhnFRTZsBSwGGcVJNpgFLAYZxU02rAUsChnFUTbsBSwKGcVVNwwFLBIZxVk3RAUsHhnFXTd0BSweGcVhN6gFLAoZxWU35AUsEhnFaTQICSwqGcVtNFwJLBYZxXE0gAksDhnFdTSYCSwiGcV5NMQJLAYZxX005AksChnFgTT8CSwGGcWFNQwJLDYZxYk1WAksFhnFjTWMCSwiGcWRNcAJLDoZxZU2QAksDhnFmTZcCSweGcWdNsQJLAYZxaE29AksChnFpTcQCSwaGcWpN4wJLBYZxa03xAksFhnFsTQYDSwaGcW1NFANLAoZxbk0hA0sDhnFvTTMDSwiGcXBNQgNLAoZxcU1NA0sChnFyTVMDSwuGcXNNcANLCoZxdE2GA0sDhnF1TZEDSwKGcXZNmwNLB4Zxd02yA0sMhnF4ZYZ1h1UIbW9sZWN1bGVxeU2+A0sAfYdVC3JpYmJvbkNvbG9ycXpNvgNOfXF7KEsBTl1xfEuQS4CGcX1hhksCTl1xfk00AUuxhnF/YYZ1h1UFbGFiZWxxgE2+A1gAAAAAfYdVCmxhYmVsQ29sb3JxgU2+A059cYIoSwFOXXGDS5BLgIZxhGGGSwJOXXGFTTQBS7GGcYZhhnWHVQhmaWxsTW9kZXGHTb4DSwF9h1UFaXNIZXRxiE2+A4l9h1ULbGFiZWxPZmZzZXRxiU2+A059h1UIcG9zaXRpb25xil1xi0sBTb4DhnGMYVUNcmliYm9uRGlzcGxheXGNTb4DiH2HVQhvcHRpb25hbHGOfVUEc3NJZHGPTb4DSv////99cZAoSwFOXXGRKEsESwqGcZJLGEsEhnGTZYZLAk5dcZQoSxFLB4ZxlUs/SwWGcZZlhksDTl1xlyhLH0sEhnGYS1BLBYZxmWWGSwROXXGaKEsySwaGcZtLnEsFhnGcZYZLBU5dcZ0oSzlLBYZxnkuvSwSGcZ9lhksGTl1xoChLc0sKhnGhS9VLBYZxomWGSwdOXXGjKEuESwOGcaRL90sEhnGlZYZLCE5dcaYoS4lLDoZxp00pAUsFhnGoZYZLCU5dcakoS6JLCoZxqk0+AUsGhnGrZYZLCk5dcawoS7VLBIZxrU1bAUsFhnGuZYZLC05dca8oS8pLBoZxsE19AUsFhnGxZYZLDE5dcbIoS+BLFYZxs02WAUsFhnG0ZYZLDU5dcbUoTQQBSxKGcbZNvQFLBoZxt2WGSw5OXXG4KE0aAUsKhnG5TdgBSwWGcbplhksPTl1xuyhNJgFLA4ZxvE3kAUsGhnG9ZYZLEE5dcb4oTUkBSw6Gcb9N/QFLBYZxwGWGSxFOXXHBKE1iAUsLhnHCTRwCSwSGccNlhksSTl1xxChNggFLA4ZxxU07AksEhnHGZYZLE05dcccoTY8BSwOGcchNUAJLBoZxyWWGSxROXXHKKE2cAUsKhnHLTWsCSwWGccxlhksVTl1xzShNpwFLBIZxzk2/AksFhnHPZYZLFk5dcdAoTa0BSw6GcdFNiQNLCIZx0mWGSxdOXXHTKE3HAUsKhnHUTZMDSwiGcdVlhksYTl1x1k3sAUsNhnHXYYZLGU5dcdhNDAJLC4Zx2WGGSxpOXXHaTSMCSwOGcdthhksbTl1x3E0uAksDhnHdYYZLHE5dcd5NMgJLB4Zx32GGSx1OXXHgTUACSwOGceFhhkseTl1x4k1bAksIhnHjYYZLH05dceRNfgJLEoZx5WGGSyBOXXHmTZMCSwSGcedhhkshTl1x6E2eAksThnHpYYZLIk5dcepNsgJLC4Zx62GGSyNOXXHsTcoCSxmGce1hhkskTl1x7k3oAksJhnHvYYZLJU5dcfBN9gJLEIZx8WGGSyZOXXHyTQwDSwiGcfNhhksnTl1x9E0WA0sLhnH1YYZLKE5dcfZNJANLD4Zx92GGSylOXXH4TTsDSweGcflhhksqTl1x+k1EA0sJhnH7YYZLK05dcfxNTwNLBIZx/WGGSyxOXXH+TV4DSxKGcf9hhkstTl1yAAEAAE16A0sMhnIBAQAAYYZLLk5dcgIBAABNogNLEIZyAwEAAGGGdYd1Lg=='))
	atomInfo = cPickle.loads(base64.b64decode('gAJ9cQEoVQdyZXNpZHVlcQJNiB1LCH1xAyhLAU5dcQRLAEsIhnEFYYZLAk5dcQZLCEsJhnEHYYZLA05dcQhLEUsHhnEJYYZLBE5dcQpLGEsLhnELYYZLBU5dcQxLI0sHhnENYYZLBk5dcQ5LKksJhnEPYYZLB05dcRBLM0sKhnERYYZLCU5dcRJLS0sJhnETYYZLCk5dcRRLVEsJhnEVYYZLC05dcRZLXUsOhnEXYYZLDE5dcRhLa0sHhnEZYYZLDU5dcRpLcksIhnEbYYZLDk5dcRxLeksGhnEdYYZLD05dcR5LgEsEhnEfYYZLEE5dcSBLhEsIhnEhYYZLEU5dcSJLjEsFhnEjYYZLEk5dcSRLkUsHhnElYYZLE05dcSZLmEsJhnEnYYZLFE5dcShLoUsIhnEpYYZLFU5dcSpLqUsIhnErYYZLFk5dcSxLsUsJhnEtYYZLF05dcS5LuksFhnEvYYZLGE5dcTBLv0sIhnExYYZLGU5dcTJLx0sIhnEzYYZLGk5dcTRLz0sJhnE1YYZLG05dcTZL2EsGhnE3YYZLHE5dcThL3ksIhnE5YYZLHU5dcTpL5ksIhnE7YYZLHk5dcTxL7ksIhnE9YYZLH05dcT5L9ksFhnE/YYZLIE5dcUBL+0sMhnFBYYZLIU5dcUJNBwFLBIZxQ2GGSyJOXXFETQsBSw6GcUVhhksjTl1xRk0ZAUsIhnFHYYZLJE5dcUhNIQFLCIZxSWGGSyVOXXFKTSkBSwyGcUthhksmTl1xTE01AUsGhnFNYYZLJ05dcU5NOwFLCYZxT2GGSyhOXXFQTUQBSwmGcVFhhkspTl1xUk1NAUsIhnFTYYZLKk5dcVRNVQFLB4ZxVWGGSytOXXFWTVwBSwuGcVdhhkssTl1xWE1nAUsLhnFZYYZLLU5dcVpNcgFLCIZxW2GGSy5OXXFcTXoBSwiGcV1hhksvTl1xXk2CAUsEhnFfYYZLME5dcWBNhgFLC4ZxYWGGSzFOXXFiTZEBSwiGcWNhhksyTl1xZE2ZAUsGhnFlYYZLM05dcWZNnwFLCYZxZ2GGSzROXXFoTagBSwSGcWlhhks1Tl1xak2sAUsIhnFrYYZLNk5dcWxNtAFLCIZxbWGGSzdOXXFuTbwBSweGcW9hhks4Tl1xcE3DAUsJhnFxYYZLOU5dcXJNzAFLDIZxc2GGSzpOXXF0TdgBSwuGcXVhhks7Tl1xdk3jAUsKhnF3YYZLPE5dcXhN7QFLCIZxeWGGSz1OXXF6TfUBSwmGcXthhks+Tl1xfE3+AUsJhnF9YYZLP05dcX5NBwJLBIZxf2GGS0BOXXGATQsCSwSGcYFhhktBTl1xgk0PAksOhnGDYYZLQk5dcYRNHQJLDIZxhWGGS0NOXXGGTSkCSwaGcYdhhktETl1xiE0vAksGhnGJYYZLRU5dcYpNNQJLBIZxi2GGS0ZOXXGMTTkCSwiGcY1hhktHTl1xjk1BAksIhnGPYYZLSE5dcZBNSQJLBYZxkWGGS0lOXXGSTU4CSwiGcZNhhktKTl1xlE1WAksHhnGVYYZLS05dcZZNXQJLCIZxl2GGS0xOXXGYTWUCSwmGcZlhhktNTl1xmk1uAksIhnGbYYZLTk5dcZxNdgJLBoZxnWGGS09OXXGeTXwCSwmGcZ9hhktQTl1xoE2FAksOhnGhYYZLUU5dcaJNkwJLBIZxo2GGS1JOXXGkTZcCSwaGcaVhhktTTl1xpk2dAksLhnGnYYZLVE5dcahNqAJLCYZxqWGGS1VOXXGqTbECSweGcathhktWTl1xrE24AksIhnGtYYZLV05dca5NwAJLCYZxr2GGS1hOXXGwTckCSweGcbFhhktZTl1xsk3QAksLhnGzYYZLWk5dcbRN2wJLCIZxtWGGS1tOXXG2TeMCSwaGcbdhhktcTl1xuE3pAksJhnG5YYZLXU5dcbpN8gJLCYZxu2GGS15OXXG8TfsCSwSGcb1hhktfTl1xvk3/AksJhnG/YYZLYE5dccBNCANLCIZxwWGGS2FOXXHCTRADSwiGccNhhktiTl1xxE0YA0sJhnHFYYZLY05dccZNIQNLDIZxx2GGS2ROXXHITS0DSwmGcclhhktlTl1xyk02A0sKhnHLYYZLZk5dccxNQANLB4ZxzWGGS2dOXXHOTUcDSweGcc9hhktoTl1x0E1OA0sJhnHRYYZLaU5dcdJNVwNLB4Zx02GGS2pOXXHUTV4DSwaGcdVhhktrTl1x1k1kA0sHhnHXYYZLbE5dcdhNawNLCYZx2WGGS21OXXHaTXQDSwWGcdthhktuTl1x3E15A0sLhnHdYYZLb05dcd5NhANLBoZx32GGS3BOXXHgTYoDSwiGceFhhktxTl1x4k2SA0sJhnHjYYZLck5dceRNmwNLCIZx5WGGS3NOXXHmTaMDSweGcedhhkt0Tl1x6E2qA0sLhnHpYYZLdU5dcepNtQNLCoZx62GGS3ZOXXHsTb8DSwmGce1hhkt3Tl1x7k3IA0sOhnHvYYZLeE5dcfBN1gNLC4Zx8WGGS3lOXXHyTeEDSwmGcfNhhkt6Tl1x9E3qA0sIhnH1YYZLe05dcfZN8gNLBYZx92GGS3xOXXH4TfcDSwmGcflhhkt9Tl1x+k0ABEsJhnH7YYZLfk5dcfxNCQRLBYZx/WGGS39OXXH+TQ4ESwSGcf9hhkuATl1yAAEAAE0SBEsIhnIBAQAAYYZLgU5dcgIBAABNGgRLCYZyAwEAAGGGS4JOXXIEAQAATSMESwaGcgUBAABhhkuDTl1yBgEAAE0pBEsHhnIHAQAAYYZLhE5dcggBAABNMARLCIZyCQEAAGGGS4VOXXIKAQAATTgESwiGcgsBAABhhkuGTl1yDAEAAE1ABEsJhnINAQAAYYZLh05dcg4BAABNSQRLCoZyDwEAAGGGS4hOXXIQAQAATVMESwiGchEBAABhhkuJTl1yEgEAAE1bBEsHhnITAQAAYYZLik5dchQBAABNYgRLCIZyFQEAAGGGS4tOXXIWAQAATWoESwmGchcBAABhhkuMTl1yGAEAAE1zBEsJhnIZAQAAYYZLjU5dchoBAABNfARLCIZyGwEAAGGGS45OXXIcAQAATYQESwWGch0BAABhhkuPTl1yHgEAAE2JBEsJhnIfAQAAYYZLkE5dciABAABNkgRLBoZyIQEAAGGGS5FOXXIiAQAATZgESwuGciMBAABhhkuSTl1yJAEAAE2jBEsOhnIlAQAAYYZLk05dciYBAABNsQRLCYZyJwEAAGGGS5ROXXIoAQAATboESw6GcikBAABhhkuVTl1yKgEAAE3IBEsHhnIrAQAAYYZLlk5dciwBAABNzwRLCYZyLQEAAGGGS5dOXXIuAQAATdgESwiGci8BAABhhkuYTl1yMAEAAE3gBEsIhnIxAQAAYYZLmU5dcjIBAABN6ARLB4ZyMwEAAGGGS5pOXXI0AQAATe8ESwWGcjUBAABhhkubTl1yNgEAAE30BEsHhnI3AQAAYYZLnE5dcjgBAABN+wRLB4ZyOQEAAGGGS51OXXI6AQAATQIFSwiGcjsBAABhhkueTl1yPAEAAE0KBUsIhnI9AQAAYYZLn05dcj4BAABNEgVLCIZyPwEAAGGGS6BOXXJAAQAATRoFSweGckEBAABhhkuhTl1yQgEAAE0hBUsJhnJDAQAAYYZLok5dckQBAABNKgVLBIZyRQEAAGGGS6NOXXJGAQAATS4FSwWGckcBAABhhkukTl1ySAEAAE0zBUsJhnJJAQAAYYZLpU5dckoBAABNPAVLCYZySwEAAGGGS6ZOXXJMAQAATUUFSweGck0BAABhhkunTl1yTgEAAE1MBUsFhnJPAQAAYYZLqE5dclABAABNUQVLBoZyUQEAAGGGS6lOXXJSAQAATVcFSwiGclMBAABhhkuqTl1yVAEAAE1fBUsIhnJVAQAAYYZLq05dclYBAABNZwVLBoZyVwEAAGGGS6xOXXJYAQAATW0FSwyGclkBAABhhkutTl1yWgEAAE15BUsEhnJbAQAAYYZLrk5dclwBAABNfQVLDIZyXQEAAGGGS69OXXJeAQAATYkFSwWGcl8BAABhhkuwTl1yYAEAAE2OBUsFhnJhAQAAYYZLsU5dcmIBAABNkwVLCIZyYwEAAGGGS7JOXXJkAQAATZsFSwSGcmUBAABhhkuzTl1yZgEAAE2fBUsIhnJnAQAAYYZLtE5dcmgBAABNpwVLB4ZyaQEAAGGGS7VOXXJqAQAATa4FSwSGcmsBAABhhku2Tl1ybAEAAE2yBUsIhnJtAQAAYYZLt05dcm4BAABNugVLDIZybwEAAGGGS7hOXXJwAQAATcYFSwaGcnEBAABhhku5Tl1ycgEAAE3MBUsEhnJzAQAAYYZLuk5dcnQBAABN0AVLDIZydQEAAGGGS7tOXXJ2AQAATdwFSwuGcncBAABhhku8Tl1yeAEAAE3nBUsGhnJ5AQAAYYZLvU5dcnoBAABN7QVLCYZyewEAAGGGS75OXXJ8AQAATfYFSwiGcn0BAABhhku/Tl1yfgEAAE3+BUsGhnJ/AQAAYYZLwE5dcoABAABNBAZLCYZygQEAAGGGS8FOXXKCAQAATQ0GSwSGcoMBAABhhkvCTl1yhAEAAE0RBksIhnKFAQAAYYZLw05dcoYBAABNGQZLCYZyhwEAAGGGS8ROXXKIAQAATSIGSwiGcokBAABhhkvFTl1yigEAAE0qBksHhnKLAQAAYYZLxk5dcowBAABNMQZLCoZyjQEAAGGGS8dOXXKOAQAATTsGSwmGco8BAABhhkvITl1ykAEAAE1EBksJhnKRAQAAYYZLyU5dcpIBAABNTQZLCIZykwEAAGGGS8pOXXKUAQAATVUGSwiGcpUBAABhhkvLTl1ylgEAAE1dBksHhnKXAQAAYYZLzE5dcpgBAABNZAZLCYZymQEAAGGGS81OXXKaAQAATW0GSwiGcpsBAABhhkvOTl1ynAEAAE11BksJhnKdAQAAYYZLz05dcp4BAABNfgZLB4ZynwEAAGGGS9BOXXKgAQAATYUGSwuGcqEBAABhhkvRTl1yogEAAE2QBksGhnKjAQAAYYZL0k5dcqQBAABNlgZLCYZypQEAAGGGS9NOXXKmAQAATZ8GSwmGcqcBAABhhkvUTl1yqAEAAE2oBksEhnKpAQAAYYZL1U5dcqoBAABNrAZLC4ZyqwEAAGGGS9ZOXXKsAQAATbcGSwmGcq0BAABhhkvXTl1yrgEAAE3ABksLhnKvAQAAYYZL2E5dcrABAABNywZLB4ZysQEAAGGGS9lOXXKyAQAATdIGSwuGcrMBAABhhkvaTl1ytAEAAE3dBksGhnK1AQAAYYZL205dcrYBAABN4wZLC4ZytwEAAGGGS9xOXXK4AQAATe4GSwiGcrkBAABhhkvdTl1yugEAAE32BksIhnK7AQAAYYZL3k5dcrwBAABN/gZLCIZyvQEAAGGGS99OXXK+AQAATQYHSwiGcr8BAABhhkvgTl1ywAEAAE0OB0sJhnLBAQAAYYZL4U5dcsIBAABNFwdLB4ZywwEAAGGGS+JOXXLEAQAATR4HSweGcsUBAABhhkvjTl1yxgEAAE0lB0sHhnLHAQAAYYZL5E5dcsgBAABNLAdLCYZyyQEAAGGGS+VOXXLKAQAATTUHSwqGcssBAABhhkvmTl1yzAEAAE0/B0sIhnLNAQAAYYZL505dcs4BAABNRwdLB4ZyzwEAAGGGS+hOXXLQAQAATU4HSwuGctEBAABhhkvpTl1y0gEAAE1ZB0sJhnLTAQAAYYZL6k5dctQBAABNYgdLBYZy1QEAAGGGS+tOXXLWAQAATWcHSwiGctcBAABhhkvsTl1y2AEAAE1vB0sFhnLZAQAAYYZL7U5dctoBAABNdAdLCIZy2wEAAGGGS+5OXXLcAQAATXwHSweGct0BAABhhkvvTl1y3gEAAE2DB0sEhnLfAQAAYYZL8E5dcuABAABNhwdLBoZy4QEAAGGGS/FOXXLiAQAATY0HSwiGcuMBAABhhkvyTl1y5AEAAE2VB0sIhnLlAQAAYYZL805dcuYBAABNnQdLCYZy5wEAAGGGS/ROXXLoAQAATaYHSwiGcukBAABhhkv1Tl1y6gEAAE2uB0sJhnLrAQAAYYZL9k5dcuwBAABNtwdLBIZy7QEAAGGGS/dOXXLuAQAATbsHSwaGcu8BAABhhkv4Tl1y8AEAAE3BB0sJhnLxAQAAYYZL+U5dcvIBAABNygdLB4Zy8wEAAGGGS/pOXXL0AQAATdEHSweGcvUBAABhhkv7Tl1y9gEAAE3YB0sHhnL3AQAAYYZL/E5dcvgBAABN3wdLCIZy+QEAAGGGS/1OXXL6AQAATecHSweGcvsBAABhhkv+Tl1y/AEAAE3uB0sOhnL9AQAAYYZL/05dcv4BAABN/AdLBYZy/wEAAGGGTQABTl1yAAIAAE0BCEsEhnIBAgAAYYZNAQFOXXICAgAATQUISwiGcgMCAABhhk0CAU5dcgQCAABNDQhLBYZyBQIAAGGGTQMBTl1yBgIAAE0SCEsJhnIHAgAAYYZNBAFOXXIIAgAATRsISwSGcgkCAABhhk0FAU5dcgoCAABNHwhLCIZyCwIAAGGGTQYBTl1yDAIAAE0nCEsIhnINAgAAYYZNBwFOXXIOAgAATS8ISwiGcg8CAABhhk0IAU5dchACAABNNwhLB4ZyEQIAAGGGTQkBTl1yEgIAAE0+CEsIhnITAgAAYYZNCgFOXXIUAgAATUYISweGchUCAABhhk0LAU5dchYCAABNTQhLBIZyFwIAAGGGTQwBTl1yGAIAAE1RCEsIhnIZAgAAYYZNDQFOXXIaAgAATVkISwSGchsCAABhhk0OAU5dchwCAABNXQhLCYZyHQIAAGGGTQ8BTl1yHgIAAE1mCEsHhnIfAgAAYYZNEAFOXXIgAgAATW0ISwaGciECAABhhk0RAU5dciICAABNcwhLCIZyIwIAAGGGTRIBTl1yJAIAAE17CEsIhnIlAgAAYYZNEwFOXXImAgAATYMISwuGcicCAABhhk0UAU5dcigCAABNjghLCIZyKQIAAGGGTRUBTl1yKgIAAE2WCEsMhnIrAgAAYYZNFgFOXXIsAgAATaIISwaGci0CAABhhk0XAU5dci4CAABNqAhLBYZyLwIAAGGGTRgBTl1yMAIAAE2tCEsLhnIxAgAAYYZNGQFOXXIyAgAATbgISwmGcjMCAABhhk0aAU5dcjQCAABNwQhLBoZyNQIAAGGGTRsBTl1yNgIAAE3HCEsIhnI3AgAAYYZNHAFOXXI4AgAATc8ISwmGcjkCAABhhk0dAU5dcjoCAABN2AhLBYZyOwIAAGGGTR4BTl1yPAIAAE3dCEsKhnI9AgAAYYZNHwFOXXI+AgAATecISwmGcj8CAABhhk0gAU5dckACAABN8AhLCIZyQQIAAGGGTSEBTl1yQgIAAE34CEsGhnJDAgAAYYZNIgFOXXJEAgAATf4ISwmGckUCAABhhk0jAU5dckYCAABNBwlLC4ZyRwIAAGGGTSQBTl1ySAIAAE0SCUsHhnJJAgAAYYZNJQFOXXJKAgAATRkJSwiGcksCAABhhk0mAU5dckwCAABNIQlLCIZyTQIAAGGGTScBTl1yTgIAAE0pCUsHhnJPAgAAYYZNKAFOXXJQAgAATTAJSweGclECAABhhk0pAU5dclICAABNNwlLCIZyUwIAAGGGTSoBTl1yVAIAAE0/CUsIhnJVAgAAYYZNKwFOXXJWAgAATUcJSwaGclcCAABhhk0sAU5dclgCAABNTQlLCYZyWQIAAGGGTS0BTl1yWgIAAE1WCUsIhnJbAgAAYYZNLgFOXXJcAgAATV4JSweGcl0CAABhhk0vAU5dcl4CAABNZQlLCIZyXwIAAGGGTTABTl1yYAIAAE1tCUsGhnJhAgAAYYZNMQFOXXJiAgAATXMJSwuGcmMCAABhhk0yAU5dcmQCAABNfglLDIZyZQIAAGGGTTMBTl1yZgIAAE2KCUsIhnJnAgAAYYZNNAFOXXJoAgAATZIJSwiGcmkCAABhhk01AU5dcmoCAABNmglLCYZyawIAAGGGTTYBTl1ybAIAAE2jCUsIhnJtAgAAYYZNNwFOXXJuAgAATasJSwiGcm8CAABhhk04AU5dcnACAABNswlLCIZycQIAAGGGTTkBTl1ycgIAAE27CUsFhnJzAgAAYYZNOgFOXXJ0AgAATcAJSwiGcnUCAABhhk07AU5dcnYCAABNyAlLB4ZydwIAAGGGTTwBTl1yeAIAAE3PCUsHhnJ5AgAAYYZNPQFOXXJ6AgAATdYJSwaGcnsCAABhhk0+AU5dcnwCAABN3AlLC4ZyfQIAAGGGTT8BTl1yfgIAAE3nCUsIhnJ/AgAAYYZNQAFOXXKAAgAATe8JSweGcoECAABhhk1BAU5dcoICAABN9glLBIZygwIAAGGGTUIBTl1yhAIAAE36CUsIhnKFAgAAYYZNQwFOXXKGAgAATQIKSwmGcocCAABhhk1EAU5dcogCAABNCwpLBYZyiQIAAGGGTUUBTl1yigIAAE0QCksFhnKLAgAAYYZNRgFOXXKMAgAATRUKSwmGco0CAABhhk1HAU5dco4CAABNHgpLBIZyjwIAAGGGTUgBTl1ykAIAAE0iCksHhnKRAgAAYYZNSQFOXXKSAgAATSkKSwSGcpMCAABhhk1KAU5dcpQCAABNLQpLCYZylQIAAGGGTUsBTl1ylgIAAE02CksHhnKXAgAAYYZNTAFOXXKYAgAATT0KSwmGcpkCAABhhk1NAU5dcpoCAABNRgpLBYZymwIAAGGGTU4BTl1ynAIAAE1LCksIhnKdAgAAYYZNTwFOXXKeAgAATVMKSwWGcp8CAABhhk1QAU5dcqACAABNWApLCYZyoQIAAGGGTVEBTl1yogIAAE1hCksJhnKjAgAAYYZNUgFOXXKkAgAATWoKSweGcqUCAABhhk1TAU5dcqYCAABNcQpLCYZypwIAAGGGTVQBTl1yqAIAAE16CksJhnKpAgAAYYZNVQFOXXKqAgAATYMKSwWGcqsCAABhhk1WAU5dcqwCAABNiApLCIZyrQIAAGGGTVcBTl1yrgIAAE2QCksFhnKvAgAAYYZNWAFOXXKwAgAATZUKSwmGcrECAABhhk1ZAU5dcrICAABNngpLBIZyswIAAGGGTVoBTl1ytAIAAE2iCksIhnK1AgAAYYZNWwFOXXK2AgAATaoKSweGcrcCAABhhk1cAU5dcrgCAABNsQpLB4ZyuQIAAGGGTV0BTl1yugIAAE24CksIhnK7AgAAYYZNXgFOXXK8AgAATcAKSweGcr0CAABhhk1fAU5dcr4CAABNxwpLCIZyvwIAAGGGTWABTl1ywAIAAE3PCksHhnLBAgAAYYZNYQFOXXLCAgAATdYKSwqGcsMCAABhhk1iAU5dcsQCAABN4ApLC4ZyxQIAAGGGTWMBTl1yxgIAAE3rCksJhnLHAgAAYYZNZAFOXXLIAgAATfQKSwmGcskCAABhhk1lAU5dcsoCAABN/QpLCIZyywIAAGGGTWYBTl1yzAIAAE0FC0sFhnLNAgAAYYZNZwFOXXLOAgAATQoLSwmGcs8CAABhhk1oAU5dctACAABNEwtLCYZy0QIAAGGGTWkBTl1y0gIAAE0cC0sIhnLTAgAAYYZNagFOXXLUAgAATSQLSwWGctUCAABhhk1rAU5dctYCAABNKQtLCYZy1wIAAGGGTWwBTl1y2AIAAE0yC0sLhnLZAgAAYYZNbQFOXXLaAgAATT0LSwuGctsCAABhhk1uAU5dctwCAABNSAtLBIZy3QIAAGGGTW8BTl1y3gIAAE1MC0sIhnLfAgAAYYZNcAFOXXLgAgAATVQLSweGcuECAABhhk1xAU5dcuICAABNWwtLDIZy4wIAAGGGTXIBTl1y5AIAAE1nC0sLhnLlAgAAYYZNcwFOXXLmAgAATXILSwaGcucCAABhhk10AU5dcugCAABNeAtLCYZy6QIAAGGGTXUBTl1y6gIAAE2BC0sIhnLrAgAAYYZNdgFOXXLsAgAATYkLSwmGcu0CAABhhk13AU5dcu4CAABNkgtLC4Zy7wIAAGGGTXgBTl1y8AIAAE2dC0sEhnLxAgAAYYZNeQFOXXLyAgAATaELSwWGcvMCAABhhk16AU5dcvQCAABNpgtLCYZy9QIAAGGGTXsBTl1y9gIAAE2vC0sGhnL3AgAAYYZNfAFOXXL4AgAATbULSwuGcvkCAABhhk19AU5dcvoCAABNwAtLCoZy+wIAAGGGTX4BTl1y/AIAAE3KC0sEhnL9AgAAYYZNfwFOXXL+AgAATc4LSwyGcv8CAABhhk2AAU5dcgADAABN2gtLB4ZyAQMAAGGGTYEBTl1yAgMAAE3hC0sIhnIDAwAAYYZNggFOXXIEAwAATekLSwaGcgUDAABhhk2DAU5dcgYDAABN7wtLB4ZyBwMAAGGGTYQBTl1yCAMAAE32C0sIhnIJAwAAYYZNhQFOXXIKAwAATf4LSwaGcgsDAABhhk2GAU5dcgwDAABNBAxLCIZyDQMAAGGGTYcBTl1yDgMAAE0MDEsKhnIPAwAAYYZNiAFOXXIQAwAATRYMSweGchEDAABhhk2JAU5dchIDAABNHQxLCYZyEwMAAGGGTYoBTl1yFAMAAE0mDEsFhnIVAwAAYYZNiwFOXXIWAwAATSsMSwmGchcDAABhhk2MAU5dchgDAABNNAxLB4ZyGQMAAGGGTY0BTl1yGgMAAE07DEsFhnIbAwAAYYZNjgFOXXIcAwAATUAMSwuGch0DAABhhk2PAU5dch4DAABNSwxLCIZyHwMAAGGGTZABTl1yIAMAAE1TDEsGhnIhAwAAYYZNkQFOXXIiAwAATVkMSwaGciMDAABhhk2SAU5dciQDAABNXwxLC4ZyJQMAAGGGTZMBTl1yJgMAAE1qDEsMhnInAwAAYYZNlAFOXXIoAwAATXYMSweGcikDAABhhk2VAU5dcioDAABNfQxLCIZyKwMAAGGGTZYBTl1yLAMAAE2FDEsFhnItAwAAYYZNlwFOXXIuAwAATYoMSwiGci8DAABhhk2YAU5dcjADAABNkgxLB4ZyMQMAAGGGTZkBTl1yMgMAAE2ZDEsIhnIzAwAAYYZNmgFOXXI0AwAATaEMSwiGcjUDAABhhk2bAU5dcjYDAABNqQxLCIZyNwMAAGGGTZwBTl1yOAMAAE2xDEsJhnI5AwAAYYZNnQFOXXI6AwAATboMSwWGcjsDAABhhk2eAU5dcjwDAABNvwxLCYZyPQMAAGGGTZ8BTl1yPgMAAE3IDEsJhnI/AwAAYYZNoAFOXXJAAwAATdEMSweGckEDAABhhk2hAU5dckIDAABN2AxLCIZyQwMAAGGGTaIBTl1yRAMAAE3gDEsOhnJFAwAAYYZNowFOXXJGAwAATe4MSwqGckcDAABhhk2kAU5dckgDAABN+AxLCIZySQMAAGGGTaUBTl1ySgMAAE0ADUsIhnJLAwAAYYZNpgFOXXJMAwAATQgNSwiGck0DAABhhk2nAU5dck4DAABNEA1LBoZyTwMAAGGGTagBTl1yUAMAAE0WDUsHhnJRAwAAYYZNqQFOXXJSAwAATR0NSweGclMDAABhhk2qAU5dclQDAABNJA1LBoZyVQMAAGGGTasBTl1yVgMAAE0qDUsJhnJXAwAAYYZNrAFOXXJYAwAATTMNSwuGclkDAABhhk2tAU5dcloDAABNPg1LCIZyWwMAAGGGTa4BTl1yXAMAAE1GDUsLhnJdAwAAYYZNrwFOXXJeAwAATVENSweGcl8DAABhhk2wAU5dcmADAABNWA1LBYZyYQMAAGGGTbEBTl1yYgMAAE1dDUsIhnJjAwAAYYZNsgFOXXJkAwAATWUNSwiGcmUDAABhhk2zAU5dcmYDAABNbQ1LCYZyZwMAAGGGTbQBTl1yaAMAAE12DUsHhnJpAwAAYYZNtQFOXXJqAwAATX0NSwiGcmsDAABhhk22AU5dcmwDAABNhQ1LBoZybQMAAGGGTbcBTl1ybgMAAE2LDUsJhnJvAwAAYYZNuAFOXXJwAwAATZQNSwiGcnEDAABhhk25AU5dcnIDAABNnA1LCIZycwMAAGGGTboBTl1ydAMAAE2kDUsIhnJ1AwAAYYZNuwFOXXJ2AwAATawNSwSGcncDAABhhk28AU5dcngDAABNsA1LBYZyeQMAAGGGTb0BTl1yegMAAE21DUsEhnJ7AwAAYYZNvgFOXXJ8AwAATbkNSwmGcn0DAABhhk2/AU5dcn4DAABNwg1LCIZyfwMAAGGGTcABTl1ygAMAAE3KDUsHhnKBAwAAYYZNwQFOXXKCAwAATdENSwiGcoMDAABhhk3CAU5dcoQDAABN2Q1LBoZyhQMAAGGGTcMBTl1yhgMAAE3fDUsIhnKHAwAAYYZNxAFOXXKIAwAATecNSwWGcokDAABhhk3FAU5dcooDAABN7A1LCIZyiwMAAGGGTcYBTl1yjAMAAE30DUsIhnKNAwAAYYZNxwFOXXKOAwAATfwNSweGco8DAABhhk3IAU5dcpADAABNAw5LC4ZykQMAAGGGTckBTl1ykgMAAE0ODksIhnKTAwAAYYZNygFOXXKUAwAATRYOSwaGcpUDAABhhk3LAU5dcpYDAABNHA5LCIZylwMAAGGGTcwBTl1ymAMAAE0kDksIhnKZAwAAYYZNzQFOXXKaAwAATSwOSwyGcpsDAABhhk3OAU5dcpwDAABNOA5LCIZynQMAAGGGTc8BTl1yngMAAE1ADksKhnKfAwAAYYZN0AFOXXKgAwAATUoOSwSGcqEDAABhhk3RAU5dcqIDAABNTg5LCIZyowMAAGGGTdIBTl1ypAMAAE1WDksIhnKlAwAAYYZN0wFOXXKmAwAATV4OSweGcqcDAABhhk3UAU5dcqgDAABNZQ5LB4ZyqQMAAGGGTdUBTl1yqgMAAE1sDksJhnKrAwAAYYZN1gFOXXKsAwAATXUOSwaGcq0DAABhhk3XAU5dcq4DAABNew5LBYZyrwMAAGGGTdgBTl1ysAMAAE2ADksHhnKxAwAAYYZN2QFOXXKyAwAATYcOSw6GcrMDAABhhk3aAU5dcrQDAABNlQ5LB4ZytQMAAGGGTdsBTl1ytgMAAE2cDksIhnK3AwAAYYZN3AFOXXK4AwAATaQOSweGcrkDAABhhk3dAU5dcroDAABNqw5LCIZyuwMAAGGGTd4BTl1yvAMAAE2zDksJhnK9AwAAYYZN3wFOXXK+AwAATbwOSwyGcr8DAABhhk3gAU5dcsADAABNyA5LCoZywQMAAGGGTeEBTl1ywgMAAE3SDksHhnLDAwAAYYZN4gFOXXLEAwAATdkOSwWGcsUDAABhhk3jAU5dcsYDAABN3g5LBoZyxwMAAGGGTeQBTl1yyAMAAE3kDksFhnLJAwAAYYZN5QFOXXLKAwAATekOSwuGcssDAABhhk3mAU5dcswDAABN9A5LCYZyzQMAAGGGTecBTl1yzgMAAE39DksFhnLPAwAAYYZN6AFOXXLQAwAATQIPSwuGctEDAABhhk3pAU5dctIDAABNDQ9LCIZy0wMAAGGGTeoBTl1y1AMAAE0VD0sMhnLVAwAAYYZN6wFOXXLWAwAATSEPSwiGctcDAABhhk3sAU5dctgDAABNKQ9LBYZy2QMAAGGGTe0BTl1y2gMAAE0uD0sHhnLbAwAAYYZN7gFOXXLcAwAATTUPSwmGct0DAABhhk3vAU5dct4DAABNPg9LBYZy3wMAAGGGTfABTl1y4AMAAE1DD0sIhnLhAwAAYYZN8QFOXXLiAwAATUsPSwuGcuMDAABhhk3yAU5dcuQDAABNVg9LBoZy5QMAAGGGTfMBTl1y5gMAAE1cD0sIhnLnAwAAYYZN9AFOXXLoAwAATWQPSwWGcukDAABhhk31AU5dcuoDAABNaQ9LCIZy6wMAAGGGTfYBTl1y7AMAAE1xD0sJhnLtAwAAYYZN9wFOXXLuAwAATXoPSwaGcu8DAABhhk34AU5dcvADAABNgA9LCIZy8QMAAGGGTfkBTl1y8gMAAE2ID0sJhnLzAwAAYYZN+gFOXXL0AwAATZEPSwiGcvUDAABhhk37AU5dcvYDAABNmQ9LBIZy9wMAAGGGTfwBTl1y+AMAAE2dD0sJhnL5AwAAYYZN/QFOXXL6AwAATaYPSwuGcvsDAABhhk3+AU5dcvwDAABNsQ9LCIZy/QMAAGGGTf8BTl1y/gMAAE25D0sIhnL/AwAAYYZNAAJOXXIABAAATcEPSwiGcgEEAABhhk0BAk5dcgIEAABNyQ9LCoZyAwQAAGGGTQICTl1yBAQAAE3TD0sHhnIFBAAAYYZNAwJOXXIGBAAATdoPSwSGcgcEAABhhk0EAk5dcggEAABN3g9LBYZyCQQAAGGGTQUCTl1yCgQAAE3jD0sJhnILBAAAYYZNBgJOXXIMBAAATewPSwmGcg0EAABhhk0HAk5dcg4EAABN9Q9LB4ZyDwQAAGGGTQgCTl1yEAQAAE38D0sGhnIRBAAAYYZNCQJOXXISBAAATQIQSwaGchMEAABhhk0KAk5dchQEAABNCBBLCYZyFQQAAGGGTQsCTl1yFgQAAE0REEsOhnIXBAAAYYZNDAJOXXIYBAAATR8QSwSGchkEAABhhk0NAk5dchoEAABNIxBLB4ZyGwQAAGGGTQ4CTl1yHAQAAE0qEEsIhnIdBAAAYYZNDwJOXXIeBAAATTIQSwiGch8EAABhhk0QAk5dciAEAABNOhBLCIZyIQQAAGGGTRECTl1yIgQAAE1CEEsJhnIjBAAAYYZNEgJOXXIkBAAATUsQSweGciUEAABhhk0TAk5dciYEAABNUhBLB4ZyJwQAAGGGTRQCTl1yKAQAAE1ZEEsIhnIpBAAAYYZNFQJOXXIqBAAATWEQSwaGcisEAABhhk0WAk5dciwEAABNZxBLBIZyLQQAAGGGTRcCTl1yLgQAAE1rEEsFhnIvBAAAYYZNGAJOXXIwBAAATXAQSwuGcjEEAABhhk0ZAk5dcjIEAABNexBLB4ZyMwQAAGGGTRoCTl1yNAQAAE2CEEsJhnI1BAAAYYZNGwJOXXI2BAAATYsQSwiGcjcEAABhhk0cAk5dcjgEAABNkxBLCIZyOQQAAGGGTR0CTl1yOgQAAE2bEEsIhnI7BAAAYYZNHgJOXXI8BAAATaMQSwiGcj0EAABhhk0fAk5dcj4EAABNqxBLC4ZyPwQAAGGGTSACTl1yQAQAAE22EEsIhnJBBAAAYYZNIQJOXXJCBAAATb4QSwiGckMEAABhhk0iAk5dckQEAABNxhBLBYZyRQQAAGGGTSMCTl1yRgQAAE3LEEsJhnJHBAAAYYZNJAJOXXJIBAAATdQQSwaGckkEAABhhk0lAk5dckoEAABN2hBLB4ZySwQAAGGGTSYCTl1yTAQAAE3hEEsFhnJNBAAAYYZNJwJOXXJOBAAATeYQSwmGck8EAABhhk0oAk5dclAEAABN7xBLB4ZyUQQAAGGGTSkCTl1yUgQAAE32EEsEhnJTBAAAYYZNKgJOXXJUBAAATfoQSwqGclUEAABhhk0rAk5dclYEAABNBBFLB4ZyVwQAAGGGTSwCTl1yWAQAAE0LEUsFhnJZBAAAYYZNLQJOXXJaBAAATRARSwyGclsEAABhhk0uAk5dclwEAABNHBFLBIZyXQQAAGGGTS8CTl1yXgQAAE0gEUsHhnJfBAAAYYZNMAJOXXJgBAAATScRSwiGcmEEAABhhk0xAk5dcmIEAABNLxFLBIZyYwQAAGGGTTICTl1yZAQAAE0zEUsIhnJlBAAAYYZNMwJOXXJmBAAATTsRSwiGcmcEAABhhk00Ak5dcmgEAABNQxFLCIZyaQQAAGGGTTUCTl1yagQAAE1LEUsFhnJrBAAAYYZNNgJOXXJsBAAATVARSwiGcm0EAABhhk03Ak5dcm4EAABNWBFLCIZybwQAAGGGTTgCTl1ycAQAAE1gEUsHhnJxBAAAYYZNOQJOXXJyBAAATWcRSwiGcnMEAABhhk06Ak5dcnQEAABNbxFLDIZydQQAAGGGTTsCTl1ydgQAAE17EUsIhnJ3BAAAYYZNPAJOXXJ4BAAATYMRSwiGcnkEAABhhk09Ak5dcnoEAABNixFLB4ZyewQAAGGGTT4CTl1yfAQAAE2SEUsIhnJ9BAAAYYZNPwJOXXJ+BAAATZoRSwWGcn8EAABhhk1AAk5dcoAEAABNnxFLBoZygQQAAGGGTUECTl1yggQAAE2lEUsHhnKDBAAAYYZNQgJOXXKEBAAATawRSweGcoUEAABhhk1DAk5dcoYEAABNsxFLCIZyhwQAAGGGTUQCTl1yiAQAAE27EUsJhnKJBAAAYYZNRQJOXXKKBAAATcQRSweGcosEAABhhk1GAk5dcowEAABNyxFLBIZyjQQAAGGGTUcCTl1yjgQAAE3PEUsHhnKPBAAAYYZNSAJOXXKQBAAATdYRSwaGcpEEAABhhk1JAk5dcpIEAABN3BFLCIZykwQAAGGGTUoCTl1ylAQAAE3kEUsIhnKVBAAAYYZNSwJOXXKWBAAATewRSweGcpcEAABhhk1MAk5dcpgEAABN8xFLCYZymQQAAGGGTU0CTl1ymgQAAE38EUsEhnKbBAAAYYZNTgJOXXKcBAAATQASSwqGcp0EAABhhk1PAk5dcp4EAABNChJLC4ZynwQAAGGGTVACTl1yoAQAAE0VEksKhnKhBAAAYYZNUQJOXXKiBAAATR8SSwuGcqMEAABhhk1SAk5dcqQEAABNKhJLB4ZypQQAAGGGTVMCTl1ypgQAAE0xEksLhnKnBAAAYYZNVAJOXXKoBAAATTwSSwaGcqkEAABhhk1VAk5dcqoEAABNQhJLC4ZyqwQAAGGGTVYCTl1yrAQAAE1NEksFhnKtBAAAYYZNVwJOXXKuBAAATVISSweGcq8EAABhhk1YAk5dcrAEAABNWRJLBIZysQQAAGGGTVkCTl1ysgQAAE1dEksGhnKzBAAAYYZNWgJOXXK0BAAATWMSSwmGcrUEAABhhk1bAk5dcrYEAABNbBJLB4ZytwQAAGGGTVwCTl1yuAQAAE1zEksFhnK5BAAAYYZNXQJOXXK6BAAATXgSSwmGcrsEAABhhk1eAk5dcrwEAABNgRJLBYZyvQQAAGGGTV8CTl1yvgQAAE2GEksHhnK/BAAAYYZNYAJOXXLABAAATY0SSwaGcsEEAABhhk1hAk5dcsIEAABNkxJLCYZywwQAAGGGTWICTl1yxAQAAE2cEksGhnLFBAAAYYZNYwJOXXLGBAAATaISSwiGcscEAABhhk1kAk5dcsgEAABNqhJLBYZyyQQAAGGGTWUCTl1yygQAAE2vEksLhnLLBAAAYYZNZgJOXXLMBAAATboSSweGcs0EAABhhk1nAk5dcs4EAABNwRJLC4ZyzwQAAGGGTWgCTl1y0AQAAE3MEksJhnLRBAAAYYZNaQJOXXLSBAAATdUSSwiGctMEAABhhk1qAk5dctQEAABN3RJLCIZy1QQAAGGGTWsCTl1y1gQAAE3lEksHhnLXBAAAYYZNbAJOXXLYBAAATewSSwuGctkEAABhhk1tAk5dctoEAABN9xJLCoZy2wQAAGGGTW4CTl1y3AQAAE0BE0sIhnLdBAAAYYZNbwJOXXLeBAAATQkTSw6Gct8EAABhhk1wAk5dcuAEAABNFxNLCIZy4QQAAGGGTXECTl1y4gQAAE0fE0sJhnLjBAAAYYZNcgJOXXLkBAAATSgTSwmGcuUEAABhhk1zAk5dcuYEAABNMRNLDIZy5wQAAGGGTXQCTl1y6AQAAE09E0sGhnLpBAAAYYZNdQJOXXLqBAAATUMTSwiGcusEAABhhk12Ak5dcuwEAABNSxNLCYZy7QQAAGGGTXcCTl1y7gQAAE1UE0sGhnLvBAAAYYZNeAJOXXLwBAAATVoTSwiGcvEEAABhhk15Ak5dcvIEAABNYhNLBIZy8wQAAGGGTXoCTl1y9AQAAE1mE0sIhnL1BAAAYYZNewJOXXL2BAAATW4TSwSGcvcEAABhhk18Ak5dcvgEAABNchNLBoZy+QQAAGGGTX0CTl1y+gQAAE14E0sHhnL7BAAAYYZNfgJOXXL8BAAATX8TSwiGcv0EAABhhk1/Ak5dcv4EAABNhxNLB4Zy/wQAAGGGTYACTl1yAAUAAE2OE0sJhnIBBQAAYYZNgQJOXXICBQAATZcTSwiGcgMFAABhhk2CAk5dcgQFAABNnxNLCIZyBQUAAGGGTYMCTl1yBgUAAE2nE0sHhnIHBQAAYYZNhAJOXXIIBQAATa4TSwaGcgkFAABhhk2FAk5dcgoFAABNtBNLBoZyCwUAAGGGTYYCTl1yDAUAAE26E0sJhnINBQAAYYZNhwJOXXIOBQAATcMTSwmGcg8FAABhhk2IAk5dchAFAABNzBNLCYZyEQUAAGGGTYkCTl1yEgUAAE3VE0sIhnITBQAAYYZNigJOXXIUBQAATd0TSwuGchUFAABhhk2LAk5dchYFAABN6BNLCYZyFwUAAGGGTYwCTl1yGAUAAE3xE0sFhnIZBQAAYYZNjQJOXXIaBQAATfYTSwiGchsFAABhhk2OAk5dchwFAABN/hNLBoZyHQUAAGGGTY8CTl1yHgUAAE0EFEsIhnIfBQAAYYZNkAJOXXIgBQAATQwUSwiGciEFAABhhk2RAk5dciIFAABNFBRLCIZyIwUAAGGGTZICTl1yJAUAAE0cFEsEhnIlBQAAYYZNkwJOXXImBQAATSAUSwmGcicFAABhhk2UAk5dcigFAABNKRRLBYZyKQUAAGGGTZUCTl1yKgUAAE0uFEsIhnIrBQAAYYZNlgJOXXIsBQAATTYUSweGci0FAABhhk2XAk5dci4FAABNPRRLCIZyLwUAAGGGTZgCTl1yMAUAAE1FFEsFhnIxBQAAYYZNmQJOXXIyBQAATUoUSwiGcjMFAABhhk2aAk5dcjQFAABNUhRLCIZyNQUAAGGGTZsCTl1yNgUAAE1aFEsIhnI3BQAAYYZNnAJOXXI4BQAATWIUSwSGcjkFAABhhk2dAk5dcjoFAABNZhRLCoZyOwUAAGGGTZ4CTl1yPAUAAE1wFEsGhnI9BQAAYYZNnwJOXXI+BQAATXYUSwaGcj8FAABhhk2gAk5dckAFAABNfBRLC4ZyQQUAAGGGTaECTl1yQgUAAE2HFEsKhnJDBQAAYYZNogJOXXJEBQAATZEUSwiGckUFAABhhk2jAk5dckYFAABNmRRLB4ZyRwUAAGGGTaQCTl1ySAUAAE2gFEsHhnJJBQAAYYZNpQJOXXJKBQAATacUSw6GcksFAABhhk2mAk5dckwFAABNtRRLBYZyTQUAAGGGTacCTl1yTgUAAE26FEsLhnJPBQAAYYZNqAJOXXJQBQAATcUUSwyGclEFAABhhk2pAk5dclIFAABN0RRLBoZyUwUAAGGGTaoCTl1yVAUAAE3XFEsFhnJVBQAAYYZNqwJOXXJWBQAATdwUSwiGclcFAABhhk2sAk5dclgFAABN5BRLCoZyWQUAAGGGTa0CTl1yWgUAAE3uFEsIhnJbBQAAYYZNrgJOXXJcBQAATfYUSwqGcl0FAABhhk2vAk5dcl4FAABNABVLBIZyXwUAAGGGTbACTl1yYAUAAE0EFUsLhnJhBQAAYYZNsQJOXXJiBQAATQ8VSwmGcmMFAABhhk2yAk5dcmQFAABNGBVLCYZyZQUAAGGGTbMCTl1yZgUAAE0hFUsMhnJnBQAAYYZNtAJOXXJoBQAATS0VSwuGcmkFAABhhk21Ak5dcmoFAABNOBVLCIZyawUAAGGGTbYCTl1ybAUAAE1AFUsHhnJtBQAAYYZNtwJOXXJuBQAATUcVSwiGcm8FAABhhk24Ak5dcnAFAABNTxVLCIZycQUAAGGGTbkCTl1ycgUAAE1XFUsGhnJzBQAAYYZNugJOXXJ0BQAATV0VSwuGcnUFAABhhk27Ak5dcnYFAABNaBVLCIZydwUAAGGGTbwCTl1yeAUAAE1wFUsJhnJ5BQAAYYZNvQJOXXJ6BQAATXkVSwWGcnsFAABhhk2+Ak5dcnwFAABNfhVLCYZyfQUAAGGGTb8CTl1yfgUAAE2HFUsEhnJ/BQAAYYZNwAJOXXKABQAATYsVSwyGcoEFAABhhk3BAk5dcoIFAABNlxVLBoZygwUAAGGGTcICTl1yhAUAAE2dFUsIhnKFBQAAYYZNwwJOXXKGBQAATaUVSwiGcocFAABhhk3EAk5dcogFAABNrRVLBoZyiQUAAGGGTcUCTl1yigUAAE2zFUsHhnKLBQAAYYZNxgJOXXKMBQAATboVSwiGco0FAABhhk3HAk5dco4FAABNwhVLBYZyjwUAAGGGTcgCTl1ykAUAAE3HFUsHhnKRBQAAYYZNyQJOXXKSBQAATc4VSwiGcpMFAABhhk3KAk5dcpQFAABN1hVLCIZylQUAAGGGTcsCTl1ylgUAAE3eFUsFhnKXBQAAYYZNzAJOXXKYBQAATeMVSwmGcpkFAABhhk3NAk5dcpoFAABN7BVLBoZymwUAAGGGTc4CTl1ynAUAAE3yFUsHhnKdBQAAYYZNzwJOXXKeBQAATfkVSwSGcp8FAABhhk3QAk5dcqAFAABN/RVLCYZyoQUAAGGGTdECTl1yogUAAE0GFksLhnKjBQAAYYZN0gJOXXKkBQAATREWSwiGcqUFAABhhk3TAk5dcqYFAABNGRZLCYZypwUAAGGGTdQCTl1yqAUAAE0iFksFhnKpBQAAYYZN1QJOXXKqBQAATScWSwyGcqsFAABhhk3WAk5dcqwFAABNMxZLB4ZyrQUAAGGGTdcCTl1yrgUAAE06FksJhnKvBQAAYYZN2AJOXXKwBQAATUMWSwWGcrEFAABhhk3ZAk5dcrIFAABNSBZLCIZyswUAAGGGTdoCTl1ytAUAAE1QFksMhnK1BQAAYYZN2wJOXXK2BQAATVwWSwmGcrcFAABhhk3cAk5dcrgFAABNZRZLCYZyuQUAAGGGTd0CTl1yugUAAE1uFksKhnK7BQAAYYZN3gJOXXK8BQAATXgWSwaGcr0FAABhhk3fAk5dcr4FAABNfhZLCYZyvwUAAGGGTeACTl1ywAUAAE2HFksJhnLBBQAAYYZN4QJOXXLCBQAATZAWSweGcsMFAABhhk3iAk5dcsQFAABNlxZLBYZyxQUAAGGGTeMCTl1yxgUAAE2cFksFhnLHBQAAYYZN5AJOXXLIBQAATaEWSwWGcskFAABhhk3lAk5dcsoFAABNphZLB4ZyywUAAGGGTeYCTl1yzAUAAE2tFksIhnLNBQAAYYZN5wJOXXLOBQAATbUWSwiGcs8FAABhhk3oAk5dctAFAABNvRZLCIZy0QUAAGGGTekCTl1y0gUAAE3FFksIhnLTBQAAYYZN6gJOXXLUBQAATc0WSwiGctUFAABhhk3rAk5dctYFAABN1RZLCYZy1wUAAGGGTewCTl1y2AUAAE3eFksLhnLZBQAAYYZN7QJOXXLaBQAATekWSwmGctsFAABhhk3uAk5dctwFAABN8hZLC4Zy3QUAAGGGTe8CTl1y3gUAAE39FksIhnLfBQAAYYZN8AJOXXLgBQAATQUXSwaGcuEFAABhhk3xAk5dcuIFAABNCxdLC4Zy4wUAAGGGTfICTl1y5AUAAE0WF0sFhnLlBQAAYYZN8wJOXXLmBQAATRsXSwuGcucFAABhhk30Ak5dcugFAABNJhdLBYZy6QUAAGGGTfUCTl1y6gUAAE0rF0sJhnLrBQAAYYZN9gJOXXLsBQAATTQXSwaGcu0FAABhhk33Ak5dcu4FAABNOhdLCYZy7wUAAGGGTfgCTl1y8AUAAE1DF0sHhnLxBQAAYYZN+QJOXXLyBQAATUoXSwmGcvMFAABhhk36Ak5dcvQFAABNUxdLC4Zy9QUAAGGGTfsCTl1y9gUAAE1eF0sIhnL3BQAAYYZN/AJOXXL4BQAATWYXSwaGcvkFAABhhk39Ak5dcvoFAABNbBdLCYZy+wUAAGGGTf4CTl1y/AUAAE11F0sJhnL9BQAAYYZN/wJOXXL+BQAATX4XSwmGcv8FAABhhk0AA05dcgAGAABNhxdLB4ZyAQYAAGGGTQEDTl1yAgYAAE2OF0sFhnIDBgAAYYZNAgNOXXIEBgAATZMXSwiGcgUGAABhhk0DA05dcgYGAABNmxdLBoZyBwYAAGGGTQQDTl1yCAYAAE2hF0sJhnIJBgAAYYZNBQNOXXIKBgAATaoXSwuGcgsGAABhhk0GA05dcgwGAABNtRdLDIZyDQYAAGGGTQcDTl1yDgYAAE3BF0sIhnIPBgAAYYZNCANOXXIQBgAATckXSweGchEGAABhhk0JA05dchIGAABN0BdLCIZyEwYAAGGGTQoDTl1yFAYAAE3YF0sIhnIVBgAAYYZNCwNOXXIWBgAATeAXSwiGchcGAABhhk0MA05dchgGAABN6BdLB4ZyGQYAAGGGTQ0DTl1yGgYAAE3vF0sHhnIbBgAAYYZNDgNOXXIcBgAATfYXSwmGch0GAABhhk0PA05dch4GAABN/xdLCIZyHwYAAGGGTRADTl1yIAYAAE0HGEsHhnIhBgAAYYZNEQNOXXIiBgAATQ4YSwaGciMGAABhhk0SA05dciQGAABNFBhLCYZyJQYAAGGGTRMDTl1yJgYAAE0dGEsIhnInBgAAYYZNFANOXXIoBgAATSUYSwiGcikGAABhhk0VA05dcioGAABNLRhLCYZyKwYAAGGGTRYDTl1yLAYAAE02GEsEhnItBgAAYYZNFwNOXXIuBgAATToYSwiGci8GAABhhk0YA05dcjAGAABNQhhLDIZyMQYAAGGGTRkDTl1yMgYAAE1OGEsEhnIzBgAAYYZNGgNOXXI0BgAATVIYSwmGcjUGAABhhk0bA05dcjYGAABNWxhLCIZyNwYAAGGGTRwDTl1yOAYAAE1jGEsJhnI5BgAAYYZNHQNOXXI6BgAATWwYSwiGcjsGAABhhk0eA05dcjwGAABNdBhLC4ZyPQYAAGGGTR8DTl1yPgYAAE1/GEsMhnI/BgAAYYZNIANOXXJABgAATYsYSwyGckEGAABhhk0hA05dckIGAABNlxhLCIZyQwYAAGGGTSIDTl1yRAYAAE2fGEsHhnJFBgAAYYZNIwNOXXJGBgAATaYYSwiGckcGAABhhk0kA05dckgGAABNrhhLBIZySQYAAGGGTSUDTl1ySgYAAE2yGEsLhnJLBgAAYYZNJgNOXXJMBgAATb0YSwmGck0GAABhhk0nA05dck4GAABNxhhLC4ZyTwYAAGGGTSgDTl1yUAYAAE3RGEsIhnJRBgAAYYZNKQNOXXJSBgAATdkYSwWGclMGAABhhk0qA05dclQGAABN3hhLCYZyVQYAAGGGTSsDTl1yVgYAAE3nGEsLhnJXBgAAYYZNLANOXXJYBgAATfIYSwiGclkGAABhhk0tA05dcloGAABN+hhLB4ZyWwYAAGGGTS4DTl1yXAYAAE0BGUsKhnJdBgAAYYZNLwNOXXJeBgAATQsZSwuGcl8GAABhhk0wA05dcmAGAABNFhlLB4ZyYQYAAGGGTTEDTl1yYgYAAE0dGUsJhnJjBgAAYYZNMgNOXXJkBgAATSYZSwmGcmUGAABhhk0zA05dcmYGAABNLxlLCIZyZwYAAGGGTTQDTl1yaAYAAE03GUsHhnJpBgAAYYZNNQNOXXJqBgAATT4ZSwmGcmsGAABhhk02A05dcmwGAABNRxlLCYZybQYAAGGGTTcDTl1ybgYAAE1QGUsHhnJvBgAAYYZNOANOXXJwBgAATVcZSwSGcnEGAABhhk05A05dcnIGAABNWxlLCYZycwYAAGGGTToDTl1ydAYAAE1kGUsFhnJ1BgAAYYZNOwNOXXJ2BgAATWkZSwuGcncGAABhhk08A05dcngGAABNdBlLB4ZyeQYAAGGGTT0DTl1yegYAAE17GUsHhnJ7BgAAYYZNPgNOXXJ8BgAATYIZSwiGcn0GAABhhk0/A05dcn4GAABNihlLCIZyfwYAAGGGTUADTl1ygAYAAE2SGUsIhnKBBgAAYYZNQQNOXXKCBgAATZoZSwaGcoMGAABhhk1CA05dcoQGAABNoBlLB4ZyhQYAAGGGTUMDTl1yhgYAAE2nGUsGhnKHBgAAYYZNRANOXXKIBgAATa0ZSwyGcokGAABhhk1FA05dcooGAABNuRlLBoZyiwYAAGGGTUYDTl1yjAYAAE2/GUsFhnKNBgAAYYZNRwNOXXKOBgAATcQZSwmGco8GAABhhk1IA05dcpAGAABNzRlLB4ZykQYAAGGGTUkDTl1ykgYAAE3UGUsJhnKTBgAAYYZNSgNOXXKUBgAATd0ZSweGcpUGAABhhk1LA05dcpYGAABN5BlLCIZylwYAAGGGTUwDTl1ymAYAAE3sGUsJhnKZBgAAYYZNTQNOXXKaBgAATfUZSwiGcpsGAABhhk1OA05dcpwGAABN/RlLCIZynQYAAGGGTU8DTl1yngYAAE0FGksIhnKfBgAAYYZNUANOXXKgBgAATQ0aSwiGcqEGAABhhk1RA05dcqIGAABNFRpLBIZyowYAAGGGTVIDTl1ypAYAAE0ZGksJhnKlBgAAYYZNUwNOXXKmBgAATSIaSwuGcqcGAABhhk1UA05dcqgGAABNLRpLCIZyqQYAAGGGTVUDTl1yqgYAAE01GksIhnKrBgAAYYZNVgNOXXKsBgAATT0aSwSGcq0GAABhhk1XA05dcq4GAABNQRpLBoZyrwYAAGGGTVgDTl1ysAYAAE1HGksFhnKxBgAAYYZNWQNOXXKyBgAATUwaSwqGcrMGAABhhk1aA05dcrQGAABNVhpLB4ZytQYAAGGGTVsDTl1ytgYAAE1dGksGhnK3BgAAYYZNXANOXXK4BgAATWMaSwmGcrkGAABhhk1dA05dcroGAABNbBpLBoZyuwYAAGGGTV4DTl1yvAYAAE1yGksIhnK9BgAAYYZNXwNOXXK+BgAATXoaSwuGcr8GAABhhk1gA05dcsAGAABNhRpLCIZywQYAAGGGTWEDTl1ywgYAAE2NGksOhnLDBgAAYYZNYgNOXXLEBgAATZsaSwuGcsUGAABhhk1jA05dcsYGAABNphpLCYZyxwYAAGGGTWQDTl1yyAYAAE2vGksKhnLJBgAAYYZNZQNOXXLKBgAATbkaSwiGcssGAABhhk1mA05dcswGAABNwRpLBoZyzQYAAGGGTWcDTl1yzgYAAE3HGksJhnLPBgAAYYZNaANOXXLQBgAATdAaSwuGctEGAABhhk1pA05dctIGAABN2xpLC4Zy0wYAAGGGTWoDTl1y1AYAAE3mGksIhnLVBgAAYYZNawNOXXLWBgAATe4aSwiGctcGAABhhk1sA05dctgGAABN9hpLCIZy2QYAAGGGTW0DTl1y2gYAAE3+GksJhnLbBgAAYYZNbgNOXXLcBgAATQcbSwWGct0GAABhhk1vA05dct4GAABNDBtLCIZy3wYAAGGGTXADTl1y4AYAAE0UG0sIhnLhBgAAYYZNcQNOXXLiBgAATRwbSwiGcuMGAABhhk1yA05dcuQGAABNJBtLCYZy5QYAAGGGTXMDTl1y5gYAAE0tG0sGhnLnBgAAYYZNdANOXXLoBgAATTMbSwiGcukGAABhhk11A05dcuoGAABNOxtLCIZy6wYAAGGGTXYDTl1y7AYAAE1DG0sHhnLtBgAAYYZNdwNOXXLuBgAATUobSwmGcu8GAABhhk14A05dcvAGAABNUxtLC4Zy8QYAAGGGTXkDTl1y8gYAAE1eG0sIhnLzBgAAYYZNegNOXXL0BgAATWYbSweGcvUGAABhhk17A05dcvYGAABNbRtLB4Zy9wYAAGGGTXwDTl1y+AYAAE10G0sIhnL5BgAAYYZNfQNOXXL6BgAATXwbSwWGcvsGAABhhk1+A05dcvwGAABNgRtLB4Zy/QYAAGGGTX8DTl1y/gYAAE2IG0sFhnL/BgAAYYZNgANOXXIABwAATY0bSwmGcgEHAABhhk2BA05dcgIHAABNlhtLC4ZyAwcAAGGGTYIDTl1yBAcAAE2hG0sIhnIFBwAAYYZNgwNOXXIGBwAATakbSwiGcgcHAABhhk2EA05dcggHAABNsRtLBIZyCQcAAGGGTYUDTl1yCgcAAE21G0sIhnILBwAAYYZNhgNOXXIMBwAATb0bSwiGcg0HAABhhk2HA05dcg4HAABNxRtLBIZyDwcAAGGGTYgDTl1yEAcAAE3JG0sIhnIRBwAAYYZNiQNOXXISBwAATdEbSwmGchMHAABhhk2KA05dchQHAABN2htLCIZyFQcAAGGGTYsDTl1yFgcAAE3iG0sHhnIXBwAAYYZNjANOXXIYBwAATekbSwSGchkHAABhhk2NA05dchoHAABN7RtLCYZyGwcAAGGGTY4DTl1yHAcAAE32G0sJhnIdBwAAYYZNjwNOXXIeBwAATf8bSwyGch8HAABhhk2QA05dciAHAABNCxxLC4ZyIQcAAGGGTZEDTl1yIgcAAE0WHEsIhnIjBwAAYYZNkgNOXXIkBwAATR4cSwiGciUHAABhhk2TA05dciYHAABNJhxLBIZyJwcAAGGGTZQDTl1yKAcAAE0qHEsEhnIpBwAAYYZNlQNOXXIqBwAATS4cSwuGcisHAABhhk2WA05dciwHAABNORxLCYZyLQcAAGGGTZcDTl1yLgcAAE1CHEsLhnIvBwAAYYZNmANOXXIwBwAATU0cSwiGcjEHAABhhk2ZA05dcjIHAABNVRxLDIZyMwcAAGGGTZoDTl1yNAcAAE1hHEsFhnI1BwAAYYZNmwNOXXI2BwAATWYcSwiGcjcHAABhhk2cA05dcjgHAABNbhxLB4ZyOQcAAGGGTZ0DTl1yOgcAAE11HEsIhnI7BwAAYYZNngNOXXI8BwAATX0cSwaGcj0HAABhhk2fA05dcj4HAABNgxxLB4ZyPwcAAGGGTaADTl1yQAcAAE2KHEsHhnJBBwAAYYZNoQNOXXJCBwAATZEcSwiGckMHAABhhk2iA05dckQHAABNmRxLCIZyRQcAAGGGTaMDTl1yRgcAAE2hHEsHhnJHBwAAYYZNpANOXXJIBwAATagcSwWGckkHAABhhk2lA05dckoHAABNrRxLCYZySwcAAGGGTaYDTl1yTAcAAE22HEsIhnJNBwAAYYZNpwNOXXJOBwAATb4cSwiGck8HAABhhk2oA05dclAHAABNxhxLCIZyUQcAAGGGTakDTl1yUgcAAE3OHEsJhnJTBwAAYYZNqgNOXXJUBwAATdccSwuGclUHAABhhk2rA05dclYHAABN4hxLDoZyVwcAAGGGTawDTl1yWAcAAE3wHEsLhnJZBwAAYYZNrQNOXXJaBwAATfscSwmGclsHAABhhk2uA05dclwHAABNBB1LC4ZyXQcAAGGGTa8DTl1yXgcAAE0PHUsIhnJfBwAAYYZNsANOXXJgBwAATRcdSwaGcmEHAABhhk2xA05dcmIHAABNHR1LBoZyYwcAAGGGTbIDTl1yZAcAAE0jHUsLhnJlBwAAYYZNswNOXXJmBwAATS4dSweGcmcHAABhhk20A05dcmgHAABNNR1LB4ZyaQcAAGGGTbUDTl1yagcAAE08HUsGhnJrBwAAYYZNtgNOXXJsBwAATUIdSwqGcm0HAABhhk23A05dcm4HAABNTB1LB4ZybwcAAGGGTbgDTl1ycAcAAE1THUsGhnJxBwAAYYZNuQNOXXJyBwAATVkdSwaGcnMHAABhhk26A05dcnQHAABNXx1LCIZydQcAAGGGTbsDTl1ydgcAAE1nHUsJhnJ3BwAAYYZNvANOXXJ4BwAATXAdSwmGcnkHAABhhk29A05dcnoHAABNeR1LCIZyewcAAGGGTb4DTl1yfAcAAE2BHUsHhnJ9BwAAYYZ1h1UIdmR3Q29sb3JyfgcAAE2IHU59h1UEbmFtZXJ/BwAATYgdWAEAAABDfXKABwAAKFgDAAAAQ1oyXXKBBwAAKEtJS2lNFwFNGwJNkQJN1ANNrwRNxgRN+gdN7AxNkw5NHRBNFRNNsxRNmRpN7hxlWAMAAABDWjNdcoIHAAAoS0pLak0YAU0cAk2SAk3VA02wBE3HBE37B03tDE2UDk0eEE0WE020FE2aGk3vHGVYAwAAAE9FMV1ygwcAAChLMktTS1tLn0u4TUIBTacBTcsBTfwBTQYCTWwCTYQCTcgCTfECTfkCTTQDTXIDTccDTekDTf8DTSEETUcETXIETXoETZEETbkETSgFTQsGTSAGTUwGTWwGTXwGTZ4GTacGTb4GTaQHTbYHTWQITcAITdYITQUJTVUJTaIJTUQKTWAKTWkKTXkKTYIKTfIKTfwKTRoLTTELTX8LTZALTa0LTSUMTbgMTcYMTdAMTTINTXQNTZMNTcENTXQOTboOTTwPTXgPTZAPTaQPTesPTUkQTYkQTdIQTe0QTcIRTWsSTX8STZsSTdMSTVMTTcITTcsTTSgUTXcVTYUVTQQWTUEWTWQWTW0WTYUWTdwWTfAWTUEXTVEXTXMXTX0XTf0XTRwYTVoYTWsYTcQYTeUYTU8ZTWIZTfMZTSEaTWoaTa0aTc8aTSwbTVEbTZUbTf4bTUEcTdUcTQIdTXcdZVgDAAAAT0cxXXKEBwAAKE3CAU1cAk1dA01qA02pA00gBU1LBU2EBk0kB00rB02CB03XB03tB01sCE0YCU0vCU3VCU0oCk08Ck3VCk0jDU18DU0CDk1kDk3ZD00pEE1REE1YEE2yEU3KEU1yEk1+E008FE2mFE25FU05Fk2NF03PF03uF02lGE0AGU09GU1WGU16GU2mGU3jGU1cGk1sG03oG01SHWVYAwAAAE9EMV1yhQcAAChLeUvGS+xL9U15AU2AAU1HAk10Ak2+Ak02BE1pBE3fBE3nBE38BU30Bk39Bk0EB00NB01GB017B00tCE01CE1YCE2BCE0fCU1sCU2YCU2pCU3HCU38C01RDE2DDE2vDE0PDU1FDU2rDU3lDU3yDU0qDk2yDk0nD01iD02YD005EE2aEE3EEE06EU1KEU2BEU3qEU3bEk1KE01tE039E000FE1RFE1gFE31FE0+FU3AFU3UFU3cFU1PFk3DFk3LFk3WF03eF00jGE0rGE34GE2IGU2ZGU0MGk07Gk2LGk3sGk30Gk0jG01CG01kG00lHE17HE2XHE2fHE0VHWVYAwAAAENEMV1yhgcAAChLQ0tjS4tLqEuwS81L5E0BAU0RAU0fAU0nAU0vAU1TAU2XAU2zAU26AU3SAU3zAU0VAk0jAk0/Ak1VAk1jAk2LAk2jAk3hAk0OA00XA00nA01/A02QA02iA03OA03xA00YBE0+BE1aBE2DBE2eBE2pBE3ABE0JBU0RBU0ZBU1dBU1lBU1zBU2DBU2ZBU2lBU25BU3ABU3WBU0YBk0oBk1TBk1cBk1zBk2LBk3GBk3YBk3pBk1uB02TB02sB030B00LCE0mCE1FCE15CE2VCE2cCE3NCE32CE0NCU0nCU09CU1GCU1dCU2ECU2QCU2yCU25CU3tCU0BCk1RCk2PCk2oCk2/Ck3NCk0DC00iC01DC01SC01hC02HC02YC027C03UC03nC00KDE1GDE1wDE2QDE2gDE2nDE3fDE3mDE3+DE0GDU1kDU1rDU2DDU2aDU2iDU3JDU3XDU36DU0VDk0iDk0yDk0+Dk1UDk1cDk2NDk2iDk3CDk0ID00TD00bD01JD01RD01vD02HD023D03AD03ID00XEE0xEE1AEE1fEE12EE2REE2iEE2pEE29EE0WEU1BEU1XEU1fEU1tEU11EU2KEU2ZEU25EU3jEU0QEk03Ek1IEk2oEk3jEk0HE00PE00eE003E01hE02GE02eE02lE03bE03jE00KFE0SFE0aFE1EFE1YFE2tFE3LFE3iFE0KFU0nFU1OFU1VFU1uFU2RFU2kFU2rFU0MFk0tFk1WFk2zFk27Fk3TFk3kFk0EF01kF02aF027F03HF03nF00FGE1AGE1IGE1hGE1yGE2FGE2RGE2dGE2sGE3MGE3XGE01GU1vGU2RGU2zGU3qGU38GU0EGk0UGk0oGk0zGk14Gk2TGk2hGk3AGk3WGk39Gk0TG00aG006G017G02nG02vG027G03PG00FHE0dHE1UHE1bHE1sHE29HE3FHE3oHE32HE1lHU1/HWVYAwAAAENEMl1yhwcAAChLOUtES2RLzkvlTQIBTRIBTSABTSgBTTABTVQBTZgBTbsBTdMBTekBTfQBTRYCTSQCTUACTWQCTYwCTaQCTeICTQ8DTSgDTTwDTYADTZEDTbsDTc8DTRkETT8ETU8ETZ8ETaoETcEETV4FTWYFTXQFTYQFTZoFTaYFTcEFTdcFTSkGTTcGTVQGTXQGTYwGTccGTdkGTeoGTTsHTZQHTa0HTfUHTQwITXoITZ0ITc4ITeMITfcITQ4JTSgJTT4JTYUJTZEJTboJTe4JTVIKTakKTc4KTdwKTQQLTSMLTUQLTVMLTWILTYgLTZkLTbwLTcYLTdULTegLTQsMTRIMTUcMTXEMTZEMTagMTecMTfQMTf8MTQcNTWwNTYQNTZsNTaMNTdgNTfsNTSMOTTMOTT8OTUYOTVUOTV0OTY4OTaMOTcMOTc4OTQkPTRQPTRwPTUoPTVIPTXAPTbgPTc8PTRgQTUEQTWAQTXcQTZIQTaoQTQARTRcRTUIRTW4RTXYRTboRTQYSTRESTRsSTTgSTUkSTakSTeQSTf0STQgTTRATTTgTTaYTTdwTTeQTTQsUTRMUTRsUTVkUTWwUTY0UTa4UTcwUTeMUTeoUTfwUTQsVTSgVTVYVTW8VTZIVTawVTQ0WTS4WTVcWTXQWTbQWTbwWTdQWTeUWTWUXTbwXTcgXTQYYTUEYTUkYTWIYTXMYTYYYTZIYTZ4YTa0YTc0YTdgYTQcZTTYZTXAZTbQZTesZTSkaTTQaTVIaTXkaTZQaTaIaTbUaTdcaTRsbTagbTbAbTbwbTdAbTQYcTVwcTW0cTekcTfccTUgdTWYdTYAdZVgCAAAATkVdcogHAAAoSx9NYwFNbgFNjQFN3wFN1wJNsQNN3QNN4wVNswZNVQdNighNtAhNeglN4wlN5wpNOQtNbgtNZgxNOg1NTQ1NCg5N8A5NrQ9NshBNJhJNthJNyBJN8xJNgxRNwRRNNBVNZBVN+RZNEhdNIhdNWhdNsRdNexhNuRhN7hhNEhlNgRpN4hpNWhtNnRtNEhxNNRxNSRxN3hxNCx1NKh1lWAIAAABOWl1yiQcAAChLEEvXTUwBTbACTQcDTSADTVYDTZoDTQgETdcETTsFTUQFTfUFTUMGTRYHTTQHTWEHTckHTRoITe8ITQoKTR0KTTUKTZ0KTRILTTMMTfwOTfQPTRAQTfsRTScTTTATTZYTTdQTTfATTRcVTSAVTesVTSEWTY8WTTMXTYYXTakXTTUYTSUZTS4ZTUYZTcwZTdwZTQYbTdkbTfUbTbUcTW8dZVgDAAAAT0UyXXKKBwAAKEtcS6BLuU1DAU39AU1tAk36Ak01A01zA00iBE1IBE17BE0pBU0MBk0hBk19Bk2/Bk2lB01lCE3XCE0GCU1FCk3zCk0bC02AC02RC02uC025DE3HDE11DU27Dk09D015D02lD01KEE2KEE3TEE3uEE3DEU2AEk3UEk14FU2GFU0FFk1CFk2GFk3dFk3xFk1CF01SF010F03+F03FGE3mGE1jGU30GU1rGk2uGk1SG03WHE0DHU14HWVYAwAAAE5EMV1yiwcAAChLOk3qAU09A028A01QBE04Bk08B03kCE3dCk3HC00TDE31DE1HDk3PDk3QD00BEU0HEk0cEk3+Ek1tFE2OFE3rFE39FE11Fk0IGU1TGk22Gk1JHWVYAwAAAE5EMl1yjAcAAChLeEvFS/RNeAFNaARN3gRN5gRN/AZNDAdNRQdNegdNVwhNawlNxglNDg1NRA1Nqg1NsQ5Nlw9NOBBNmRBNORFNSRFNSRNNbBNN/BNNUBRN9BRNThZNmBlNCxpNIhtNQRtNJBxlWAMAAABPRDJdco0HAAAoS+1NgQFNSAJNdQJNvwJNNwRN/QVN9QZNBQdNLghNNghNgghNIAlNmQlNqglN/QtNUgxNhAxNsAxN5g1N8w1NKw5NKA9NYw9NxRBNghFN6xFN3BJNNRRNYRRNPxVNwRVN1RVN3RVNxBZNzBZN1xdN3xdNJBhNLBhN+RhNiRlNPBpNjBpN7RpN9RpNZRtNfBxNmBxNoBxNFh1lWAMAAABPWFRdco4HAABNhx1hWAIAAABDQl1yjwcAAChLA0sLSxRLG0smSy1LNktAS05LV0tgS25LdUt9S4dLj0uUS5tLpEusS7RLvUvCS8pL0kvbS+FL6UvxS/lL/k0OAU0cAU0kAU0sAU04AU0+AU1HAU1QAU1YAU1fAU1qAU11AU19AU2JAU2UAU2cAU2iAU2vAU23AU2/AU3GAU3PAU3bAU3mAU3wAU34AU0BAk0SAk0gAk0sAk0yAk08Ak1EAk1MAk1RAk1ZAk1gAk1oAk1xAk15Ak1/Ak2IAk2aAk2gAk2rAk20Ak27Ak3DAk3MAk3TAk3eAk3mAk3sAk31Ak0CA00LA00TA00bA00kA00wA005A01DA01KA01RA01aA01hA01nA01uA013A018A02HA02NA02VA02eA02mA02tA024A03CA03LA03ZA03kA03tA031A036A00DBE0MBE0VBE0dBE0mBE0sBE0zBE07BE1DBE1MBE1WBE1eBE1lBE1tBE12BE1/BE2HBE2MBE2VBE2bBE2mBE20BE29BE3LBE3SBE3bBE3jBE3rBE3yBE33BE3+BE0FBU0NBU0VBU0dBU0kBU0xBU02BU0/BU1IBU1PBU1UBU1aBU1iBU1qBU1wBU2ABU2MBU2RBU2WBU2iBU2qBU21BU29BU3JBU3TBU3fBU3qBU3wBU35BU0BBk0HBk0UBk0cBk0lBk0tBk00Bk0+Bk1HBk1QBk1YBk1gBk1nBk1wBk14Bk2BBk2IBk2TBk2ZBk2iBk2vBk26Bk3DBk3OBk3VBk3gBk3mBk3xBk35Bk0BB00JB00RB00aB00hB00oB00vB004B01CB01KB01RB01cB01lB01qB01yB013B01/B02KB02QB02YB02gB02pB02xB02+B03EB03NB03UB03bB03iB03qB03xB03/B00ICE0QCE0VCE0iCE0qCE0yCE06CE1BCE1JCE1UCE1gCE1pCE1wCE12CE1+CE2GCE2RCE2ZCE2lCE2rCE2wCE27CE3ECE3KCE3SCE3bCE3gCE3qCE3zCE37CE0BCU0KCU0VCU0cCU0kCU0sCU0zCU06CU1CCU1KCU1QCU1ZCU1hCU1oCU1wCU12CU2BCU2NCU2VCU2dCU2mCU2uCU22CU2+CU3DCU3LCU3SCU3ZCU3fCU3qCU3yCU39CU0FCk0OCk0TCk0YCk0lCk0wCk05Ck1ACk1JCk1OCk1WCk1bCk1kCk1tCk10Ck19Ck2GCk2LCk2TCk2YCk2lCk2tCk20Ck27Ck3DCk3KCk3SCk3ZCk3jCk3uCk33Ck0AC00IC00NC00WC00fC00nC00sC001C01AC01PC01XC01eC01qC011C017C02EC02MC02VC02kC02pC02yC024C03DC03RC03dC03kC03sC03yC035C00BDE0HDE0PDE0ZDE0gDE0pDE0uDE03DE0+DE1DDE1ODE1WDE1cDE1iDE1tDE15DE2ADE2IDE2NDE2VDE2cDE2kDE2sDE20DE29DE3CDE3LDE3UDE3bDE3jDE3xDE37DE0DDU0LDU0TDU0ZDU0gDU0nDU0tDU02DU1BDU1JDU1UDU1bDU1gDU1oDU1wDU15DU2ADU2IDU2ODU2XDU2fDU2nDU2zDU28DU3FDU3NDU3UDU3cDU3iDU3qDU3vDU33DU3/DU0GDk0RDk0ZDk0fDk0nDk0vDk07Dk1DDk1RDk1ZDk1hDk1oDk1vDk14Dk1+Dk2DDk2KDk2YDk2fDk2nDk2uDk22Dk2/Dk3LDk3VDk3cDk3hDk3nDk3sDk33Dk0AD00FD00QD00YD00kD00sD00xD004D01BD01GD01OD01ZD01fD01nD01sD010D019D02DD02LD02UD02gD02pD020D028D03ED03MD03WD03hD03mD03vD034D03/D00FEE0LEE0UEE0mEE0tEE01EE09EE1FEE1OEE1VEE1cEE1kEE1uEE1zEE1+EE2FEE2OEE2WEE2eEE2mEE2uEE25EE3BEE3JEE3OEE3XEE3dEE3kEE3pEE3yEE39EE0HEU0OEU0TEU0jEU0qEU02EU0+EU1GEU1OEU1TEU1bEU1jEU1qEU1yEU1+EU2GEU2OEU2VEU2dEU2iEU2oEU2vEU22EU2+EU3HEU3SEU3ZEU3fEU3nEU3vEU32EU0DEk0NEk0YEk0iEk0tEk00Ek0/Ek1FEk1QEk1VEk1gEk1mEk1vEk12Ek17Ek2EEk2JEk2QEk2WEk2fEk2lEk2tEk2yEk29Ek3EEk3PEk3YEk3gEk3oEk3vEk36Ek0EE00ME00aE00iE00rE000E01AE01GE01OE01XE01dE01pE011E017E02CE02KE02RE02aE02iE02qE02xE023E029E03GE03PE03YE03gE03rE030E035E00BFE0HFE0PFE0XFE0jFE0sFE0xFE05FE1AFE1IFE1NFE1VFE1dFE1pFE1zFE15FE1/FE2KFE2UFE2cFE2jFE2qFE24FE29FE3IFE3UFE3aFE3fFE3nFE3xFE35FE0HFU0SFU0bFU0kFU0wFU07FU1DFU1KFU1SFU1aFU1gFU1rFU1zFU18FU2BFU2OFU2aFU2gFU2oFU2wFU22FU29FU3FFU3KFU3RFU3ZFU3hFU3mFU3vFU31FU0AFk0JFk0UFk0cFk0lFk0qFk02Fk09Fk1GFk1LFk1TFk1fFk1oFk1xFk17Fk2BFk2KFk2TFk2aFk2fFk2kFk2pFk2wFk24Fk3AFk3IFk3QFk3YFk3hFk3sFk31Fk0AF00IF00OF00ZF00eF00pF00uF003F009F01GF01NF01WF01hF01pF01vF014F02BF02KF02RF02WF02eF02kF02tF024F03EF03MF03TF03bF03jF03rF03yF035F00CGE0KGE0RGE0XGE0gGE0oGE0wGE09GE1FGE1VGE1eGE1mGE1vGE13GE2CGE2OGE2aGE2iGE2pGE21GE3AGE3JGE3UGE3cGE3hGE3qGE31GE39GE0EGU0OGU0ZGU0gGU0pGU0yGU06GU1BGU1KGU1TGU1eGU1nGU1sGU13GU1+GU2FGU2NGU2VGU2dGU2jGU2qGU2wGU28GU3CGU3HGU3QGU3XGU3gGU3nGU3vGU34GU0AGk0IGk0QGk0cGk0lGk0wGk04Gk1EGk1KGk1PGk1ZGk1gGk1mGk1vGk11Gk19Gk2IGk2QGk2eGk2pGk2yGk28Gk3EGk3KGk3TGk3eGk3pGk3xGk35Gk0BG00KG00PG00XG00fG00nG00wG002G00+G01GG01NG01WG01hG01pG01wG013G01/G02EG02LG02QG02ZG02kG02sG024G03AG03MG03UG03dG03lG03wG035G00CHE0OHE0ZHE0hHE0xHE08HE1FHE1QHE1YHE1kHE1pHE1xHE14HE2AHE2GHE2NHE2UHE2cHE2kHE2rHE2wHE25HE3BHE3JHE3RHE3aHE3lHE3zHE3+HE0HHU0SHU0aHU0gHU0mHU0xHU04HU0/HU1FHU1PHU1WHU1cHU1iHU1qHU1zHU18HU2EHWVYAgAAAENBXXKQBwAAKEsBSwlLEksZSyRLK0s0Sz5LTEtVS15LbEtzS3tLgUuFS41LkkuZS6JLqkuyS7tLwEvIS9BL2UvfS+dL70v3S/xNCAFNDAFNGgFNIgFNKgFNNgFNPAFNRQFNTgFNVgFNXQFNaAFNcwFNewFNgwFNhwFNkgFNmgFNoAFNqQFNrQFNtQFNvQFNxAFNzQFN2QFN5AFN7gFN9gFN/wFNCAJNDAJNEAJNHgJNKgJNMAJNNgJNOgJNQgJNSgJNTwJNVwJNXgJNZgJNbwJNdwJNfQJNhgJNlAJNmAJNngJNqQJNsgJNuQJNwQJNygJN0QJN3AJN5AJN6gJN8wJN/AJNAANNCQNNEQNNGQNNIgNNLgNNNwNNQQNNSANNTwNNWANNXwNNZQNNbANNdQNNegNNhQNNiwNNkwNNnANNpANNqwNNtgNNwANNyQNN1wNN4gNN6wNN8wNN+ANNAQRNCgRNDwRNEwRNGwRNJARNKgRNMQRNOQRNQQRNSgRNVARNXARNYwRNawRNdARNfQRNhQRNigRNkwRNmQRNpARNsgRNuwRNyQRN0ARN2QRN4QRN6QRN8ARN9QRN/ARNAwVNCwVNEwVNGwVNIgVNKwVNLwVNNAVNPQVNRgVNTQVNUgVNWAVNYAVNaAVNbgVNegVNfgVNigVNjwVNlAVNnAVNoAVNqAVNrwVNswVNuwVNxwVNzQVN0QVN3QVN6AVN7gVN9wVN/wVNBQZNDgZNEgZNGgZNIwZNKwZNMgZNPAZNRQZNTgZNVgZNXgZNZQZNbgZNdgZNfwZNhgZNkQZNlwZNoAZNqQZNrQZNuAZNwQZNzAZN0wZN3gZN5AZN7wZN9wZN/wZNBwdNDwdNGAdNHwdNJgdNLQdNNgdNQAdNSAdNTwdNWgdNYwdNaAdNcAdNdQdNfQdNhAdNiAdNjgdNlgdNngdNpwdNrwdNuAdNvAdNwgdNywdN0gdN2QdN4AdN6AdN7wdN/QdNAghNBghNDghNEwhNHAhNIAhNKAhNMAhNOAhNPwhNRwhNTghNUghNWghNXghNZwhNbghNdAhNfAhNhAhNjwhNlwhNowhNqQhNrghNuQhNwghNyAhN0AhN2QhN3ghN6AhN8QhN+QhN/whNCAlNEwlNGglNIglNKglNMQlNOAlNQAlNSAlNTglNVwlNXwlNZglNbglNdAlNfwlNiwlNkwlNmwlNpAlNrAlNtAlNvAlNwQlNyQlN0AlN1wlN3QlN6AlN8AlN9wlN+wlNAwpNDApNEQpNFgpNHwpNIwpNKgpNLgpNNwpNPgpNRwpNTApNVApNWQpNYgpNawpNcgpNewpNhApNiQpNkQpNlgpNnwpNowpNqwpNsgpNuQpNwQpNyApN0ApN1wpN4QpN7ApN9QpN/gpNBgtNCwtNFAtNHQtNJQtNKgtNMwtNPgtNSQtNTQtNVQtNXAtNaAtNcwtNeQtNggtNigtNkwtNngtNogtNpwtNsAtNtgtNwQtNywtNzwtN2wtN4gtN6gtN8AtN9wtN/wtNBQxNDQxNFwxNHgxNJwxNLAxNNQxNPAxNQQxNTAxNVAxNWgxNYAxNawxNdwxNfgxNhgxNiwxNkwxNmgxNogxNqgxNsgxNuwxNwAxNyQxN0gxN2QxN4QxN7wxN+QxNAQ1NCQ1NEQ1NFw1NHg1NJQ1NKw1NNA1NPw1NRw1NUg1NWQ1NXg1NZg1Nbg1Ndw1Nfg1Nhg1NjA1NlQ1NnQ1NpQ1NrQ1NsQ1Ntg1Nug1Nww1Nyw1N0g1N2g1N4A1N6A1N7Q1N9Q1N/Q1NBA5NDw5NFw5NHQ5NJQ5NLQ5NOQ5NQQ5NSw5NTw5NVw5NXw5NZg5NbQ5Ndg5NfA5NgQ5NiA5Nlg5NnQ5NpQ5NrA5NtA5NvQ5NyQ5N0w5N2g5N3w5N5Q5N6g5N9Q5N/g5NAw9NDg9NFg9NIg9NKg9NLw9NNg9NPw9NRA9NTA9NVw9NXQ9NZQ9Nag9Ncg9New9NgQ9NiQ9Nkg9Nmg9Nng9Npw9Nsg9Nug9Nwg9Nyg9N1A9N2w9N3w9N5A9N7Q9N9g9N/Q9NAxBNCRBNEhBNIBBNJBBNKxBNMxBNOxBNQxBNTBBNUxBNWhBNYhBNaBBNbBBNcRBNfBBNgxBNjBBNlBBNnBBNpBBNrBBNtxBNvxBNxxBNzBBN1RBN2xBN4hBN5xBN8BBN9xBN+xBNBRFNDBFNERFNHRFNIRFNKBFNMBFNNBFNPBFNRBFNTBFNURFNWRFNYRFNaBFNcBFNfBFNhBFNjBFNkxFNmxFNoBFNphFNrRFNtBFNvBFNxRFNzBFN0BFN1xFN3RFN5RFN7RFN9BFN/RFNARJNCxJNFhJNIBJNKxJNMhJNPRJNQxJNThJNUxJNWhJNXhJNZBJNbRJNdBJNeRJNghJNhxJNjhJNlBJNnRJNoxJNqxJNsBJNuxJNwhJNzRJN1hJN3hJN5hJN7RJN+BJNAhNNChNNGBNNIBNNKRNNMhNNPhNNRBNNTBNNVRNNWxNNYxNNZxNNbxNNcxNNeRNNgBNNiBNNjxNNmBNNoBNNqBNNrxNNtRNNuxNNxBNNzRNN1hNN3hNN6RNN8hNN9xNN/xNNBRRNDRRNFRRNHRRNIRRNKhRNLxRNNxRNPhRNRhRNSxRNUxRNWxRNYxRNZxRNcRRNdxRNfRRNiBRNkhRNmhRNoRRNqBRNthRNuxRNxhRN0hRN2BRN3RRN5RRN7xRN9xRNARVNBRVNEBVNGRVNIhVNLhVNORVNQRVNSBVNUBVNWBVNXhVNaRVNcRVNehVNfxVNiBVNjBVNmBVNnhVNphVNrhVNtBVNuxVNwxVNyBVNzxVN1xVN3xVN5BVN7RVN8xVN+hVN/hVNBxZNEhZNGhZNIxZNKBZNNBZNOxZNRBZNSRZNURZNXRZNZhZNbxZNeRZNfxZNiBZNkRZNmBZNnRZNohZNpxZNrhZNthZNvhZNxhZNzhZN1hZN3xZN6hZN8xZN/hZNBhdNDBdNFxdNHBdNJxdNLBdNNRdNOxdNRBdNSxdNVBdNXxdNZxdNbRdNdhdNfxdNiBdNjxdNlBdNnBdNohdNqxdNthdNwhdNyhdN0RdN2RdN4RdN6RdN8BdN9xdNABhNCBhNDxhNFRhNHhhNJhhNLhhNNxhNOxhNQxhNTxhNUxhNXBhNZBhNbRhNdRhNgBhNjBhNmBhNoBhNpxhNrxhNsxhNvhhNxxhN0hhN2hhN3xhN6BhN8xhN+xhNAhlNDBlNFxlNHhlNJxlNMBlNOBlNPxlNSBlNURlNWBlNXBlNZRlNahlNdRlNfBlNgxlNixlNkxlNmxlNoRlNqBlNrhlNuhlNwBlNxRlNzhlN1RlN3hlN5RlN7RlN9hlN/hlNBhpNDhpNFhpNGhpNIxpNLhpNNhpNPhpNQhpNSBpNTRpNVxpNXhpNZBpNbRpNcxpNexpNhhpNjhpNnBpNpxpNsBpNuhpNwhpNyBpN0RpN3BpN5xpN7xpN9xpN/xpNCBtNDRtNFRtNHRtNJRtNLhtNNBtNPBtNRBtNSxtNVBtNXxtNZxtNbhtNdRtNfRtNghtNiRtNjhtNlxtNohtNqhtNshtNthtNvhtNxhtNyhtN0htN2xtN4xtN6htN7htN9xtNABxNDBxNFxxNHxxNJxxNKxxNLxxNOhxNQxxNThxNVhxNYhxNZxxNbxxNdhxNfhxNhBxNixxNkhxNmhxNohxNqRxNrhxNtxxNvxxNxxxNzxxN2BxN4xxN8RxN/BxNBR1NEB1NGB1NHh1NJB1NLx1NNh1NPR1NQx1NTR1NVB1NWh1NYB1NaB1NcR1Neh1Ngh1lWAIAAABDR11ykQcAAChLBUsNSx1LKEsvSzhLQktQS1lLYkt3S5ZLnUu2S8RLzEvUS+NL60vzTQABTRABTR4BTSYBTS4BTUABTUkBTVIBTVoBTWEBTWwBTXcBTX8BTYsBTZYBTaQBTbkBTcgBTdEBTd0BTegBTfIBTfoBTQMCTRQCTSICTT4CTUYCTWICTWoCTXMCTYECTYoCTaICTa0CTbYCTb0CTcUCTc4CTdUCTeACTe4CTfcCTQQDTQ0DTR0DTSYDTTIDTTsDTUUDTUwDTVMDTXADTX4DTY8DTZcDTa8DTboDTcQDTc0DTdsDTeYDTfwDTQUETRcETR8ETS4ETTUETT0ETUUETU4ETWAETWcETW8ETXgETY4ETZ0ETagETbYETb8ETdQETd0ETeUETe0ETQAFTSYFTTgFTUEFTVwFTWQFTXIFTYIFTZgFTaQFTawFTb8FTdUFTeEFTfIFTfsFTQkGTR4GTScGTTYGTUAGTUkGTVIGTWIGTWkGTXIGTXoGTYoGTZsGTaQGTbEGTbwGTcUGTdcGTegGTfMGTfsGTQMHTQsHTRMHTRwHTTEHTToHTUQHTVMHTV4HTXkHTZIHTZoHTaIHTasHTbMHTcYHTeQHTfMHTQoITRcITSwITTQITVYITWIITXgITYAITYgITZsITbIITb0ITcwITdQITeIITewITfUITQMJTQwJTR4JTSYJTTUJTTwJTVIJTWoJTXgJTYMJTY8JTZcJTZ8JTagJTbgJTcUJTeEJTewJTQcKTRoKTTIKTUIKTVAKTV0KTWYKTXYKTX8KTZoKTacKTa8KTcwKTdsKTeUKTfAKTfkKTQILTQ8LTRgLTSELTS4LTTcLTUILTVELTVkLTWALTWwLTX0LTYYLTY4LTZcLTasLTboLTcULTdMLTeYLTfsLTQkMTREMTRsMTSIMTTAMTTkMTUUMTVAMTWQMTW8MTXsMTYIMTY8MTaYMTa4MTbYMTcQMTc0MTeUMTfMMTf0MTQUNTQ0NTS8NTTgNTUMNTUsNTVYNTWoNTXINTYINTZANTZkNTaENTakNTb4NTdYNTeQNTfENTfkNTQgOTSEOTSkOTTEOTT0OTUUOTVMOTVsOTXEOTYUOTYwOTaEOTbAOTbgOTcEOTc0OTdcOTe4OTfkOTQcPTRIPTRoPTSYPTTMPTToPTUgPTVAPTWEPTW4PTXYPTY0PTZYPTaIPTasPTbYPTc4PTegPTfEPTQ0QTRYQTTcQTT8QTUcQTV4QTXUQTYAQTYcQTZAQTZgQTagQTbAQTcMQTdAQTesQTfQQTf8QTQkRTRURTSwRTTgRTUARTUgRTWURTWwRTXQRTYARTaoRTbgRTcARTekRTfgRTQUSTQ8STRoSTSQSTTYSTUcSTVcSTWgSTX0STZgSTacSTbQSTcYSTdESTdoSTeISTeoSTfESTfwSTQYTTQ4TTSQTTS0TTTYTTUgTTVATTWsTTYwTTZMTTaQTTb8TTcgTTdETTdoTTeITTe0TTfsTTQkUTREUTRkUTSUUTTMUTU8UTVcUTV8UTWsUTYEUTYwUTZYUTawUTb8UTcoUTeEUTekUTfMUTfsUTQkVTRQVTR0VTSYVTTIVTT0VTVQVTWIVTW0VTXUVTYMVTZAVTaoVTb8VTcwVTdMVTdsVTegVTQIWTQsWTRYWTR4WTSwWTT8WTU0WTVUWTWEWTWoWTXMWTYMWTYwWTasWTbIWTboWTcIWTcoWTdIWTdoWTeMWTe4WTfcWTRAXTSAXTTAXTT8XTUgXTU8XTVgXTWMXTXEXTXoXTYMXTaYXTa8XTboXTcYXTdUXTd0XTfQXTfsXTQQYTRkYTSIYTSoYTTIYTT8YTUcYTVcYTWAYTWgYTXEYTXkYTYQYTZAYTZwYTasYTbcYTcIYTcsYTdYYTeMYTewYTfcYTQYZTRAZTSIZTSsZTTQZTUMZTUwZTWAZTW4ZTYAZTYcZTZcZTbIZTckZTdkZTekZTfEZTQoaTR4aTScaTTIaTToaTVEaTWgaTXcaTX8aTYoaTZIaTaAaTasaTbQaTcwaTdUaTeAaTesaTfMaTQMbTRkbTSEbTSkbTUAbTUgbTU8bTVgbTWMbTXIbTZIbTZsbTaYbTa4bTbobTcIbTc4bTdYbTd8bTfIbTfsbTQQcTRAcTSMcTTMcTT4cTUccTVocTWscTXocTYgcTY8cTZYcTZ4cTaYcTbIcTcscTdMcTdwcTeccTfUcTQAdTQkdTRQdTSgdTTodTUcdTWQdTWwdTXUdTX4dZVgBAAAAT11ykgcAAChLBEsMSxVLHEsnSy5LN0tBS09LWEthS29Ldkt+S4NLiEuQS5VLnEulS61LtUu+S8NLy0vTS9xL4kvqS/JL+kv/TQoBTQ8BTR0BTSUBTS0BTTkBTT8BTUgBTVEBTVkBTWABTWsBTXYBTX4BTYUBTYoBTZUBTZ0BTaMBTasBTbABTbgBTcABTccBTdABTdwBTecBTfEBTfkBTQICTQoCTQ4CTRMCTSECTS0CTTMCTTgCTT0CTUUCTU0CTVICTVoCTWECTWkCTXICTXoCTYACTYkCTZYCTZsCTaECTawCTbUCTbwCTcQCTc0CTdQCTd8CTecCTe0CTfYCTf4CTQMDTQwDTRQDTRwDTSUDTTEDTToDTUQDTUsDTVIDTVsDTWIDTWgDTW8DTXgDTX0DTYgDTY4DTZYDTZ8DTacDTa4DTbkDTcMDTcwDTdoDTeUDTe4DTfYDTfsDTQQETQ0ETREETRYETR4ETScETS0ETTQETTwETUQETU0ETVcETV8ETWYETW4ETXcETYAETYgETY0ETZYETZwETacETbUETb4ETcwETdMETdwETeQETewETfMETfgETf8ETQYFTQ4FTRYFTR4FTSUFTS0FTTIFTTcFTUAFTUkFTVAFTVUFTVsFTWMFTWsFTXEFTXwFTYEFTY0FTZIFTZcFTZ4FTaMFTasFTbEFTbYFTb4FTcoFTc8FTdQFTeAFTesFTfEFTfoFTQIGTQgGTRAGTRUGTR0GTSYGTS4GTTUGTT8GTUgGTVEGTVkGTWEGTWgGTXEGTXkGTYIGTYkGTZQGTZoGTaMGTasGTbAGTbsGTcQGTc8GTdYGTeEGTecGTfIGTfoGTQIHTQoHTRIHTRsHTSIHTSkHTTAHTTkHTUMHTUsHTVIHTV0HTWYHTWsHTXMHTXgHTYAHTYYHTYsHTZEHTZkHTaEHTaoHTbIHTboHTb8HTcUHTc4HTdUHTdwHTeMHTesHTfIHTQAITQQITQkITREITRYITR4ITSMITSsITTMITTsITUIITUoITVAITVUITVwITWEITWoITXEITXcITX8ITYcITZIITZoITaYITawITbEITbwITcUITcsITdMITdwITeEITesITfQITfwITQIJTQsJTRYJTR0JTSUJTS0JTTQJTTsJTUMJTUsJTVEJTVoJTWIJTWkJTXEJTXcJTYIJTY4JTZYJTZ4JTacJTa8JTbcJTb8JTcQJTcwJTdMJTdoJTeAJTesJTfMJTfkJTf4JTQYKTQ8KTRQKTRkKTSEKTSYKTSwKTTEKTToKTUEKTUoKTU8KTVcKTVwKTWUKTW4KTXUKTX4KTYcKTYwKTZQKTZkKTaEKTaYKTa4KTbUKTbwKTcQKTcsKTdMKTdoKTeQKTe8KTfgKTQELTQkLTQ4LTRcLTSALTSgLTS0LTTYLTUELTUsLTVALTVgLTV8LTWsLTXYLTXwLTYULTY0LTZYLTaALTaULTaoLTbMLTbkLTcQLTc0LTdILTd4LTeULTe0LTfMLTfoLTQIMTQgMTRAMTRoMTSEMTSoMTS8MTTgMTT8MTUQMTU8MTVcMTV0MTWMMTW4MTXoMTYEMTYkMTY4MTZYMTZ0MTaUMTa0MTbUMTb4MTcMMTcwMTdUMTdwMTeQMTfIMTfwMTQQNTQwNTRQNTRoNTSENTSgNTS4NTTcNTUINTUoNTVUNTVwNTWENTWkNTXENTXoNTYENTYkNTY8NTZgNTaANTagNTa8NTbQNTbgNTb0NTcYNTc4NTdUNTd0NTeMNTesNTfANTfgNTQAOTQcOTRIOTRoOTSAOTSgOTTAOTTwOTUQOTU0OTVIOTVoOTWIOTWkOTXAOTXkOTX8OTYQOTYsOTZkOTaAOTagOTa8OTbcOTcAOTcwOTdYOTd0OTeIOTegOTe0OTfgOTQEPTQYPTREPTRkPTSUPTS0PTTIPTTkPTUIPTUcPTU8PTVoPTWAPTWgPTW0PTXUPTX4PTYQPTYwPTZUPTZwPTaEPTaoPTbUPTb0PTcUPTc0PTdcPTd0PTeIPTecPTfAPTfkPTQAQTQYQTQwQTRUQTSIQTScQTS4QTTYQTT4QTUYQTU8QTVYQTV0QTWUQTWoQTW8QTXQQTX8QTYYQTY8QTZcQTZ8QTacQTa8QTboQTcIQTcoQTc8QTdgQTd4QTeUQTeoQTfMQTfkQTf4QTQgRTQ8RTRQRTR8RTSQRTSsRTTIRTTcRTT8RTUcRTU8RTVQRTVwRTWQRTWsRTXMRTX8RTYcRTY8RTZYRTZ4RTaMRTakRTbARTbcRTb8RTcgRTc4RTdMRTdoRTeARTegRTfARTfcRTf8RTQQSTQ4STRkSTSMSTS4STTUSTUASTUYSTVESTVYSTVwSTWESTWcSTXASTXcSTXwSTYUSTYoSTZESTZcSTaASTaYSTa4STbMSTb4STcUSTdASTdkSTeESTekSTfASTfsSTQUTTQ0TTRsTTSMTTSwTTTUTTUETTUcTTU8TTVgTTV4TTWUTTWoTTXETTXYTTXwTTYMTTYsTTZITTZsTTaMTTasTTbITTbgTTb4TTccTTdATTdkTTeETTewTTfUTTfoTTQIUTQgUTRAUTRgUTR8UTSQUTS0UTTIUTToUTUEUTUkUTU4UTVYUTV4UTWUUTWoUTXQUTXoUTYAUTYsUTZUUTZ0UTaQUTasUTbkUTb4UTckUTdUUTdsUTeAUTegUTfIUTfoUTQMVTQgVTRMVTRwVTSUVTTEVTTwVTUQVTUsVTVMVTVsVTWEVTWwVTXQVTX0VTYIVTYoVTY8VTZsVTaEVTakVTbEVTbcVTb4VTcYVTcsVTdIVTdoVTeIVTecVTfAVTfYVTfwVTQEWTQoWTRUWTR0WTSYWTSsWTTcWTT4WTUcWTUwWTVQWTWAWTWkWTXIWTXwWTYIWTYsWTZQWTZsWTaAWTaUWTaoWTbEWTbkWTcEWTckWTdEWTdkWTeIWTe0WTfYWTQEXTQkXTQ8XTRoXTR8XTSoXTS8XTTgXTT4XTUcXTU4XTVcXTWIXTWoXTXAXTXkXTYIXTYsXTZIXTZcXTZ8XTaUXTa4XTbkXTcUXTc0XTdQXTdwXTeQXTewXTfMXTfoXTQMYTQsYTRIYTRgYTSEYTSkYTTEYTTkYTT4YTUYYTVEYTVYYTV8YTWcYTXAYTXgYTYMYTY8YTZsYTaMYTaoYTbEYTbYYTcEYTcoYTdUYTd0YTeIYTesYTfYYTf4YTQUZTQ8ZTRoZTSEZTSoZTTMZTTsZTUIZTUsZTVQZTVoZTV8ZTWgZTW0ZTXgZTX8ZTYYZTY4ZTZYZTZ4ZTaQZTasZTbEZTb0ZTcMZTcgZTdEZTdgZTeEZTegZTfAZTfkZTQEaTQkaTREaTRgaTR0aTSYaTTEaTTkaTUAaTUUaTUsaTVAaTVoaTWEaTWcaTXAaTXYaTX4aTYkaTZEaTZ8aTaoaTbMaTb0aTcUaTcsaTdQaTd8aTeoaTfIaTfoaTQIbTQsbTRAbTRgbTSAbTSgbTTEbTTcbTT8bTUcbTU4bTVcbTWIbTWobTXEbTXgbTYAbTYUbTYwbTZEbTZobTaUbTa0bTbQbTbkbTcEbTcgbTc0bTdUbTd4bTeYbTewbTfEbTfobTQMcTQ8cTRocTSIcTSkcTS0cTTIcTT0cTUYcTVEcTVkcTWUcTWocTXIcTXkcTYEcTYccTY4cTZUcTZ0cTaUcTawcTbEcTbocTcIcTcocTdIcTdscTeYcTfQcTf8cTQgdTRMdTRsdTSEdTScdTTIdTTkdTUAdTUYdTVAdTVcdTV0dTWMdTWsdTXQdTX0dTYUdZVgBAAAATl1ykwcAAChLAEsISxFLGEsjSypLM0s9S0tLVEtdS2tLckt6S4BLhEuMS5FLmEuhS6lLsUu6S79Lx0vPS9hL3kvmS+5L9kv7TQcBTQsBTRkBTSEBTSkBTTUBTTsBTUQBTU0BTVUBTVwBTWcBTXIBTXoBTYIBTYYBTZEBTZkBTZ8BTagBTawBTbQBTbwBTcMBTcwBTdgBTeMBTe0BTfUBTf4BTQcCTQsCTQ8CTR0CTSkCTS8CTTUCTTkCTUECTUkCTU4CTVYCTV0CTWUCTW4CTXYCTXwCTYUCTZMCTZcCTZ0CTagCTbECTbgCTcACTckCTdACTdsCTeMCTekCTfICTfsCTf8CTQgDTRADTRgDTSEDTS0DTTYDTUADTUcDTU4DTVcDTV4DTWQDTWsDTXQDTXkDTYQDTYoDTZIDTZsDTaMDTaoDTbUDTb8DTcgDTdYDTeEDTeoDTfIDTfcDTQAETQkETQ4ETRIETRoETSMETSkETTAETTgETUAETUkETVMETVsETWIETWoETXMETXwETYQETYkETZIETZgETaMETbEETboETcgETc8ETdgETeAETegETe8ETfQETfsETQIFTQoFTRIFTRoFTSEFTSoFTS4FTTMFTTwFTUUFTUwFTVEFTVcFTV8FTWcFTW0FTXkFTX0FTYkFTY4FTZMFTZsFTZ8FTacFTa4FTbIFTboFTcYFTcwFTdAFTdwFTecFTe0FTfYFTf4FTQQGTQ0GTREGTRkGTSIGTSoGTTEGTTsGTUQGTU0GTVUGTV0GTWQGTW0GTXUGTX4GTYUGTZAGTZYGTZ8GTagGTawGTbcGTcAGTcsGTdIGTd0GTeMGTe4GTfYGTf4GTQYHTQ4HTRcHTR4HTSUHTSwHTTUHTT8HTUcHTU4HTVkHTWIHTWcHTW8HTXQHTXwHTYMHTYcHTY0HTZUHTZ0HTaYHTa4HTbcHTbsHTcEHTcoHTdEHTdgHTd8HTecHTe4HTfwHTQEITQUITQ0ITRIITRsITR8ITScITS8ITTcITT4ITUYITU0ITVEITVkITV0ITWYITW0ITXMITXsITYMITY4ITZYITaIITagITa0ITbgITcEITccITc8ITdgITd0ITecITfAITfgITf4ITQcJTRIJTRkJTSEJTSkJTTAJTTcJTT8JTUcJTU0JTVYJTV4JTWUJTW0JTXMJTX4JTYoJTZIJTZoJTaMJTasJTbMJTbsJTcAJTcgJTc8JTdYJTdwJTecJTe8JTfYJTfoJTQIKTQsKTRAKTRUKTR4KTSIKTSkKTS0KTTYKTT0KTUYKTUsKTVMKTVgKTWEKTWoKTXEKTXoKTYMKTYgKTZAKTZUKTZ4KTaIKTaoKTbEKTbgKTcAKTccKTc8KTdYKTeAKTesKTfQKTf0KTQULTQoLTRMLTRwLTSQLTSkLTTILTT0LTUgLTUwLTVQLTVsLTWcLTXILTXgLTYELTYkLTZILTZ0LTaELTaYLTa8LTbULTcALTcoLTc4LTdoLTeELTekLTe8LTfYLTf4LTQQMTQwMTRYMTR0MTSYMTSsMTTQMTTsMTUAMTUsMTVMMTVkMTV8MTWoMTXYMTX0MTYUMTYoMTZIMTZkMTaEMTakMTbEMTboMTb8MTcgMTdEMTdgMTeAMTe4MTfgMTQANTQgNTRANTRYNTR0NTSQNTSoNTTMNTT4NTUYNTVENTVgNTV0NTWUNTW0NTXYNTX0NTYUNTYsNTZQNTZwNTaQNTawNTbANTbUNTbkNTcINTcoNTdENTdkNTd8NTecNTewNTfQNTfwNTQMOTQ4OTRYOTRwOTSQOTSwOTTgOTUAOTUoOTU4OTVYOTV4OTWUOTWwOTXUOTXsOTYAOTYcOTZUOTZwOTaQOTasOTbMOTbwOTcgOTdIOTdkOTd4OTeQOTekOTfQOTf0OTQIPTQ0PTRUPTSEPTSkPTS4PTTUPTT4PTUMPTUsPTVYPTVwPTWQPTWkPTXEPTXoPTYAPTYgPTZEPTZkPTZ0PTaYPTbEPTbkPTcEPTckPTdMPTdoPTd4PTeMPTewPTfUPTfwPTQIQTQgQTREQTR8QTSMQTSoQTTIQTToQTUIQTUsQTVIQTVkQTWEQTWcQTWsQTXAQTXsQTYIQTYsQTZMQTZsQTaMQTasQTbYQTb4QTcYQTcsQTdQQTdoQTeEQTeYQTe8QTfYQTfoQTQQRTQsRTRARTRwRTSARTScRTS8RTTMRTTsRTUMRTUsRTVARTVgRTWARTWcRTW8RTXsRTYMRTYsRTZIRTZoRTZ8RTaURTawRTbMRTbsRTcQRTcsRTc8RTdYRTdwRTeQRTewRTfMRTfwRTQASTQoSTRUSTR8STSoSTTESTTwSTUISTU0STVISTVkSTV0STWMSTWwSTXMSTXgSTYESTYYSTY0STZMSTZwSTaISTaoSTa8STboSTcESTcwSTdUSTd0STeUSTewSTfcSTQETTQkTTRcTTR8TTSgTTTETTT0TTUMTTUsTTVQTTVoTTWITTWYTTW4TTXITTXgTTX8TTYcTTY4TTZcTTZ8TTacTTa4TTbQTTboTTcMTTcwTTdUTTd0TTegTTfETTfYTTf4TTQQUTQwUTRQUTRwUTSAUTSkUTS4UTTYUTT0UTUUUTUoUTVIUTVoUTWIUTWYUTXAUTXYUTXwUTYcUTZEUTZkUTaAUTacUTbUUTboUTcUUTdEUTdcUTdwUTeQUTe4UTfYUTQAVTQQVTQ8VTRgVTSEVTS0VTTgVTUAVTUcVTU8VTVcVTV0VTWgVTXAVTXkVTX4VTYcVTYsVTZcVTZ0VTaUVTa0VTbMVTboVTcIVTccVTc4VTdYVTd4VTeMVTewVTfIVTfkVTf0VTQYWTREWTRkWTSIWTScWTTMWTToWTUMWTUgWTVAWTVwWTWUWTW4WTXgWTX4WTYcWTZAWTZcWTZwWTaEWTaYWTa0WTbUWTb0WTcUWTc0WTdUWTd4WTekWTfIWTf0WTQUXTQsXTRYXTRsXTSYXTSsXTTQXTToXTUMXTUoXTVMXTV4XTWYXTWwXTXUXTX4XTYcXTY4XTZMXTZsXTaEXTaoXTbUXTcEXTckXTdAXTdgXTeAXTegXTe8XTfYXTf8XTQcYTQ4YTRQYTR0YTSUYTS0YTTYYTToYTUIYTU4YTVIYTVsYTWMYTWwYTXQYTX8YTYsYTZcYTZ8YTaYYTa4YTbIYTb0YTcYYTdEYTdkYTd4YTecYTfIYTfoYTQEZTQsZTRYZTR0ZTSYZTS8ZTTcZTT4ZTUcZTVAZTVcZTVsZTWQZTWkZTXQZTXsZTYIZTYoZTZIZTZoZTaAZTacZTa0ZTbkZTb8ZTcQZTc0ZTdQZTd0ZTeQZTewZTfUZTf0ZTQUaTQ0aTRUaTRkaTSIaTS0aTTUaTT0aTUEaTUcaTUwaTVYaTV0aTWMaTWwaTXIaTXoaTYUaTY0aTZsaTaYaTa8aTbkaTcEaTccaTdAaTdsaTeYaTe4aTfYaTf4aTQcbTQwbTRQbTRwbTSQbTS0bTTMbTTsbTUMbTUobTVMbTV4bTWYbTW0bTXQbTXwbTYEbTYgbTY0bTZYbTaEbTakbTbEbTbUbTb0bTcUbTckbTdEbTdobTeIbTekbTe0bTfYbTf8bTQscTRYcTR4cTSYcTSocTS4cTTkcTUIcTU0cTVUcTWEcTWYcTW4cTXUcTX0cTYMcTYocTZEcTZkcTaEcTagcTa0cTbYcTb4cTcYcTc4cTdccTeIcTfAcTfscTQQdTQ8dTRcdTR0dTSMdTS4dTTUdTTwdTUIdTUwdTVMdTVkdTV8dTWcdTXAdTXkdTYEdZVgCAAAAQ1pdcpQHAAAoSyJNBgFNNAFNZgFNcQFNkAFN1wFN4gFNKAJNpwJN2gJNLANNgwNNtANN4ANNogRNeAVNiAVNxQVN2wVN5gVNjwZNtgZNygZN3AZN7QZNWAdNjQhNoQhNtwhNEQlNfQlNiQlN5glN6gpNPAtNRwtNZgtNcQtNnAtNvwtN2QtNSgxNaQxNdQxNPQ1NUA1NDQ5NNw5Nxw5N8w5NDA9NIA9NVQ9NsA9NehBNtRBNGxFNehFNFBJNKRJNOxJNTBJNuRJNyxJN9hJNPBNN5xNNhhRNxBRN0BRNDhVNLBVNNxVNZxVNlhVNEBZNMhZNWxZN6BZN/BZNFRdNJRdNXRdNtBdNwBdNTRhNfhhNihhNlhhNvBhN0BhN8RhNFRlNcxlNuBlNLBpNhBpNpRpN2hpN5RpNXRtNoBtNChxNFRxNOBxNTBxNYBxN4RxN+hxNDh1NLR1lWAMAAABDRTJdcpUHAAAoS0VLZU0EAU0TAU0yAU3VAU0XAk0mAk2NAk2mAk0qA02CA03QA02hBE2rBE3CBE12BU2GBU3DBU3ZBU2OBk3JBk3bBk3sBk32B02fCE0QCU2HCU1GC01kC02bC02+C03XC01JDE1zDE3oDE01Dk2PDk3FDk0LD00eD01UD00ZEE15EE0ZEU14EU0TEk06Ek1LEk0RE006E03mE02vFE3OFE0NFU0qFU2UFU0PFk0wFk1ZFk3nFk2+F01LGE2IGE2UGE3PGE1yGU22GU0rGk2VGk2kGk3ZGk0IHE1eHE3qHE35HGVYAwAAAE5IMV1ylgcAAChLIE1kAU1vAU2OAU3gAU3YAk2yA03eA03kBU20Bk1WB02LCE21CE17CU3kCU3oCk06C01vC01nDE07DU1ODU0LDk3xDk2uD02zEE0nEk23Ek3JEk30Ek2EFE3CFE01FU1lFU36Fk0TF00jF01bF02yF018GE26GE3vGE0TGU2CGk3jGk1bG02eG00THE02HE1KHE3fHE0MHU0rHWVYAgAAAENFXXKXBwAAKEsHSw9L1k1LAU2vAk0GA00fA01VA02ZA00HBE3WBE06BU1DBU30BU1CBk0VB00zB01gB02cB03IB03mB00ZCE3uCE0JCk0cCk00Ck2cCk0RC00yDE37Dk3zD00PEE0uEU36EU0mE00vE02VE03TE03vE02YFE0WFU0fFU3qFU0YFk0gFk2OFk0yF02FF02oF000GE0kGU0tGU1FGU3LGU3bGU0FG03EG03YG03hG030G020HE3NHE1uHWVYAwAAAENFMV1ymAcAAChLO00DAU0xAU3UAU3rAU0lAk2lAk0pA00+A02BA029A01RBE2gBE11BU2FBU3CBU3YBU05Bk2NBk3IBk3aBk3rBk09B02eCE3lCE0PCU2GCU3eCk1FC01jC02aC029C03IC03WC00UDE1IDE1yDE32DE00Dk1IDk3EDk3QDk0KD00dD01TD03RD014EE0CEU0YEU13EU0IEk0SEk0dEk05Ek1KEk3/Ek05E03lE01uFE2PFE3NFE3sFE3+FE0MFU0pFU2TFU0OFk0vFk1YFk12Fk3mFk29F01KGE2HGE2TGE3OGE0JGU1xGU21GU0qGk1UGk2jGk23Gk3YGk0HHE1dHE34HE1KHWVYAwAAAE5IMl1ymQcAAChLIU1lAU1wAU2PAU3hAU3ZAk2zA03fA03lBU21Bk1XB02MCE22CE18CU3lCU3pCk07C01wC01oDE08DU1PDU0MDk3yDk2vD020EE0oEk24Ek3KEk31Ek2FFE3DFE02FU1mFU37Fk0UF00kF01cF02zF019GE27GE3wGE0UGU2DGk3kGk1cG02fG00UHE03HE1LHE3gHE0NHU0sHWVYAwAAAENHMV1ymgcAAChLFktwS4lLpkuuTbEBTVMCTRUDTaADTe8DTVgETYEETc0ETfkETQcFTQ8FTRcFTbcFTRYGTS8GTVoGTdAGTUwHTWwHTc8HTd0HTSQITTwITUMITUsITZMITUQJTVsJTWMJTbAJTc0JTfQJTf8JTW8KTY0KTbYKTb0KTcUKTd8LTfQLTZcMTZ4MTdYMTd0MTRsNTWINTccNTc8NTRMOTWoOTZoOTakOTYUPTb4PTcYPTfoPTS8QTaAQTbsQTd8QTSURTVURTV0RTYgRTZARTZcRTdQRTeERTfERTS8STYsSTb8STRwTTV8TTYQTTZwTTawTTUIUTZ4UTUUVTUwVTaIVTfcVTZUWTQIXTZgXTeUXTQwYTRsZTY8ZTdIZTfoZTQIaTRIaTb4aTfsaTREbTTgbTXkbTYYbTRscTVIcTXMcTbscTcMcTTMdZVgDAAAAQ0cyXXKbBwAAKEsXS3FLikunS69NsgFNwQFNVAJNWwJNFgNNXANNaQNNoQNNqANN8ANNWQRNggRNzgRN+gRNCAVNEAVNGAVNHwVNSgVNuAVNFwZNMAZNWwZNgwZN0QZNIwdNKgdNTQdNbQdNgQdN0AdN1gdN3gdN7AdNJQhNPQhNRAhNTAhNawhNlAhNFwlNLglNRQlNXAlNZAlNsQlNzglN1AlN9QlNAApNJwpNOwpNcApNjgpNtwpNvgpNxgpN1ApN4AtN9QtNmAxNnwxN1wxN3gxNHA1NIg1NYw1New1NyA1N0A1NAQ5NFA5NYw5Naw5Nmw5Nqg5Nhg9Nvw9Nxw9N2A9N+w9NKBBNMBBNUBBNVxBNoRBNvBBN4BBNJhFNVhFNXhFNiRFNkRFNmBFNsRFNyRFN1RFN4hFN8hFNMBJNcRJNjBJNwBJNHRNNYBNNfRNNhRNNnRNNrRNNOxRNQxRNnxRNpRRNRhVNTRVNoxVNuBVN+BVNOBZNlhZNAxdNjBdNmRdNzhdN5hdN7RdNDRhNpBhN/xhNHBlNPBlNVRlNeRlNkBlNpRlN0xlN4hlN+xlNAxpNExpNWxpNvxpN/BpNEhtNORtNaxtNehtNhxtN5xtNHBxNUxxNdBxNvBxNxBxNNB1NUR1lWAIAAABPSF1ynAcAAChNBQFNMwFN1gFNJwJNKwNNdwVNhwVNxAVN2gVNoAhNiAlNZQtN2AtNdAxNNg5Nxg5NHw9NGhFNeRFNOxNNzxRNKxVNlRVNMRZNWhZNvxdNTBhNiRhNlRhNtxlNCRxNXxxlWAIAAABPR11ynQcAAChLf0vdTToBTZ4BTTQCTXsCTegCTWMDTZcETVYFTWwFTcsFTewFTQMGTXIITacITcYITf0ITUwJTdsJTXcLTbQLTQMMTVgMTV4MTRUNTYoNTd4NTRsOTeMOTVsPTQEQTQcQTWYQTdkQTaQRTdsRTWISTaESTUITTVkTTXcTTbMTTbkTTQMUTXsUTdYUTVwVTZwVTbIVTfEVTQoXTTkXTWsXTaAXTRMYTZ8ZTb4ZTUYaTWIaTXEaTTIbTYIcTRwdTSIdTVgdTV4dZVgCAAAAU0ddcp4HAAAoTS4CTZwCTYkDTSgETZUGTeIGTYwHTcAHTXIJTe4LTSkNTXoOTX8PTUESTZISTXUUTX0WTawZTcYaTUEdTYYdZVgCAAAAQ0Rdcp8HAAAoSw5LHkspSzBLUUtaS5dLnku3S9VNQQFNSgFNWwFNYgFNbQFNjAFNpQFNyQFN3gFN+wFNBAJNawJNggJNrgJNtwJNxgJNzwJN1gJN7wJN+AJNBQNNHgNNMwNNRgNNTQNNVANNcQNNmANNsANNxQNN3ANN5wNN/QNNBgRNIARNLwRNRgRNYQRNcARNeQRNjwRNtwRN1QRN7gRNAQVNJwVNOQVNQgVNrQVN4gVN8wVNCgZNHwZNQQZNSgZNYwZNagZNewZNnAZNpQZNsgZNvQZNFAdNHQdNMgdNVAdNXwdNowdNtAdNxwdNGAhNYwhNiQhNswhNvghN1QhN7QhNBAlNNglNUwlNeQlNoAlN4glNCApNGwpNMwpNQwpNXgpNZwpNdwpNgApNmwpNsApN5gpN8QpN+gpNEAtNGQtNLwtNOAtNWgtNbQtNfgtNjwtNrAtNHAxNIwxNMQxNOgxNZQxNfAxNtwxNxQxNzgxNMA1NOQ1NTA1NVw1Ncw1NkQ1Nvw1NCQ5Ncg5Nhg5NuQ5N2A5N7w5N+g5NNA9NOw9Ndw9Njg9Now9NrA9N6Q9N8g9NDhBNSBBNgRBNiBBNsRBN0RBN7BBN9RBNChFNZhFNqxFNwRFN+RFNJRJNWBJNaRJNfhJNmRJNtRJNxxJN0hJN6xJN8hJNJRNNLhNNURNNjRNNlBNNwBNNyRNN0hNN7hNNJhRNghRNwBRNFRVNHhVNMxVNYxVNdhVNhBVNzRVN6RVNAxZNHxZNQBZNYhZNaxZNhBZNjRZNrBZN2xZN7xZN+BZNERdNIRdNMRdNQBdNSRdNUBdNWRdNchdNexdNhBdNpxdNsBdN9RdN/BdNGhhNMxhNWBhNaRhNehhNuBhNwxhN5BhN7RhNERlNIxlNLBlNRBlNTRlNYRlNgRlNyhlN2hlN8hlNHxpNaRpNgBpNrBpNzRpN4RpNBBtNKhtNSRtNUBtNWRtNcxtNkxtNnBtN1xtN8xtN/BtNERxNNBxNPxxNSBxNiRxNkBxNpxxNsxxN1BxN3RxNAR1NCh1NKR1NOx1NbR1Ndh1lWAMAAABDSDJdcqAHAAAoS0hLaE0WAU0aAk2QAk3TA02uBE3FBE35B03rDE2SDk0cEE0UE02yFE2YGk3tHGVYAwAAAENFM11yoQcAAChLRktmTRQBTRgCTY4CTdEDTawETcMETfcHTekMTZAOTRoQTRITTbAUTZYaTescZVgDAAAATkUxXXKiBwAAKEtHS2dNFQFNGQJNjwJN0gNNrQRNxARN+AdN6gxNkQ5NGxBNExNNsRRNlxpN7BxlWAMAAABORTJdcqMHAAAoSzFLPEtSTaYBTcoBTewBTQUCTYMCTccCTfACTT8DTb4DTcYDTegDTf4DTVIETXEETZAETbgETToGTUsGTWsGTZ0GTaYGTT4HTbUHTb8ITeYITVQJTaEJTV8KTWgKTXgKTYEKTd8KTfsKTTALTckLTRUMTSQMTc8MTfcMTTENTZINTcANTUkOTXMOTdEOTY8PTdIPTeoPTQMRTQkSTR4STWoSTZoSTQATTVITTcETTcoTTScUTW8UTZAUTe0UTf8UTWMWTWwWTXcWTXwXTRsYTVkYTWoYTQoZTU4ZTSAaTVUaTbgaTc4aTSsbTZQbTf0bTUAcTUsdZVgCAAAAU0RdcqQHAAAoSwZNmwdN5QdNLRFNlxRNFxZNwxtN4BtNzBxldYdVA3Zkd3KlBwAATYgdiX2HVQ5zdXJmYWNlRGlzcGxheXKmBwAATYgdiX2HVQVjb2xvcnKnBwAATYgdTn1yqAcAAChLAV1yqQcAAChNmARNmQRNmgRNmwRNnARNnQRNngRNnwRNoARNoQRNogRNowRNpARNpQRNpgRNpwRNqARNqQRNqgRNqwRNrARNrQRNrgRNrwRNsARNsQRNsgRNswRNtARNtQRNtgRNtwRNuARNuQRNugRNuwRNvARNvQRNvgRNvwRNwARNwQRNwgRNwwRNxARNxQRNxgRNxwRNyARNyQRNygRNywRNzARNzQRNzgRNzwRN0ARN0QRN0gRN0wRN1ARN1QRN1gRN1wRN2ARN2QRN2gRN2wRN3ARN3QRN3gRN3wRN4ARN4QRN4gRN4wRN5ARN5QRN5gRN5wRN6ARN6QRN6gRN6wRN7ARN7QRN7gRN7wRN8ARN8QRN8gRN8wRN9ARN9QRN9gRN9wRN+ARN+QRN+gRN+wRN/ARN/QRN/gRN/wRNAAVNAQVNAgVNAwVNBAVNBQVNBgVNBwVNCAVNCQVNCgVNCwVNDAVNDQVNDgVNDwVNEAVNEQVNEgVNEwVNFAVNFQVNFgVNFwVNGAVNGQVNGgVNGwVNHAVNHQVNHgVNHwVNIAVNIQVNIgVNIwVNJAVNJQVNJgVNJwVNKAVNKQVNKgVNKwVNLAVNLQVNLgVNLwVNMAVNMQVNMgVNMwVNNAVNNQVNNgVNNwVNOAVNOQVNOgVNOwVNPAVNPQVNPgVNPwVNQAVNQQVNQgVNQwVNRAVNRQVNRgVNRwVNSAVNSQVNSgVNSwVNTAVNTQVNTgVNTwVNUAVNUQVNUgVNUwVNVAVNVQVNVgVNVwVNWAVNWQVNWgVNWwVNXAVNXQVNXgVNXwVNYAVNYQVNYgVNYwVNZAVNZQVNZgVNZwVNaAVNaQVNagVNawVNbAVNbQVNbgVNbwVNcAVNcQVNcgVNcwVNdAVNdQVNdgVNdwVNeAVNeQVNegVNewVNfAVNfQVNfgVNfwVNgAVNgQVNggVNgwVNhAVNhQVNhgVNhwVNiAVNiQVNigVNiwVNjAVNjQVNjgVNjwVNkAVNkQVNkgVNkwVNlAVNlQVNlgVNlwVNmAVNmQVNmgVNmwVNnAVNnQVNngVNnwVNoAVNoQVNogVNowVNpAVNpQVNpgVNpwVNqAVNqQVNqgVNqwVNrAVNrQVNrgVNrwVNsAVNsQVNsgVNswVNtAVNtQVNtgVNtwVNuAVNuQVNugVNuwVNvAVNvQVNvgVNvwVNwAVNwQVNwgVNwwVNxAVNxQVNxgVNxwVNyAVNyQVNygVNywVNzAVNzQVNzgVNzwVN0AVN0QVN0gVN0wVN1AVN1QVN1gVN1wVN2AVN2QVN2gVN2wVN3AVN3QVN3gVN3wVN4AVN4QVN4gVN4wVN5AVN5QVN5gVN5wVN6AVN6QVN6gVN6wVN7AVN7QVN7gVN7wVN8AVN8QVN8gVN8wVN9AVN9QVN9gVN9wVN+AVN+QVN+gVN+wVN/AVN/QVN/gVN/wVNAAZNAQZNAgZNAwZNBAZNBQZNBgZNBwZNCAZNCQZNCgZNCwZNDAZNDQZNDgZNDwZNEAZNEQZNEgZNEwZNFAZNFQZNFgZNFwZNGAZNGQZNGgZNGwZNHAZNHQZNHgZNHwZNIAZNIQZNIgZNIwZNJAZNJQZNJgZNJwZNKAZNKQZNKgZNKwZNLAZNLQZNLgZNLwZNMAZNMQZNMgZNMwZNNAZNNQZNNgZNNwZNOAZNOQZNOgZNOwZNPAZNPQZNPgZNPwZNQAZNQQZNQgZNQwZNRAZNRQZNRgZNRwZNSAZNSQZNSgZNSwZNTAZNTQZNTgZNTwZNUAZNUQZNUgZNUwZNVAZNVQZNVgZNVwZNWAZNWQZNWgZNWwZNXAZNXQZNXgZNXwZNYAZNYQZNYgZNYwZNZAZNZQZNZgZNZwZNaAZNaQZNagZNawZNbAZNbQZNbgZNbwZNcAZNcQZNcgZNcwZNdAZNdQZNdgZNdwZNeAZNeQZNegZNewZNfAZNfQZNfgZNfwZNgAZNgQZNggZNgwZNhAZNhQZNhgZNhwZNiAZNiQZNigZNiwZNjAZNjQZNjgZNjwZNkAZNkQZNkgZNkwZNlAZNlQZNlgZNlwZNmAZNmQZNmgZNmwZNnAZNnQZNngZNnwZNoAZNoQZNogZNowZNpAZNpQZNpgZNpwZNqAZNqQZNqgZNqwZNrAZNrQZNrgZNrwZNsAZNsQZNsgZNswZNtAZNtQZNtgZNtwZNuAZNuQZNugZNuwZNvAZNvQZNvgZNvwZNwAZNwQZNwgZNwwZNxAZNxQZNxgZNxwZNyAZNyQZNygZNywZNzAZNzQZNzgZNzwZN0AZN0QZN0gZN0wZN1AZN1QZN1gZN1wZN2AZN2QZN2gZN2wZN3AZN3QZN3gZN3wZN4AZN4QZN4gZN4wZN5AZN5QZN5gZN5wZN6AZN6QZN6gZN6wZN7AZN7QZN7gZN7wZN8AZN8QZN8gZN8wZN9AZN9QZN9gZN9wZN+AZN+QZN+gZN+wZN/AZN/QZN/gZN/wZNAAdNAQdNAgdNAwdNBAdNBQdNBgdNBwdNCAdNCQdNCgdNCwdNDAdNDQdNDgdNDwdNEAdNEQdNEgdNEwdNFAdNFQdNFgdNFwdNGAdNGQdNGgdNGwdNHAdNHQdNHgdNHwdNIAdNIQdNIgdNIwdNJAdNJQdNJgdNJwdNKAdNKQdNKgdNKwdNLAdNLQdNLgdNLwdNMAdNMQdNMgdNMwdNNAdNNQdNNgdNNwdNOAdNOQdNOgdNOwdNPAdNPQdNPgdNPwdNQAdNQQdNQgdNQwdNRAdNRQdNRgdNRwdNSAdNSQdNSgdNSwdNTAdNTQdNTgdNTwdNUAdNUQdNUgdNUwdNVAdNVQdNVgdNVwdNWAdNWQdNWgdNWwdNXAdNXQdNXgdNXwdNYAdNYQdNYgdNYwdNZAdNZQdNZgdNZwdNaAdNaQdNagdNawdNbAdNbQdNbgdNbwdNcAdNcQdNcgdNcwdNdAdNdQdNdgdNdwdNeAdNeQdNegdNewdNfAdNfQdNfgdNfwdNgAdNgQdNggdNgwdNhAdNhQdNhgdNhwdNiAdNiQdNigdNiwdNjAdNjQdNjgdNjwdNkAdNkQdNkgdNkwdNlAdNlQdNlgdNlwdNmAdNmQdNmgdNmwdNnAdNnQdNngdNnwdNoAdNoQdNogdNowdNpAdNpQdNpgdNpwdNqAdNqQdNqgdNqwdNrAdNrQdNrgdNrwdNsAdNsQdNsgdNswdNtAdNtQdNtgdNtwdNuAdNuQdNugdNuwdNvAdNvQdNvgdNvwdNwAdNwQdNwgdNwwdNxAdNxQdNxgdNxwdNyAdNyQdNygdNywdNzAdNzQdNzgdNzwdN0AdN0QdN0gdN0wdN1AdN1QdN1gdN1wdN2AdN2QdN2gdN2wdN3AdN3QdN3gdN3wdN4AdN4QdN4gdN4wdN5AdN5QdN5gdN5wdN6AdN6QdN6gdN6wdN7AdN7QdN7gdN7wdN8AdN8QdN8gdN8wdN9AdN9QdN9gdN9wdN+AdN+QdN+gdN+wdN/AdN/QdN/gdN/wdNAAhNAQhNAghNAwhNBAhNBQhNBghNBwhNCAhNCQhNCghNCwhNDAhNDQhNDghNDwhNEAhNEQhNEghNEwhNFAhNFQhNFghNFwhNGAhNGQhNGghNGwhNHAhNHQhNHghNHwhNIAhNIQhNIghNIwhNJAhNJQhNJghNJwhNKAhNKQhNKghNKwhNLAhNLQhNLghNLwhNMAhNMQhNMghNMwhNNAhNNQhNNghNNwhNOAhNOQhNOghNOwhNPAhNPQhNPghNPwhNQAhNQQhNQghNQwhNRAhNRQhNRghNRwhNSAhNSQhNSghNSwhNTAhNTQhNTghNTwhNUAhNUQhNUghNUwhNVAhNVQhNVghNVwhNWAhNWQhNWghNWwhNXAhNXQhNXghNXwhNYAhNYQhNYghNYwhNZAhNZQhNZghNZwhNaAhNaQhNaghNawhNbAhNbQhNbghNbwhNcAhNcQhNcghlSwJdcqoHAAAoTZoJTZsJTZwJTZ0JTZ4JTZ8JTaAJTaEJTaIJTaMJTaQJTaUJTaYJTacJTagJTakJTaoJTasJTawJTa0JTa4JTa8JTbAJTbEJTbIJTbMJTbQJTbUJTbYJTbcJTbgJTbkJTboJTbsJTbwJTb0JTb4JTb8JTcAJTcEJTcIJTcMJTcQJTcUJTcYJTccJTcgJTckJTcoJTcsJTcwJTc0JTc4JTc8JTdAJTdEJTdIJTdMJTdQJTdUJTdYJTdcJTdgJTdkJTdoJTdsJTdwJTd0JTd4JTd8JTeAJTeEJTeIJTeMJTeQJTeUJTeYJTecJTegJTekJTeoJTesJTewJTe0JTe4JTe8JTfAJTfEJTfIJTfMJTfQJTfUJTfYJTfcJTfgJTfkJTfoJTfsJTfwJTf0JTf4JTf8JTQAKTQEKTQIKTQMKTQQKTQUKTQYKTQcKTQgKTQkKTQoKTQsKTQwKTQ0KTQ4KTQ8KTRAKTREKTRIKTRMKTRQKTRUKTRYKTRcKTRgKTRkKTRoKTRsKTRwKTR0KTR4KTR8KTSAKTSEKTSIKTSMKTSQKTSUKTSYKTScKTSgKTSkKTSoKTSsKTSwKTS0KTS4KTS8KTTAKTTEKTTIKTTMKTTQKTTUKTTYKTTcKTTgKTTkKTToKTTsKTTwKTT0KTT4KTT8KTUAKTUEKTUIKTUMKTUQKTUUKTUYKTUcKTUgKTUkKTUoKTUsKTUwKTU0KTU4KTU8KTVAKTVEKTVIKTVMKTVQKTVUKTVYKTVcKTVgKTVkKTVoKTVsKTVwKTV0KTV4KTV8KTWAKTWEKTWIKTWMKTWQKTWUKTWYKTWcKTWgKTWkKTWoKTWsKTWwKTW0KTW4KTW8KTXAKTXEKTXIKTXMKTXQKTXUKTXYKTXcKTXgKTXkKTXoKTXsKTXwKTX0KTX4KTX8KTYAKTYEKTYIKTYMKTYQKTYUKTYYKTYcKTYgKTYkKTYoKTYsKTYwKTY0KTY4KTY8KTZAKTZEKTZIKTZMKTZQKTZUKTZYKTZcKTZgKTZkKTZoKTZsKTZwKTZ0KTZ4KTZ8KTaAKTaEKTaIKTaMKTaQKTaUKTaYKTacKTagKTakKTaoKTasKTawKTa0KTa4KTa8KTbAKTbEKTbIKTbMKTbQKTbUKTbYKTbcKTbgKTbkKTboKTbsKTbwKTb0KTb4KTb8KTcAKTcEKTcIKTcMKTcQKTcUKTcYKTccKTcgKTckKTcoKTcsKTcwKTc0KTc4KTc8KTdAKTdEKTdIKTdMKTdQKTdUKTdYKTdcKTdgKTdkKTdoKTdsKTdwKTd0KTd4KTd8KTeAKTeEKTeIKTeMKTeQKTeUKTeYKTecKTegKTekKTeoKTesKTewKTe0KTe4KTe8KTfAKTfEKTfIKTfMKTfQKTfUKTfYKTfcKTfgKTfkKTfoKTfsKTfwKTf0KTf4KTf8KTQALTQELTQILTQMLTQQLTQULTQYLTQcLTQgLTQkLTQoLTQsLTQwLTQ0LTQ4LTQ8LTRALTRELTRILTRMLTRQLTRULTRYLTRcLTRgLTRkLTRoLTRsLTRwLTR0LTR4LTR8LTSALTSELTSILTSMLTSQLTSULTSYLTScLTSgLTSkLTSoLTSsLTSwLTS0LTS4LTS8LTTALTTELTTILTTMLTTQLTTULTTYLTTcLTTgLTTkLTToLTTsLTTwLTT0LTT4LTT8LTUALTUELTUILTUMLTUQLTUULTUYLTUcLTUgLTUkLTUoLTUsLTUwLTU0LTU4LTU8LTVALTVELTVILTVMLTVQLTVULTVYLTVcLTVgLTVkLTVoLTVsLTVwLTV0LTV4LTV8LTWALTWELTWILTWMLTWQLTWULTWYLTWcLTWgLTWkLTWoLTWsLTWwLTW0LTW4LTW8LTXALTXELTXILTXMLTXQLTXULTXYLTXcLTXgLTXkLTXoLTXsLTXwLTX0LTX4LTX8LTYALTYELTYILTYMLTYQLTYULTYYLTYcLTYgLTYkLTYoLTYsLTYwLTY0LTY4LTY8LTZALTZELTZILTZMLTZQLTZULTZYLTZcLTZgLTZkLTZoLTZsLTZwLTZ0LTZ4LTZ8LTaALTaELTaILTaMLTaQLTaULTaYLTacLTagLTakLTaoLTasLTawLTa0LTa4LTa8LTbALTbELTbILTbMLTbQLTbULTbYLTbcLTbgLTbkLTboLTbsLTbwLTb0LTb4LTb8LTcALTcELTcILTcMLTcQLTcULTcYLTccLTcgLTckLTcoLTcsLTcwLTc0LTc4LTc8LTdALTdELTdILTdMLTdQLTdULTdYLTdcLTdgLTdkLTdoLTdsLTdwLTd0LTd4LTd8LTeALTeELTeILTeMLTeQLTeULTeYLTecLTegLTekLTeoLTesLTewLTe0LTe4LTe8LTfALTfELTfILTfMLTfQLTfULTfYLTfcLTfgLTfkLTfoLTfsLTfwLTf0LTf4LTf8LTQAMTQEMTQIMTQMMTQQMTQUMTQYMTQcMTQgMTQkMTQoMTQsMTQwMTQ0MTQ4MTQ8MTRAMTREMTRIMTRMMTRQMTRUMTRYMTRcMTRgMTRkMTRoMTRsMTRwMTR0MTR4MTR8MTSAMTSEMTSIMTSMMTSQMTSUMTSYMTScMTSgMTSkMTSoMTSsMTSwMTS0MTS4MTS8MTTAMTTEMTTIMTTMMTTQMTTUMTTYMTTcMTTgMTTkMTToMTTsMTTwMTT0MTT4MTT8MTUAMTUEMTUIMTUMMTUQMTUUMTUYMTUcMTUgMTUkMTUoMTUsMTUwMTU0MTU4MTU8MTVAMTVEMTVIMTVMMTVQMTVUMTVYMTVcMTVgMTVkMTVoMTVsMTVwMTV0MTV4MTV8MTWAMTWEMTWIMTWMMTWQMTWUMTWYMTWcMTWgMTWkMTWoMTWsMTWwMTW0MTW4MTW8MTXAMTXEMTXIMTXMMTXQMTXUMTXYMTXcMTXgMTXkMTXoMTXsMTXwMTX0MTX4MTX8MTYAMTYEMTYIMTYMMTYQMTYUMTYYMTYcMTYgMTYkMTYoMTYsMTYwMTY0MTY4MTY8MTZAMTZEMTZIMTZMMTZQMTZUMTZYMTZcMTZgMTZkMTZoMTZsMTZwMTZ0MTZ4MTZ8MTaAMTaEMTaIMTaMMTaQMTaUMTaYMTacMTagMTakMTaoMTasMTawMTa0MTa4MTa8MTbAMTbEMTbIMTbMMTbQMTbUMTbYMTbcMTbgMTbkMTboMTbsMTbwMTb0MTb4MTb8MTcAMTcEMTcIMTcMMTcQMTcUMTcYMTccMTcgMTckMTcoMTcsMTcwMTc0MTc4MTc8MTdAMTdEMTdIMTdMMTdQMTdUMTdYMTdcMTdgMTdkMTdoMTdsMTdwMTd0MTd4MTd8MTeAMTeEMTeIMTeMMTeQMTeUMTeYMTecMTegMTekMTeoMTesMTewMTe0MTe4MTe8MTfAMTfEMTfIMTfMMTfQMTfUMTfYMTfcMTfgMTfkMTfoMTfsMTfwMTf0MTf4MTf8MTQANTQENTQINTQMNTQQNTQUNTQYNTQcNTQgNTQkNTQoNTQsNTQwNTQ0NTQ4NTQ8NTRANTRENTRINTRMNTRQNTRUNTRYNTRcNTRgNTRkNTRoNTRsNTRwNTR0NTR4NTR8NTSANTSENTSINTSMNTSQNTSUNTSYNTScNTSgNTSkNTSoNTSsNTSwNTS0NTS4NTS8NTTANTTENTTINTTMNTTQNTTUNTTYNTTcNTTgNTTkNTToNTTsNTTwNTT0NTT4NTT8NTUANTUENTUINTUMNTUQNTUUNTUYNTUcNTUgNTUkNTUoNTUsNTUwNTU0NTU4NTU8NTVANTVENTVINTVMNTVQNTVUNTVYNTVcNTVgNTVkNTVoNTVsNTVwNTV0NTV4NTV8NTWANTWENTWINTWMNTWQNTWUNTWYNTWcNTWgNTWkNTWoNTWsNTWwNTW0NTW4NTW8NTXANTXENTXINTXMNTXQNTXUNTXYNTXcNTXgNTXkNTXoNTXsNTXwNTX0NTX4NTX8NTYANTYENZShNgg1Ngw1NhA1NhQ1Nhg1Nhw1NiA1NiQ1Nig1Niw1NjA1NjQ1Njg1Njw1NkA1NkQ1Nkg1Nkw1NlA1NlQ1Nlg1Nlw1NmA1NmQ1Nmg1Nmw1NnA1NnQ1Nng1Nnw1NoA1NoQ1Nog1Now1NpA1NpQ1Npg1Npw1NqA1NqQ1Nqg1Nqw1NrA1NrQ1Nrg1Nrw1NsA1NsQ1Nsg1Nsw1NtA1NtQ1Ntg1Ntw1NuA1NuQ1Nug1Nuw1NvA1NvQ1Nvg1Nvw1NwA1NwQ1Nwg1Nww1NxA1NxQ1Nxg1Nxw1NyA1NyQ1Nyg1Nyw1NzA1NzQ1Nzg1Nzw1N0A1N0Q1N0g1N0w1N1A1N1Q1N1g1N1w1N2A1N2Q1N2g1N2w1N3A1N3Q1N3g1N3w1N4A1N4Q1N4g1N4w1N5A1N5Q1N5g1N5w1N6A1N6Q1N6g1N6w1N7A1N7Q1N7g1N7w1N8A1N8Q1N8g1N8w1N9A1N9Q1N9g1N9w1N+A1N+Q1N+g1N+w1N/A1N/Q1N/g1N/w1NAA5NAQ5NAg5NAw5NBA5NBQ5NBg5NBw5NCA5NCQ5NCg5NCw5NDA5NDQ5NDg5NDw5NEA5NEQ5NEg5NEw5NFA5NFQ5NFg5NFw5NGA5NGQ5NGg5NGw5NHA5NHQ5NHg5NHw5NIA5NIQ5NIg5NIw5NJA5NJQ5NJg5NJw5NKA5NKQ5NKg5NKw5NLA5NLQ5NLg5NLw5NMA5NMQ5NMg5NMw5NNA5NNQ5NNg5NNw5NOA5NOQ5NOg5NOw5NPA5NPQ5NPg5NPw5NQA5NQQ5NQg5NQw5NRA5NRQ5NRg5NRw5NSA5NSQ5NSg5NSw5NTA5NTQ5NTg5NTw5NUA5NUQ5NUg5NUw5NVA5NVQ5NVg5NVw5NWA5NWQ5NWg5NWw5NXA5NXQ5NXg5NXw5NYA5NYQ5NYg5NYw5NZA5NZQ5NZg5NZw5NaA5NaQ5Nag5Naw5NbA5NbQ5Nbg5Nbw5NcA5NcQ5Ncg5Ncw5NdA5NdQ5Ndg5Ndw5NeA5NeQ5Neg5New5NfA5NfQ5Nfg5Nfw5NgA5NgQ5Ngg5Ngw5NhA5NhQ5Nhg5Nhw5NiA5NiQ5Nig5Niw5NjA5NjQ5Njg5Njw5NkA5NkQ5Nkg5Nkw5NlA5NlQ5Nlg5Nlw5NmA5NmQ5Nmg5Nmw5NnA5NnQ5Nng5Nnw5NoA5NoQ5Nog5Now5NpA5NpQ5Npg5Npw5NqA5NqQ5Nqg5Nqw5NrA5NrQ5Nrg5Nrw5NsA5NsQ5Nsg5Nsw5NtA5NtQ5Ntg5Ntw5NuA5NuQ5Nug5Nuw5NvA5NvQ5Nvg5Nvw5NwA5NwQ5Nwg5Nww5NxA5NxQ5Nxg5Nxw5NyA5NyQ5Nyg5Nyw5NzA5NzQ5Nzg5Nzw5N0A5N0Q5N0g5N0w5N1A5N1Q5N1g5N1w5N2A5N2Q5N2g5N2w5N3A5N3Q5N3g5N3w5N4A5N4Q5N4g5N4w5N5A5N5Q5N5g5N5w5N6A5N6Q5N6g5N6w5N7A5N7Q5N7g5N7w5N8A5N8Q5N8g5N8w5lSwNdcqsHAAAoSwBLCEsQSxFLGEsfSyBLIUsjSypLMUszSzpLPEs9S0dLS0tSS1RLXUtnS2tLckt4S3pLgEuES4xLkUuYS6FLqUuxS7pLv0vFS8dLz0vXS9hL3kvmS+5L9Ev2S/tNBwFNCwFNFQFNGQFNIQFNKQFNNQFNOwFNRAFNTAFNTQFNVQFNXAFNYwFNZAFNZQFNZwFNbgFNbwFNcAFNcgFNeAFNegFNggFNhgFNjQFNjgFNjwFNkQFNmQFNnwFNpgFNqAFNrAFNtAFNvAFNwwFNygFNzAFN2AFN3wFN4AFN4QFN4wFN6gFN7AFN7QFN9QFN/gFNBQJNBwJNCwJNDwJNGQJNHQJNKQJNLwJNNQJNOQJNQQJNSQJNTgJNVgJNXQJNZQJNbgJNdgJNfAJNgwJNhQJNjwJNkwJNlwJNnQJNqAJNsAJNsQJNuAJNwAJNxwJNyQJN0AJN1wJN2AJN2QJN2wJN4wJN6QJN8AJN8gJN+wJN/wJNBwNNCANNEANNGANNIANNIQNNLQNNNgNNPQNNPwNNQANNRwNNTgNNVgNNVwNNXgNNZANNawNNdANNeQNNhANNigNNkgNNmgNNmwNNowNNqgNNsQNNsgNNswNNtQNNvANNvgNNvwNNxgNNyANN0gNN1gNN3QNN3gNN3wNN4QNN6ANN6gNN8gNN9wNN/gNNAARNCARNCQRNDgRNEgRNGgRNIwRNKQRNMARNOARNQARNSQRNUARNUgRNUwRNWwRNYgRNaARNagRNcQRNcwRNfARNhARNiQRNkARNkgRNcwhNewhNgwhNighNiwhNjAhNjghNlghNoghNqAhNrQhNtAhNtQhNtghNuAhNvwhNwQhNxwhNzwhN2AhN3QhN5AhN5ghN5whN7whN8AhN+AhN/ghNBwlNEglNGQlNIQlNKQlNMAlNNwlNPwlNRwlNTQlNVAlNVglNXglNZQlNawlNbQlNcwlNeglNewlNfAlNfglNiglN/A9NAhBNCBBNEBBNERBNGxBNHxBNIxBNKhBNMhBNOBBNOhBNQhBNSxBNUhBNWRBNYRBNZxBNaxBNcBBNexBNghBNixBNkxBNmRBNmxBNoxBNqxBNshBNsxBNtBBNthBNvhBNxhBNyxBN1BBN2hBN4RBN5hBN7xBN9hBN+hBNARFNAxFNBBFNCxFNEBFNHBFNIBFNJxFNLxFNMxFNORFNOxFNQxFNSRFNSxFNUBFNWBFNYBFNZxFNbxFNexFNgxFNixFNkhFNmhFNnxFNpRFNrBFNsxFNuxFNxBFNyxFNzxFN1hFN3BFN5BFN7BFN8xFN+xFN/BFNABJNBxJNCRJNChJNFRJNHBJNHhJNHxJNJhJNJxJNKBJNKhJNMRJNPBJNQhJNTRJNUhJNWRJNXRJNYxJNahJNbBJNcxJNeBJNgRJNhhJNjRJNkxJNmhJNnBJNohJNqhJNrxJNthJNtxJNuBJNuhJNwRJNyBJNyRJNyhJNzBJN1RJN3RJN5RJN7BJN8xJN9BJN9RJN9xJN/hJNABNNARNNCRNNExNNFxNNHxNNJxNNKBNNMBNNMRNNPRNNQxNNSRNNSxNNUhNNVBNNWhNNYhNNZhNNbBNNbhNNchNNeBNNfxNNhxNNjhNNlhNNlxNNnxNNpxNNrhNNtBNNuhNNwRNNwxNNyhNNzBNN1BNN1RNN3RNN6BNN8BNN8RNN9hNN/BNN/hNNBBRNDBRNFBRNHBRNIBRNJxRNKRRNLhRNNhRNPRRNRRRNShRNUBRNUhRNWhRNYhRNZhRNbRRNbxRNcBRNdhRNfBRNgxRNhBRNhRRNhxRNjhRNkBRNkRRNmRRNoBRNpxRNsRRNtRRNuhRNwRRNwhRNwxRNxRRN0RRN1xRN3BRN5BRN6xRN7RRN7hRN9BRN9hRN/RRN/xRNABVNBBVNDxVNFxVNGBVNIBVNIRVNLRVNNBVNNRVNNhVNOBVNQBVNRxVNTxVNVxVNXRVNZBVNZRVNZhVNaBVNcBVNeRVNfhVNhxVNixVNlxVNnRVNpRVNrRVNsxVNuhVNwhVNxxVNzhVN1hVN3hVN4xVN6xVN7BVN8hVN+RVN/RVNBhZNERZNGRZNIRZNIhZNJxZNMxZNOhZNQxZNSBZNThZNUBZNXBZNYxZNZRZNbBZNbhZNdRZNdxZNeBZNfhZNhxZNjxZNkBZNlxZNnBZNoRZNphZNrRZNtRZNvRZNxRZNzRZN1RZN3hZN6RZN8hZN+RZN+hZN+xZN/RZNBRdNCxdNEhdNExdNFBdNFhdNGxdNIhdNIxdNJBdNJhdNKxdNMxdNNBdNOhdNQxdNShdNUxdNWhdNWxdNXBdNXhdNZhdNbBdNdRdNfBdNfhdNhhdNhxdNjhdNkxdNmxdNoRdNqRdNqhdNsRdNshdNsxdNtRdNwRdNyRdN0BdN2BdN4BdN6BdN7xdN9hdN/xdNBxhNDhhNFBhNGxhNHRhNJRhNLRhNNRhNNhhNOhhNQhhNThhNUhhNWRhNWxhNYxhNahhNbBhNdBhNexhNfBhNfRhNfxhNixhNlxhNnxhNphhNrhhNshhNuRhNuhhNuxhNvRhNxhhN0RhN2RhN3hhN5xhN7hhN7xhN8BhN8hhN+hhNARlNCBlNChlNCxlNEhlNExlNFBlNFhlNHRlNJRlNJhlNLhlNLxlNNxlNPhlNRhlNRxlNThlNUBlNVxlNWxlNZBlNaRlNdBlNexlNghlNihlNkhlNmBlNmhlNoBlNpxlNrRlNuRlNvxlNxBlNzBlNzRlN1BlN3BlN3RlN5BlN7BlN9RlN/RlNBRpNCxpNDRpNFRpNGRpNIBpNIhpNLRpNNRpNPRpNQRpNRxpNTBpNUxpNVRpNVhpNXRpNYxpNbBpNchpNehpNgRpNghpNgxpNhRpNjRpNlxpNmxpNphpNrxpNthpNuBpNuRpNwRpNxxpNzhpN0BpN2xpN4hpN4xpN5BpN5hpN7hpN9hpN/hpNBhtNBxtNDBtNFBtNHBtNIhtNJBtNKxtNLRtNMxtNOxtNQRtNQxtNShtNUxtNWhtNWxtNXBtNXhtNZhtNbRtNdBtNfBtNgRtNiBtNjRtNlBtNlhtNnRtNnhtNnxtNoRtNqRtNsRtNtRtNvRtNxRtNyRtN0RtN2RtN2htN4htN6RtN7RtN9RtN9htN/RtN/xtNCxxNEhxNExxNFBxNFhxNHhxNJBxNJhxNKhxNLhxNNRxNNhxNNxxNORxNQBxNQhxNSRxNShxNSxxNTRxNVRxNYRxNZhxNbhxNdRxNfRxNgxxNihxNkRxNmRxNoRxNqBxNrRxNtRxNthxNvhxNxhxNzhxN1xxN3hxN3xxN4BxN4hxN7BxN8BxN+xxNBB1NCx1NDB1NDR1NDx1NFx1NHR1NIx1NKh1NKx1NLB1NLh1NNR1NPB1NQh1NSR1NSx1NTB1NUx1NWR1NXx1NZx1Nbx1NcB1NeR1NgR1lSwRdcqwHAAAoSwRLDEsVSxxLJ0suSzJLN0tBS09LU0tYS1tLXEthS29Ldkt5S35Lf0uDS4hLkEuVS5xLn0ugS6VLrUu1S7hLuUu+S8NLxkvLS9NL3EvdS+JL6kvsS+1L8kv1S/pL/00FAU0KAU0PAU0dAU0lAU0tAU0zAU05AU06AU0/AU1CAU1DAU1IAU1RAU1ZAU1gAU1rAU12AU15AU1+AU2AAU2BAU2FAU2KAU2VAU2dAU2eAU2jAU2nAU2rAU2wAU24AU3AAU3CAU3HAU3LAU3QAU3WAU3cAU3nAU3xAU35AU38AU39AU0CAk0GAk0KAk0OAk0TAk0hAk0nAk0tAk0zAk00Ak04Ak09Ak1FAk1HAk1IAk1NAk1SAk1aAk1cAk1hAk1pAk1sAk1tAk1yAk10Ak11Ak16Ak17Ak2AAk2EAk2JAk2WAk2bAk2hAk2sAk21Ak28Ak2+Ak2/Ak3EAk3IAk3NAk3UAk3fAk3nAk3oAk3tAk3xAk32Ak35Ak36Ak3+Ak0DA00MA00UA00cA00lA00rA00xA000A001A006A01EA01LA01SA01bA01dA01iA01jA01oA01qA01vA01yA01zA014A019A02IA02OA02WA02fA02nA02pA02uA025A03DA03HA03MA03aA03lA03pA03uA032A037A03/A00EBE0NBE0RBE0WBE0eBE0hBE0iBE0nBE0tBE00BE02BE03BE08BE1EBE1HBE1IBE1NBE1XBE1fBE1mBE1pBE1uBE1yBE13BE16BE17BE2ABE2IBE2NBE2RBE2WBE2XBE13CE1/CE2BCE2CCE2HCE2SCE2aCE2gCE2mCE2nCE2sCE2xCE28CE3ACE3FCE3GCE3LCE3TCE3WCE3XCE3cCE3hCE3rCE30CE38CE39CE0CCU0FCU0GCU0LCU0WCU0YCU0dCU0fCU0gCU0lCU0tCU0vCU00CU07CU1DCU1LCU1MCU1RCU1VCU1aCU1iCU1pCU1sCU1xCU13CU2CCU2ICU2OCU0AEE0BEE0GEE0HEE0MEE0VEE0iEE0nEE0pEE0uEE02EE05EE0+EE1GEE1JEE1KEE1PEE1REE1WEE1YEE1dEE1lEE1mEE1qEE1vEE10EE1/EE2GEE2JEE2KEE2PEE2XEE2aEE2fEE2nEE2vEE26EE3CEE3EEE3FEE3KEE3PEE3SEE3TEE3YEE3ZEE3eEE3lEE3qEE3tEE3uEE3zEE35EE3+EE0IEU0PEU0UEU0aEU0fEU0kEU0rEU0yEU03EU06EU0/EU1HEU1KEU1PEU1UEU1cEU1kEU1rEU1zEU15EU1/EU2BEU2CEU2HEU2PEU2WEU2eEU2jEU2kEU2pEU2wEU2yEU23EU2/EU3CEU3DEU3IEU3KEU3OEU3TEU3aEU3bEU3gEU3oEU3qEU3rEU3wEU33EU3/EU0EEk0OEk0ZEk0jEk0uEk01Ek1AEk1GEk1REk1WEk1cEk1hEk1iEk1nEk1rEk1wEk1yEk13Ek18Ek1/Ek2AEk2FEk2KEk2REk2XEk2bEk2gEk2hEk2mEk2uEk2zEk2+Ek3FEk3QEk3TEk3UEk3ZEk3bEk3cEk3hEk3pEk3wEk37Ek0FE00NE00bE00jE00sE001E007E01BE01CE01HE01KE01PE01TE01YE01ZE01eE01lE01qE01tE01xE012E013E018E01+E02DE02LE02SE02bE02jE02rE02yE02zE024E025E02+E03CE03HE03LE03QE03ZE03hE03sE031E036E039E00CFE0DFE0IFE0QFE0YFE0fFE0kFE0oFE0tFE0yFE00FE01FE06FE08FE1BFE1JFE1OFE1RFE1WFE1eFE1gFE1hFE1lFE1qFE10FE16FE17FE2AFE2LFE2VFE2dFE2kFE2mFE2rFE25FE2+FE3JFE3PFE3VFE3WFE3bFE3gFE3oFE3yFE31FE36FE0DFU0IFU0TFU0cFU0lFU0rFU0xFU08FU0+FU0/FU1EFU1LFU1TFU1bFU1cFU1hFU1sFU10FU13FU14FU19FU2CFU2FFU2GFU2KFU2PFU2VFU2bFU2cFU2hFU2pFU2xFU2yFU23FU25FU2+FU3AFU3BFU3GFU3LFU3SFU3UFU3VFU3aFU3cFU3dFU3iFU3nFU3wFU3xFU32FU38FU0BFk0EFk0FFk0KFk0VFk0dFk0mFk0rFk0xFk03Fk05Fk0+Fk1BFk1CFk1HFk1MFk1PFk1UFk1aFk1gFk1kFk1pFk1tFk1yFk18Fk2CFk2FFk2GFk2LFk2UFk2bFk2gFk2lFk2qFk2xFk25Fk3BFk3DFk3EFk3JFk3LFk3MFk3RFk3ZFk3cFk3dFk3iFk3tFk3wFk3xFk32Fk0BF00JF00KF00PF00aF00fF00qF00vF004F005F00+F01BF01CF01HF01OF01RF01SF01XF01iF01qF01rF01wF01zF010F015F019F02CF02LF02NF02SF02XF02fF02gF02lF02uF025F02/F03FF03NF03PF03UF03WF03XF03cF03eF03fF03kF03sF03uF03zF036F039F03+F00DGE0LGE0SGE0TGE0YGE0cGE0hGE0jGE0kGE0pGE0rGE0sGE0xGE05GE0+GE1GGE1MGE1RGE1WGE1aGE1fGE1nGE1rGE1wGE14GE2DGE2JGE2PGE2VGE2bGE2jGE2lGE2qGE2xGE22GE3BGE3EGE3FGE3KGE3VGE3dGE3iGE3lGE3mGE3rGE32GE34GE35GE3+GE0AGU0FGU0PGU0aGU0hGU0qGU0zGU07GU09GU1CGU1LGU1PGU1UGU1WGU1aGU1fGU1iGU1jGU1oGU1tGU14GU16GU1/GU2GGU2IGU2JGU2OGU2WGU2ZGU2eGU2fGU2kGU2mGU2rGU2xGU23GU29GU2+GU3DGU3IGU3RGU3YGU3hGU3jGU3oGU3wGU3zGU30GU35GU0BGk0JGk0MGk0RGk0YGk0dGk0hGk0mGk0xGk05Gk07Gk08Gk1AGk1FGk1GGk1LGk1QGk1aGk1cGk1hGk1iGk1nGk1qGk1rGk1wGk1xGk12Gk1+Gk2JGk2LGk2MGk2RGk2fGk2qGk2tGk2uGk2zGk29Gk3FGk3LGk3PGk3UGk3fGk3qGk3sGk3tGk3yGk30Gk31Gk36Gk0CG00LG00QG00YG00gG00jG00oG00sG00xG00yG003G00/G01CG01HG01OG01RG01SG01XG01iG01kG01lG01qG01sG01xG014G02AG02FG02MG02RG02VG02aG02lG02tG020G025G03BG03IG03NG03VG03eG03mG03oG03sG03xG036G03+G00DHE0JHE0PHE0aHE0iHE0lHE0pHE0tHE0yHE09HE1BHE1GHE1RHE1ZHE1fHE1lHE1qHE1yHE15HE17HE18HE2BHE2CHE2HHE2OHE2VHE2XHE2YHE2dHE2fHE2gHE2lHE2sHE2xHE26HE3CHE3KHE3SHE3VHE3WHE3bHE3mHE30HE3/HE0CHU0DHU0IHU0THU0VHU0WHU0bHU0cHU0hHU0iHU0nHU0yHU05HU1AHU1GHU1QHU1SHU1XHU1YHU1dHU1eHU1jHU1rHU10HU13HU14HU19HU2FHU2HHWVLBV1yrQcAAChLBk0uAk2cAk2JA00oBE1yCU0tEU1BEk2SEk11FE2XFE0XFk19Fk2sGU3GGk3DG03gG03MHE1BHU2GHWV1h1UJaWRhdG1UeXBlcq4HAABNiB2JfYdVBmFsdExvY3KvBwAATYgdVQB9h1UFbGFiZWxysAcAAE2IHVgAAAAAfYdVDnN1cmZhY2VPcGFjaXR5crEHAABNiB1Hv/AAAAAAAAB9h1UHZWxlbWVudHKyBwAATYgdSwZ9crMHAAAoSwhdcrQHAAAoSwRLDEsVSxxLJ0suSzJLN0tBS09LU0tYS1tLXEthS29Ldkt5S35Lf0uDS4hLkEuVS5xLn0ugS6VLrUu1S7hLuUu+S8NLxkvLS9NL3EvdS+JL6kvsS+1L8kv1S/pL/00FAU0KAU0PAU0dAU0lAU0tAU0zAU05AU06AU0/AU1CAU1DAU1IAU1RAU1ZAU1gAU1rAU12AU15AU1+AU2AAU2BAU2FAU2KAU2VAU2dAU2eAU2jAU2nAU2rAU2wAU24AU3AAU3CAU3HAU3LAU3QAU3WAU3cAU3nAU3xAU35AU38AU39AU0CAk0GAk0KAk0OAk0TAk0hAk0nAk0tAk0zAk00Ak04Ak09Ak1FAk1HAk1IAk1NAk1SAk1aAk1cAk1hAk1pAk1sAk1tAk1yAk10Ak11Ak16Ak17Ak2AAk2EAk2JAk2WAk2bAk2hAk2sAk21Ak28Ak2+Ak2/Ak3EAk3IAk3NAk3UAk3fAk3nAk3oAk3tAk3xAk32Ak35Ak36Ak3+Ak0DA00MA00UA00cA00lA00rA00xA000A001A006A01EA01LA01SA01bA01dA01iA01jA01oA01qA01vA01yA01zA014A019A02IA02OA02WA02fA02nA02pA02uA025A03DA03HA03MA03aA03lA03pA03uA032A037A03/A00EBE0NBE0RBE0WBE0eBE0hBE0iBE0nBE0tBE00BE02BE03BE08BE1EBE1HBE1IBE1NBE1XBE1fBE1mBE1pBE1uBE1yBE13BE16BE17BE2ABE2IBE2NBE2RBE2WBE2XBE2cBE2nBE21BE25BE2+BE3MBE3TBE3cBE3fBE3kBE3nBE3sBE3zBE34BE3/BE0GBU0OBU0WBU0eBU0gBU0lBU0oBU0pBU0tBU0yBU03BU1ABU1JBU1LBU1QBU1VBU1WBU1bBU1jBU1rBU1sBU1xBU13BU18BU2BBU2HBU2NBU2SBU2XBU2eBU2jBU2rBU2xBU22BU2+BU3EBU3KBU3LBU3PBU3UBU3aBU3gBU3rBU3sBU3xBU36BU38BU39BU0CBk0DBk0IBk0LBk0MBk0QBk0VBk0dBk0gBk0hBk0mBk0uBk01Bk0/Bk1IBk1MBk1RBk1ZBk1hBk1oBk1sBk1xBk15Bk18Bk19Bk2CBk2EBk2JBk2UBk2aBk2eBk2jBk2nBk2rBk2wBk27Bk2+Bk2/Bk3EBk3PBk3WBk3hBk3nBk3yBk30Bk31Bk36Bk39Bk0CB00EB00FB00KB00NB00SB00bB00iB00kB00pB00rB00wB005B01DB01GB01LB01SB01dB01mB01rB01zB014B017B02AB02CB02GB02LB02RB02ZB02hB02kB02lB02qB02yB022B026B02/B03FB03OB03VB03XB03cB03jB03rB03tB03yB00ACE0ECE0JCE0RCE0WCE0eCE0jCE0rCE0tCE0uCE0zCE01CE02CE07CE1CCE1KCE1QCE1VCE1YCE1cCE1hCE1kCE1lCE1qCE1sCE1xCE1yCE13CE1/CE2BCE2CCE2HCE2SCE2aCE2gCE2mCE2nCE2sCE2xCE28CE3ACE3FCE3GCE3LCE3TCE3WCE3XCE3cCE3hCE3rCE30CE38CE39CE0CCU0FCU0GCU0LCU0WCU0YCU0dCU0fCU0gCU0lCU0tCU0vCU00CU07CU1DCU1LCU1MCU1RCU1VCU1aCU1iCU1pCU1sCU1xCU13CU2CCU2ICU2OCU2WCU2YCU2ZCU2eCU2iCU2nCU2pCU2qCU2vCU23CU2/CU3ECU3HCU3MCU3TCU3VCU3aCU3bCU3gCU3rCU3zCU35CU3+CU0GCk0PCk0UCk0ZCk0hCk0mCk0oCk0sCk0xCk06Ck08Ck1BCk1ECk1FCk1KCk1PCk1XCk1cCk1gCk1lCk1pCk1uCk11Ck15Ck1+Ck2CCk2HCk2MCk2UCk2ZCk2hCk2mCk2uCk21Ck28Ck3ECk3LCk3TCk3VCk3aCk3kCk3vCk3yCk3zCk34Ck38Ck0BC00JC00OC00XC00aC00bC00gC00oC00tC00xC002C01BC01LC01QC01YC01fC01lC01rC012C013C018C01/C02AC02FC02NC02QC02RC02WC02gC02lC02qC02tC02uC02zC020C025C03EC03NC03SC03YC03eC03lC03tC03zC036C038C039C00CDE0DDE0IDE0QDE0aDE0hDE0lDE0qDE0vDE04DE0/DE1EDE1PDE1RDE1SDE1XDE1YDE1dDE1eDE1jDE1uDE10DE16DE2BDE2DDE2EDE2JDE2ODE2WDE2dDE2lDE2tDE2vDE2wDE21DE24DE25DE2+DE3DDE3GDE3HDE3MDE3QDE3VDE3cDE3kDE3yDE38DE0EDU0MDU0PDU0UDU0VDU0aDU0hDU0jDU0oDU0uDU0yDU03DU1CDU1FDU1KDU1VDU1cDU1hDU1pDU1xDU10DU11DU16DU18DU2BDU2JDU2KDU2PDU2TDU2YDU2gDU2oDU2rDU2vDU20DU24DU29DU3BDU3GDU3ODU3VDU3dDU3eDU3jDU3lDU3mDU3rDU3wDU3yDU3zDU34DU0ADk0CDk0HDk0SDk0aDk0bDk0gDk0oDk0qDk0rDk0wDk02Dk08Dk1EDk1NDk1SDk1aDk1iDk1kDk1pDk1wDk10Dk15Dk1/Dk2EDk2LDk2ZDk2gDk2oDk2vDk2yDk23Dk26Dk27Dk3ADk3GDk3MDk3WDk3dDk3iDk3jDk3oDk3tDk34Dk0BD00GD00RD00ZD00fD00lD00nD00oD00tD00yD005D008D009D01CD01HD01PD01aD01bD01gD01iD01jD01oD01tD011D014D015D01+D02ED02MD02QD02VD02YD02cD02hD02kD02lD02qD021D029D03FD03ND03XD03ZD03dD03iD03nD03rD03wD035D00AEE0BEE0GEE0HEE0MEE0VEE0iEE0nEE0pEE0uEE02EE05EE0+EE1GEE1JEE1KEE1PEE1REE1WEE1YEE1dEE1lEE1mEE1qEE1vEE10EE1/EE2GEE2JEE2KEE2PEE2XEE2aEE2fEE2nEE2vEE26EE3CEE3EEE3FEE3KEE3PEE3SEE3TEE3YEE3ZEE3eEE3lEE3qEE3tEE3uEE3zEE35EE3+EE0IEU0PEU0UEU0aEU0fEU0kEU0rEU0yEU03EU06EU0/EU1HEU1KEU1PEU1UEU1cEU1kEU1rEU1zEU15EU1/EU2BEU2CEU2HEU2PEU2WEU2eEU2jEU2kEU2pEU2wEU2yEU23EU2/EU3CEU3DEU3IEU3KEU3OEU3TEU3aEU3bEU3gEU3oEU3qEU3rEU3wEU33EU3/EU0EEk0OEk0ZEk0jEk0uEk01Ek1AEk1GEk1REk1WEk1cEk1hEk1iEk1nEk1rEk1wEk1yEk13Ek18Ek1/Ek2AEk2FEk2KEk2REk2XEk2bEk2gEk2hEk2mEk2uEk2zEk2+Ek3FEk3QEk3TEk3UEk3ZEk3bEk3cEk3hEk3pEk3wEk37Ek0FE00NE00bE00jE00sE001E007E01BE01CE01HE01KE01PE01TE01YE01ZE01eE01lE01qE01tE01xE012E013E018E01+E02DE02LE02SE02bE02jE02rE02yE02zE024E025E02+E03CE03HE03LE03QE03ZE03hE03sE031E036E039E00CFE0DFE0IFE0QFE0YFE0fFE0kFE0oFE0tFE0yFE00FE01FE06FE08FE1BFE1JFE1OFE1RFE1WFE1eFE1gFE1hFE1lFE1qFE10FE16FE17FE2AFE2LFE2VFE2dFE2kFE2mFE2rFE25FE2+FE3JFE3PFE3VFE3WFE3bFE3gFE3oFE3yFE31FE36FGUoTQMVTQgVTRMVTRwVTSUVTSsVTTEVTTwVTT4VTT8VTUQVTUsVTVMVTVsVTVwVTWEVTWwVTXQVTXcVTXgVTX0VTYIVTYUVTYYVTYoVTY8VTZUVTZsVTZwVTaEVTakVTbEVTbIVTbcVTbkVTb4VTcAVTcEVTcYVTcsVTdIVTdQVTdUVTdoVTdwVTd0VTeIVTecVTfAVTfEVTfYVTfwVTQEWTQQWTQUWTQoWTRUWTR0WTSYWTSsWTTEWTTcWTTkWTT4WTUEWTUIWTUcWTUwWTU8WTVQWTVoWTWAWTWQWTWkWTW0WTXIWTXwWTYIWTYUWTYYWTYsWTZQWTZsWTaAWTaUWTaoWTbEWTbkWTcEWTcMWTcQWTckWTcsWTcwWTdEWTdkWTdwWTd0WTeIWTe0WTfAWTfEWTfYWTQEXTQkXTQoXTQ8XTRoXTR8XTSoXTS8XTTgXTTkXTT4XTUEXTUIXTUcXTU4XTVEXTVIXTVcXTWIXTWoXTWsXTXAXTXMXTXQXTXkXTX0XTYIXTYsXTY0XTZIXTZcXTZ8XTaAXTaUXTa4XTbkXTb8XTcUXTc0XTc8XTdQXTdYXTdcXTdwXTd4XTd8XTeQXTewXTe4XTfMXTfoXTf0XTf4XTQMYTQsYTRIYTRMYTRgYTRwYTSEYTSMYTSQYTSkYTSsYTSwYTTEYTTkYTT4YTUYYTUwYTVEYTVYYTVoYTV8YTWcYTWsYTXAYTXgYTYMYTYkYTY8YTZUYTZsYTaMYTaUYTaoYTbEYTbYYTcEYTcQYTcUYTcoYTdUYTd0YTeIYTeUYTeYYTesYTfYYTfgYTfkYTf4YTQAZTQUZTQ8ZTRoZTSEZTSoZTTMZTTsZTT0ZTUIZTUsZTU8ZTVQZTVYZTVoZTV8ZTWIZTWMZTWgZTW0ZTXgZTXoZTX8ZTYYZTYgZTYkZTY4ZTZYZTZkZTZ4ZTZ8ZTaQZTaYZTasZTbEZTbcZTb0ZTb4ZTcMZTcgZTdEZTdgZTeEZTeMZTegZTfAZTfMZTfQZTfkZTQEaTQkaTQwaTREaTRgaTR0aTSEaTSYaTTEaTTkaTTsaTTwaTUAaTUUaTUYaTUsaTVAaTVoaTVwaTWEaTWIaTWcaTWoaTWsaTXAaTXEaTXYaTX4aTYkaTYsaTYwaTZEaTZ8aTaoaTa0aTa4aTbMaTb0aTcUaTcsaTc8aTdQaTd8aTeoaTewaTe0aTfIaTfQaTfUaTfoaTQIbTQsbTRAbTRgbTSAbTSMbTSgbTSwbTTEbTTIbTTcbTT8bTUIbTUcbTU4bTVEbTVIbTVcbTWIbTWQbTWUbTWobTWwbTXEbTXgbTYAbTYUbTYwbTZEbTZUbTZobTaUbTa0bTbQbTbkbTcEbTcgbTc0bTdUbTd4bTeYbTegbTewbTfEbTfobTf4bTQMcTQkcTQ8cTRocTSIcTSUcTSkcTS0cTTIcTT0cTUEcTUYcTVEcTVkcTV8cTWUcTWocTXIcTXkcTXscTXwcTYEcTYIcTYccTY4cTZUcTZccTZgcTZ0cTZ8cTaAcTaUcTawcTbEcTbocTcIcTcocTdIcTdUcTdYcTdscTeYcTfQcTf8cTQIdTQMdTQgdTRMdTRUdTRYdTRsdTRwdTSEdTSIdTScdTTIdTTkdTUAdTUYdTVAdTVIdTVcdTVgdTV0dTV4dTWMdTWsdTXQdTXcdTXgdTX0dTYUdTYcdZUsQXXK1BwAAKEsGTS4CTZwCTYkDTSgETZUGTeIGTYwHTZsHTcAHTeUHTXIJTe4LTSkNTXoOTX8PTS0RTUESTZISTXUUTZcUTRcWTX0WTawZTcYaTcMbTeAbTcwcTUEdTYYdZUsHXXK2BwAAKEsASwhLEEsRSxhLH0sgSyFLI0sqSzFLM0s6SzxLPUtHS0tLUktUS11LZ0trS3JLeEt6S4BLhEuMS5FLmEuhS6lLsUu6S79LxUvHS89L10vYS95L5kvuS/RL9kv7TQcBTQsBTRUBTRkBTSEBTSkBTTUBTTsBTUQBTUwBTU0BTVUBTVwBTWMBTWQBTWUBTWcBTW4BTW8BTXABTXIBTXgBTXoBTYIBTYYBTY0BTY4BTY8BTZEBTZkBTZ8BTaYBTagBTawBTbQBTbwBTcMBTcoBTcwBTdgBTd8BTeABTeEBTeMBTeoBTewBTe0BTfUBTf4BTQUCTQcCTQsCTQ8CTRkCTR0CTSkCTS8CTTUCTTkCTUECTUkCTU4CTVYCTV0CTWUCTW4CTXYCTXwCTYMCTYUCTY8CTZMCTZcCTZ0CTagCTbACTbECTbgCTcACTccCTckCTdACTdcCTdgCTdkCTdsCTeMCTekCTfACTfICTfsCTf8CTQcDTQgDTRADTRgDTSADTSEDTS0DTTYDTT0DTT8DTUADTUcDTU4DTVYDTVcDTV4DTWQDTWsDTXQDTXkDTYQDTYoDTZIDTZoDTZsDTaMDTaoDTbEDTbIDTbMDTbUDTbwDTb4DTb8DTcYDTcgDTdIDTdYDTd0DTd4DTd8DTeEDTegDTeoDTfIDTfcDTf4DTQAETQgETQkETQ4ETRIETRoETSMETSkETTAETTgETUAETUkETVAETVIETVMETVsETWIETWgETWoETXEETXMETXwETYQETYkETZAETZIETZgETaMETa0ETbEETbgETboETcQETcgETc8ETdcETdgETd4ETeAETeYETegETe8ETfQETfsETQIFTQoFTRIFTRoFTSEFTSoFTS4FTTMFTTsFTTwFTUQFTUUFTUwFTVEFTVcFTV8FTWcFTW0FTXkFTX0FTYkFTY4FTZMFTZsFTZ8FTacFTa4FTbIFTboFTcYFTcwFTdAFTdwFTeMFTeQFTeUFTecFTe0FTfUFTfYFTf4FTQQGTQ0GTREGTRkGTSIGTSoGTTEGTTgGTToGTTsGTUMGTUQGTUsGTU0GTVUGTV0GTWQGTWsGTW0GTXUGTX4GTYUGTZAGTZYGTZ0GTZ8GTaYGTagGTawGTbMGTbQGTbUGTbcGTcAGTcsGTdIGTd0GTeMGTe4GTfYGTfwGTf4GTQYHTQwHTQ4HTRYHTRcHTR4HTSUHTSwHTTQHTTUHTTwHTT4HTT8HTUUHTUcHTU4HTVUHTVYHTVcHTVkHTWEHTWIHTWcHTW8HTXQHTXoHTXwHTYMHTYcHTY0HTZUHTZ0HTaYHTa4HTbUHTbcHTbsHTcEHTckHTcoHTdEHTdgHTd8HTecHTe4HTfgHTfwHTQEITQUITQ0ITRIITRoITRsITR8ITScITS8ITTcITT4ITUYITU0ITVEITVcITVkITV0ITWYITW0ITXMITXsITYMITYoITYsITYwITY4ITZYITaIITagITa0ITbQITbUITbYITbgITb8ITcEITccITc8ITdgITd0ITeQITeYITecITe8ITfAITfgITf4ITQcJTRIJTRkJTSEJTSkJTTAJTTcJTT8JTUcJTU0JTVQJTVYJTV4JTWUJTWsJTW0JTXMJTXoJTXsJTXwJTX4JTYoJTZIJTZoJTaEJTaMJTasJTbMJTbsJTcAJTcYJTcgJTc8JTdYJTdwJTeMJTeQJTeUJTecJTe8JTfYJTfoJTQIKTQoKTQsKTRAKTRUKTR0KTR4KTSIKTSkKTS0KTTUKTTYKTT0KTUYKTUsKTVMKTVgKTV8KTWEKTWgKTWoKTXEKTXgKTXoKTYEKTYMKTYgKTZAKTZUKTZ0KTZ4KTaIKTaoKTbEKTbgKTcAKTccKTc8KTdYKTd0KTd8KTeAKTecKTegKTekKTesKTfQKTfsKTf0KTQULTQoLTRILTRMLTRwLTSQLTSkLTTALTTILTTkLTToLTTsLTT0LTUgLTUwLTVQLTVsLTWcLTW4LTW8LTXALTXILTXgLTYELTYkLTZILTZ0LTaELTaYLTa8LTbULTcALTccLTckLTcoLTc4LTdoLTeELTekLTe8LTfYLTf4LTQQMTQwMTRMMTRUMTRYMTR0MTSQMTSYMTSsMTTMMTTQMTTsMTUAMTUsMTVMMTVkMTV8MTWYMTWcMTWgMTWoMTXYMTX0MTYUMTYoMTZIMTZkMTaEMTakMTbEMTboMTb8MTcgMTc8MTdEMTdgMTeAMTeoMTe4MTfUMTfcMTfgMTQANTQgNTQ4NTRANTRYNTR0NTSQNTSoNTTENTTMNTToNTTsNTTwNTT4NTUQNTUYNTU0NTU4NTU8NTVENTVgNTV0NTWUNTW0NTXYNTX0NTYUNTYsNTZINTZQNTZwNTaQNTaoNTawNTbANTbUNTbkNTcANTcINTcoNTdENTdkNTd8NTecNTewNTfQNTfwNTQMOTQoOTQsOTQwOTQ4OTRYOTRwOTSQOTSwOTTgOTUAOTUcOTUkOTUoOTU4OTVYOTV4OTWUOTWwOTXMOTXUOTXsOTYAOTYcOTZEOTZUOTZwOTaQOTasOTbEOTbMOTbwOTcgOTc8OTdEOTdIOTdkOTd4OTeQOTekOTfAOTfEOTfIOTfQOTfwOTf0OTQIPTQ0PTRUPTSEPTSkPTS4PTTUPTT4PTUMPTUsPTVYPTVwPTWQPTWkPTXEPTXoPTYAPTYgPTY8PTZEPTZcPTZkPTZ0PTaYPTa0PTa4PTa8PTbEPTbkPTcEPTckPTdAPTdIPTdMPTdoPTd4PTeMPTeoPTewPTfQPTfUPTfwPTQIQTQgQTRAQTREQTRsQTR8QTSMQTSoQTTIQTTgQTToQTUIQTUsQTVIQTVkQTWEQTWcQTWsQTXAQTXsQTYIQTYsQTZMQTZkQTZsQTaMQTasQTbIQTbMQTbQQTbYQTb4QTcYQTcsQTdQQTdoQTeEQTeYQTe8QTfYQTfoQTQERTQMRTQQRTQsRTRARTRwRTSARTScRTS8RTTMRTTkRTTsRTUMRTUkRTUsRTVARTVgRTWARTWcRTW8RTXsRTYMRTYsRTZIRTZoRTZ8RTaURTawRTbMRTbsRTcQRTcsRTc8RTdYRTdwRTeQRTewRTfMRTfsRTfwRTQASTQcSTQkSTQoSTRUSTRwSTR4STR8STSYSTScSTSgSTSoSTTESTTwSTUISTU0STVISTVkSTV0STWMSTWoSTWwSTXMSTXgSTYESTYYSTY0STZMSTZoSTZwSTaISTaoSTa8STbYSTbcSTbgSTboSTcESTcgSTckSTcoSTcwSTdUSTd0STeUSTewSTfMSTfQSTfUSTfcSTf4STQATTQETTQkTTRMTTRcTTR8TTScTTSgTTTATTTETTT0TTUMTTUkTTUsTTVITTVQTTVoTTWITTWYTTWwTTW4TTXITTXgTTX8TTYcTTY4TTZYTTZcTTZ8TTacTTa4TTbQTTboTTcETTcMTTcoTTcwTTdQTTdUTTd0TTegTTfATTfETTfYTTfwTTf4TTQQUTQwUTRQUTRwUTSAUTScUTSkUTS4UTTYUTT0UTUUUTUoUTVAUTVIUTVoUTWIUTWYUTW0UTW8UTXAUTXYUTXwUTYMUTYQUTYUUTYcUTY4UTZAUTZEUTZkUTaAUTacUTbEUTbUUTboUTcEUTcIUTcMUTcUUTdEUTdcUTdwUTeQUTesUTe0UTe4UTfQUTfYUTf0UTf8UTQAVTQQVTQ8VTRcVTRgVTSAVTSEVTS0VTTQVTTUVTTYVTTgVTUAVTUcVTU8VTVcVTV0VTWQVTWUVTWYVTWgVTXAVTXkVTX4VTYcVTYsVTZcVTZ0VTaUVTa0VTbMVTboVTcIVTccVTc4VTdYVTd4VTeMVTesVTewVTfIVTfkVTf0VTQYWTREWTRkWTSEWTSIWTScWTTMWTToWTUMWTUgWTU4WTVAWTVwWZShNYxZNZRZNbBZNbhZNdRZNdxZNeBZNfhZNhxZNjxZNkBZNlxZNnBZNoRZNphZNrRZNtRZNvRZNxRZNzRZN1RZN3hZN6RZN8hZN+RZN+hZN+xZN/RZNBRdNCxdNEhdNExdNFBdNFhdNGxdNIhdNIxdNJBdNJhdNKxdNMxdNNBdNOhdNQxdNShdNUxdNWhdNWxdNXBdNXhdNZhdNbBdNdRdNfBdNfhdNhhdNhxdNjhdNkxdNmxdNoRdNqRdNqhdNsRdNshdNsxdNtRdNwRdNyRdN0BdN2BdN4BdN6BdN7xdN9hdN/xdNBxhNDhhNFBhNGxhNHRhNJRhNLRhNNRhNNhhNOhhNQhhNThhNUhhNWRhNWxhNYxhNahhNbBhNdBhNexhNfBhNfRhNfxhNixhNlxhNnxhNphhNrhhNshhNuRhNuhhNuxhNvRhNxhhN0RhN2RhN3hhN5xhN7hhN7xhN8BhN8hhN+hhNARlNCBlNChlNCxlNEhlNExlNFBlNFhlNHRlNJRlNJhlNLhlNLxlNNxlNPhlNRhlNRxlNThlNUBlNVxlNWxlNZBlNaRlNdBlNexlNghlNihlNkhlNmBlNmhlNoBlNpxlNrRlNuRlNvxlNxBlNzBlNzRlN1BlN3BlN3RlN5BlN7BlN9RlN/RlNBRpNCxpNDRpNFRpNGRpNIBpNIhpNLRpNNRpNPRpNQRpNRxpNTBpNUxpNVRpNVhpNXRpNYxpNbBpNchpNehpNgRpNghpNgxpNhRpNjRpNlxpNmxpNphpNrxpNthpNuBpNuRpNwRpNxxpNzhpN0BpN2xpN4hpN4xpN5BpN5hpN7hpN9hpN/hpNBhtNBxtNDBtNFBtNHBtNIhtNJBtNKxtNLRtNMxtNOxtNQRtNQxtNShtNUxtNWhtNWxtNXBtNXhtNZhtNbRtNdBtNfBtNgRtNiBtNjRtNlBtNlhtNnRtNnhtNnxtNoRtNqRtNsRtNtRtNvRtNxRtNyRtN0RtN2RtN2htN4htN6RtN7RtN9RtN9htN/RtN/xtNCxxNEhxNExxNFBxNFhxNHhxNJBxNJhxNKhxNLhxNNRxNNhxNNxxNORxNQBxNQhxNSRxNShxNSxxNTRxNVRxNYRxNZhxNbhxNdRxNfRxNgxxNihxNkRxNmRxNoRxNqBxNrRxNtRxNthxNvhxNxhxNzhxN1xxN3hxN3xxN4BxN4hxN7BxN8BxN+xxNBB1NCx1NDB1NDR1NDx1NFx1NHR1NIx1NKh1NKx1NLB1NLh1NNR1NPB1NQh1NSR1NSx1NTB1NUx1NWR1NXx1NZx1Nbx1NcB1NeR1NgR1ldYdVCmxhYmVsQ29sb3JytwcAAE2IHU59crgHAAAoSwFdcrkHAAAoTZgETZkETZoETZsETZwETZ0ETZ4ETZ8ETaAETaEETaIETaMETaQETaUETaYETacETagETakETaoETasETawETa0ETa4ETa8ETbAETbEETbIETbMETbQETbUETbYETbcETbgETbkETboETbsETbwETb0ETb4ETb8ETcAETcEETcIETcMETcQETcUETcYETccETcgETckETcoETcsETcwETc0ETc4ETc8ETdAETdEETdIETdMETdQETdUETdYETdcETdgETdkETdoETdsETdwETd0ETd4ETd8ETeAETeEETeIETeMETeQETeUETeYETecETegETekETeoETesETewETe0ETe4ETe8ETfAETfEETfIETfMETfQETfUETfYETfcETfgETfkETfoETfsETfwETf0ETf4ETf8ETQAFTQEFTQIFTQMFTQQFTQUFTQYFTQcFTQgFTQkFTQoFTQsFTQwFTQ0FTQ4FTQ8FTRAFTREFTRIFTRMFTRQFTRUFTRYFTRcFTRgFTRkFTRoFTRsFTRwFTR0FTR4FTR8FTSAFTSEFTSIFTSMFTSQFTSUFTSYFTScFTSgFTSkFTSoFTSsFTSwFTS0FTS4FTS8FTTAFTTEFTTIFTTMFTTQFTTUFTTYFTTcFTTgFTTkFTToFTTsFTTwFTT0FTT4FTT8FTUAFTUEFTUIFTUMFTUQFTUUFTUYFTUcFTUgFTUkFTUoFTUsFTUwFTU0FTU4FTU8FTVAFTVEFTVIFTVMFTVQFTVUFTVYFTVcFTVgFTVkFTVoFTVsFTVwFTV0FTV4FTV8FTWAFTWEFTWIFTWMFTWQFTWUFTWYFTWcFTWgFTWkFTWoFTWsFTWwFTW0FTW4FTW8FTXAFTXEFTXIFTXMFTXQFTXUFTXYFTXcFTXgFTXkFTXoFTXsFTXwFTX0FTX4FTX8FTYAFTYEFTYIFTYMFTYQFTYUFTYYFTYcFTYgFTYkFTYoFTYsFTYwFTY0FTY4FTY8FTZAFTZEFTZIFTZMFTZQFTZUFTZYFTZcFTZgFTZkFTZoFTZsFTZwFTZ0FTZ4FTZ8FTaAFTaEFTaIFTaMFTaQFTaUFTaYFTacFTagFTakFTaoFTasFTawFTa0FTa4FTa8FTbAFTbEFTbIFTbMFTbQFTbUFTbYFTbcFTbgFTbkFTboFTbsFTbwFTb0FTb4FTb8FTcAFTcEFTcIFTcMFTcQFTcUFTcYFTccFTcgFTckFTcoFTcsFTcwFTc0FTc4FTc8FTdAFTdEFTdIFTdMFTdQFTdUFTdYFTdcFTdgFTdkFTdoFTdsFTdwFTd0FTd4FTd8FTeAFTeEFTeIFTeMFTeQFTeUFTeYFTecFTegFTekFTeoFTesFTewFTe0FTe4FTe8FTfAFTfEFTfIFTfMFTfQFTfUFTfYFTfcFTfgFTfkFTfoFTfsFTfwFTf0FTf4FTf8FTQAGTQEGTQIGTQMGTQQGTQUGTQYGTQcGTQgGTQkGTQoGTQsGTQwGTQ0GTQ4GTQ8GTRAGTREGTRIGTRMGTRQGTRUGTRYGTRcGTRgGTRkGTRoGTRsGTRwGTR0GTR4GTR8GTSAGTSEGTSIGTSMGTSQGTSUGTSYGTScGTSgGTSkGTSoGTSsGTSwGTS0GTS4GTS8GTTAGTTEGTTIGTTMGTTQGTTUGTTYGTTcGTTgGTTkGTToGTTsGTTwGTT0GTT4GTT8GTUAGTUEGTUIGTUMGTUQGTUUGTUYGTUcGTUgGTUkGTUoGTUsGTUwGTU0GTU4GTU8GTVAGTVEGTVIGTVMGTVQGTVUGTVYGTVcGTVgGTVkGTVoGTVsGTVwGTV0GTV4GTV8GTWAGTWEGTWIGTWMGTWQGTWUGTWYGTWcGTWgGTWkGTWoGTWsGTWwGTW0GTW4GTW8GTXAGTXEGTXIGTXMGTXQGTXUGTXYGTXcGTXgGTXkGTXoGTXsGTXwGTX0GTX4GTX8GTYAGTYEGTYIGTYMGTYQGTYUGTYYGTYcGTYgGTYkGTYoGTYsGTYwGTY0GTY4GTY8GTZAGTZEGTZIGTZMGTZQGTZUGTZYGTZcGTZgGTZkGTZoGTZsGTZwGTZ0GTZ4GTZ8GTaAGTaEGTaIGTaMGTaQGTaUGTaYGTacGTagGTakGTaoGTasGTawGTa0GTa4GTa8GTbAGTbEGTbIGTbMGTbQGTbUGTbYGTbcGTbgGTbkGTboGTbsGTbwGTb0GTb4GTb8GTcAGTcEGTcIGTcMGTcQGTcUGTcYGTccGTcgGTckGTcoGTcsGTcwGTc0GTc4GTc8GTdAGTdEGTdIGTdMGTdQGTdUGTdYGTdcGTdgGTdkGTdoGTdsGTdwGTd0GTd4GTd8GTeAGTeEGTeIGTeMGTeQGTeUGTeYGTecGTegGTekGTeoGTesGTewGTe0GTe4GTe8GTfAGTfEGTfIGTfMGTfQGTfUGTfYGTfcGTfgGTfkGTfoGTfsGTfwGTf0GTf4GTf8GTQAHTQEHTQIHTQMHTQQHTQUHTQYHTQcHTQgHTQkHTQoHTQsHTQwHTQ0HTQ4HTQ8HTRAHTREHTRIHTRMHTRQHTRUHTRYHTRcHTRgHTRkHTRoHTRsHTRwHTR0HTR4HTR8HTSAHTSEHTSIHTSMHTSQHTSUHTSYHTScHTSgHTSkHTSoHTSsHTSwHTS0HTS4HTS8HTTAHTTEHTTIHTTMHTTQHTTUHTTYHTTcHTTgHTTkHTToHTTsHTTwHTT0HTT4HTT8HTUAHTUEHTUIHTUMHTUQHTUUHTUYHTUcHTUgHTUkHTUoHTUsHTUwHTU0HTU4HTU8HTVAHTVEHTVIHTVMHTVQHTVUHTVYHTVcHTVgHTVkHTVoHTVsHTVwHTV0HTV4HTV8HTWAHTWEHTWIHTWMHTWQHTWUHTWYHTWcHTWgHTWkHTWoHTWsHTWwHTW0HTW4HTW8HTXAHTXEHTXIHTXMHTXQHTXUHTXYHTXcHTXgHTXkHTXoHTXsHTXwHTX0HTX4HTX8HTYAHTYEHTYIHTYMHTYQHTYUHTYYHTYcHTYgHTYkHTYoHTYsHTYwHTY0HTY4HTY8HTZAHTZEHTZIHTZMHTZQHTZUHTZYHTZcHTZgHTZkHTZoHTZsHTZwHTZ0HTZ4HTZ8HTaAHTaEHTaIHTaMHTaQHTaUHTaYHTacHTagHTakHTaoHTasHTawHTa0HTa4HTa8HTbAHTbEHTbIHTbMHTbQHTbUHTbYHTbcHTbgHTbkHTboHTbsHTbwHTb0HTb4HTb8HTcAHTcEHTcIHTcMHTcQHTcUHTcYHTccHTcgHTckHTcoHTcsHTcwHTc0HTc4HTc8HTdAHTdEHTdIHTdMHTdQHTdUHTdYHTdcHTdgHTdkHTdoHTdsHTdwHTd0HTd4HTd8HTeAHTeEHTeIHTeMHTeQHTeUHTeYHTecHTegHTekHTeoHTesHTewHTe0HTe4HTe8HTfAHTfEHTfIHTfMHTfQHTfUHTfYHTfcHTfgHTfkHTfoHTfsHTfwHTf0HTf4HTf8HTQAITQEITQIITQMITQQITQUITQYITQcITQgITQkITQoITQsITQwITQ0ITQ4ITQ8ITRAITREITRIITRMITRQITRUITRYITRcITRgITRkITRoITRsITRwITR0ITR4ITR8ITSAITSEITSIITSMITSQITSUITSYITScITSgITSkITSoITSsITSwITS0ITS4ITS8ITTAITTEITTIITTMITTQITTUITTYITTcITTgITTkITToITTsITTwITT0ITT4ITT8ITUAITUEITUIITUMITUQITUUITUYITUcITUgITUkITUoITUsITUwITU0ITU4ITU8ITVAITVEITVIITVMITVQITVUITVYITVcITVgITVkITVoITVsITVwITV0ITV4ITV8ITWAITWEITWIITWMITWQITWUITWYITWcITWgITWkITWoITWsITWwITW0ITW4ITW8ITXAITXEITXIIZUsCXXK6BwAAKE2aCU2bCU2cCU2dCU2eCU2fCU2gCU2hCU2iCU2jCU2kCU2lCU2mCU2nCU2oCU2pCU2qCU2rCU2sCU2tCU2uCU2vCU2wCU2xCU2yCU2zCU20CU21CU22CU23CU24CU25CU26CU27CU28CU29CU2+CU2/CU3ACU3BCU3CCU3DCU3ECU3FCU3GCU3HCU3ICU3JCU3KCU3LCU3MCU3NCU3OCU3PCU3QCU3RCU3SCU3TCU3UCU3VCU3WCU3XCU3YCU3ZCU3aCU3bCU3cCU3dCU3eCU3fCU3gCU3hCU3iCU3jCU3kCU3lCU3mCU3nCU3oCU3pCU3qCU3rCU3sCU3tCU3uCU3vCU3wCU3xCU3yCU3zCU30CU31CU32CU33CU34CU35CU36CU37CU38CU39CU3+CU3/CU0ACk0BCk0CCk0DCk0ECk0FCk0GCk0HCk0ICk0JCk0KCk0LCk0MCk0NCk0OCk0PCk0QCk0RCk0SCk0TCk0UCk0VCk0WCk0XCk0YCk0ZCk0aCk0bCk0cCk0dCk0eCk0fCk0gCk0hCk0iCk0jCk0kCk0lCk0mCk0nCk0oCk0pCk0qCk0rCk0sCk0tCk0uCk0vCk0wCk0xCk0yCk0zCk00Ck01Ck02Ck03Ck04Ck05Ck06Ck07Ck08Ck09Ck0+Ck0/Ck1ACk1BCk1CCk1DCk1ECk1FCk1GCk1HCk1ICk1JCk1KCk1LCk1MCk1NCk1OCk1PCk1QCk1RCk1SCk1TCk1UCk1VCk1WCk1XCk1YCk1ZCk1aCk1bCk1cCk1dCk1eCk1fCk1gCk1hCk1iCk1jCk1kCk1lCk1mCk1nCk1oCk1pCk1qCk1rCk1sCk1tCk1uCk1vCk1wCk1xCk1yCk1zCk10Ck11Ck12Ck13Ck14Ck15Ck16Ck17Ck18Ck19Ck1+Ck1/Ck2ACk2BCk2CCk2DCk2ECk2FCk2GCk2HCk2ICk2JCk2KCk2LCk2MCk2NCk2OCk2PCk2QCk2RCk2SCk2TCk2UCk2VCk2WCk2XCk2YCk2ZCk2aCk2bCk2cCk2dCk2eCk2fCk2gCk2hCk2iCk2jCk2kCk2lCk2mCk2nCk2oCk2pCk2qCk2rCk2sCk2tCk2uCk2vCk2wCk2xCk2yCk2zCk20Ck21Ck22Ck23Ck24Ck25Ck26Ck27Ck28Ck29Ck2+Ck2/Ck3ACk3BCk3CCk3DCk3ECk3FCk3GCk3HCk3ICk3JCk3KCk3LCk3MCk3NCk3OCk3PCk3QCk3RCk3SCk3TCk3UCk3VCk3WCk3XCk3YCk3ZCk3aCk3bCk3cCk3dCk3eCk3fCk3gCk3hCk3iCk3jCk3kCk3lCk3mCk3nCk3oCk3pCk3qCk3rCk3sCk3tCk3uCk3vCk3wCk3xCk3yCk3zCk30Ck31Ck32Ck33Ck34Ck35Ck36Ck37Ck38Ck39Ck3+Ck3/Ck0AC00BC00CC00DC00EC00FC00GC00HC00IC00JC00KC00LC00MC00NC00OC00PC00QC00RC00SC00TC00UC00VC00WC00XC00YC00ZC00aC00bC00cC00dC00eC00fC00gC00hC00iC00jC00kC00lC00mC00nC00oC00pC00qC00rC00sC00tC00uC00vC00wC00xC00yC00zC000C001C002C003C004C005C006C007C008C009C00+C00/C01AC01BC01CC01DC01EC01FC01GC01HC01IC01JC01KC01LC01MC01NC01OC01PC01QC01RC01SC01TC01UC01VC01WC01XC01YC01ZC01aC01bC01cC01dC01eC01fC01gC01hC01iC01jC01kC01lC01mC01nC01oC01pC01qC01rC01sC01tC01uC01vC01wC01xC01yC01zC010C011C012C013C014C015C016C017C018C019C01+C01/C02AC02BC02CC02DC02EC02FC02GC02HC02IC02JC02KC02LC02MC02NC02OC02PC02QC02RC02SC02TC02UC02VC02WC02XC02YC02ZC02aC02bC02cC02dC02eC02fC02gC02hC02iC02jC02kC02lC02mC02nC02oC02pC02qC02rC02sC02tC02uC02vC02wC02xC02yC02zC020C021C022C023C024C025C026C027C028C029C02+C02/C03AC03BC03CC03DC03EC03FC03GC03HC03IC03JC03KC03LC03MC03NC03OC03PC03QC03RC03SC03TC03UC03VC03WC03XC03YC03ZC03aC03bC03cC03dC03eC03fC03gC03hC03iC03jC03kC03lC03mC03nC03oC03pC03qC03rC03sC03tC03uC03vC03wC03xC03yC03zC030C031C032C033C034C035C036C037C038C039C03+C03/C00ADE0BDE0CDE0DDE0EDE0FDE0GDE0HDE0IDE0JDE0KDE0LDE0MDE0NDE0ODE0PDE0QDE0RDE0SDE0TDE0UDE0VDE0WDE0XDE0YDE0ZDE0aDE0bDE0cDE0dDE0eDE0fDE0gDE0hDE0iDE0jDE0kDE0lDE0mDE0nDE0oDE0pDE0qDE0rDE0sDE0tDE0uDE0vDE0wDE0xDE0yDE0zDE00DE01DE02DE03DE04DE05DE06DE07DE08DE09DE0+DE0/DE1ADE1BDE1CDE1DDE1EDE1FDE1GDE1HDE1IDE1JDE1KDE1LDE1MDE1NDE1ODE1PDE1QDE1RDE1SDE1TDE1UDE1VDE1WDE1XDE1YDE1ZDE1aDE1bDE1cDE1dDE1eDE1fDE1gDE1hDE1iDE1jDE1kDE1lDE1mDE1nDE1oDE1pDE1qDE1rDE1sDE1tDE1uDE1vDE1wDE1xDE1yDE1zDE10DE11DE12DE13DE14DE15DE16DE17DE18DE19DE1+DE1/DE2ADE2BDE2CDE2DDE2EDE2FDE2GDE2HDE2IDE2JDE2KDE2LDE2MDE2NDE2ODE2PDE2QDE2RDE2SDE2TDE2UDE2VDE2WDE2XDE2YDE2ZDE2aDE2bDE2cDE2dDE2eDE2fDE2gDE2hDE2iDE2jDE2kDE2lDE2mDE2nDE2oDE2pDE2qDE2rDE2sDE2tDE2uDE2vDE2wDE2xDE2yDE2zDE20DE21DE22DE23DE24DE25DE26DE27DE28DE29DE2+DE2/DE3ADE3BDE3CDE3DDE3EDE3FDE3GDE3HDE3IDE3JDE3KDE3LDE3MDE3NDE3ODE3PDE3QDE3RDE3SDE3TDE3UDE3VDE3WDE3XDE3YDE3ZDE3aDE3bDE3cDE3dDE3eDE3fDE3gDE3hDE3iDE3jDE3kDE3lDE3mDE3nDE3oDE3pDE3qDE3rDE3sDE3tDE3uDE3vDE3wDE3xDE3yDE3zDE30DE31DE32DE33DE34DE35DE36DE37DE38DE39DE3+DE3/DE0ADU0BDU0CDU0DDU0EDU0FDU0GDU0HDU0IDU0JDU0KDU0LDU0MDU0NDU0ODU0PDU0QDU0RDU0SDU0TDU0UDU0VDU0WDU0XDU0YDU0ZDU0aDU0bDU0cDU0dDU0eDU0fDU0gDU0hDU0iDU0jDU0kDU0lDU0mDU0nDU0oDU0pDU0qDU0rDU0sDU0tDU0uDU0vDU0wDU0xDU0yDU0zDU00DU01DU02DU03DU04DU05DU06DU07DU08DU09DU0+DU0/DU1ADU1BDU1CDU1DDU1EDU1FDU1GDU1HDU1IDU1JDU1KDU1LDU1MDU1NDU1ODU1PDU1QDU1RDU1SDU1TDU1UDU1VDU1WDU1XDU1YDU1ZDU1aDU1bDU1cDU1dDU1eDU1fDU1gDU1hDU1iDU1jDU1kDU1lDU1mDU1nDU1oDU1pDU1qDU1rDU1sDU1tDU1uDU1vDU1wDU1xDU1yDU1zDU10DU11DU12DU13DU14DU15DU16DU17DU18DU19DU1+DU1/DU2ADU2BDWUoTYINTYMNTYQNTYUNTYYNTYcNTYgNTYkNTYoNTYsNTYwNTY0NTY4NTY8NTZANTZENTZINTZMNTZQNTZUNTZYNTZcNTZgNTZkNTZoNTZsNTZwNTZ0NTZ4NTZ8NTaANTaENTaINTaMNTaQNTaUNTaYNTacNTagNTakNTaoNTasNTawNTa0NTa4NTa8NTbANTbENTbINTbMNTbQNTbUNTbYNTbcNTbgNTbkNTboNTbsNTbwNTb0NTb4NTb8NTcANTcENTcINTcMNTcQNTcUNTcYNTccNTcgNTckNTcoNTcsNTcwNTc0NTc4NTc8NTdANTdENTdINTdMNTdQNTdUNTdYNTdcNTdgNTdkNTdoNTdsNTdwNTd0NTd4NTd8NTeANTeENTeINTeMNTeQNTeUNTeYNTecNTegNTekNTeoNTesNTewNTe0NTe4NTe8NTfANTfENTfINTfMNTfQNTfUNTfYNTfcNTfgNTfkNTfoNTfsNTfwNTf0NTf4NTf8NTQAOTQEOTQIOTQMOTQQOTQUOTQYOTQcOTQgOTQkOTQoOTQsOTQwOTQ0OTQ4OTQ8OTRAOTREOTRIOTRMOTRQOTRUOTRYOTRcOTRgOTRkOTRoOTRsOTRwOTR0OTR4OTR8OTSAOTSEOTSIOTSMOTSQOTSUOTSYOTScOTSgOTSkOTSoOTSsOTSwOTS0OTS4OTS8OTTAOTTEOTTIOTTMOTTQOTTUOTTYOTTcOTTgOTTkOTToOTTsOTTwOTT0OTT4OTT8OTUAOTUEOTUIOTUMOTUQOTUUOTUYOTUcOTUgOTUkOTUoOTUsOTUwOTU0OTU4OTU8OTVAOTVEOTVIOTVMOTVQOTVUOTVYOTVcOTVgOTVkOTVoOTVsOTVwOTV0OTV4OTV8OTWAOTWEOTWIOTWMOTWQOTWUOTWYOTWcOTWgOTWkOTWoOTWsOTWwOTW0OTW4OTW8OTXAOTXEOTXIOTXMOTXQOTXUOTXYOTXcOTXgOTXkOTXoOTXsOTXwOTX0OTX4OTX8OTYAOTYEOTYIOTYMOTYQOTYUOTYYOTYcOTYgOTYkOTYoOTYsOTYwOTY0OTY4OTY8OTZAOTZEOTZIOTZMOTZQOTZUOTZYOTZcOTZgOTZkOTZoOTZsOTZwOTZ0OTZ4OTZ8OTaAOTaEOTaIOTaMOTaQOTaUOTaYOTacOTagOTakOTaoOTasOTawOTa0OTa4OTa8OTbAOTbEOTbIOTbMOTbQOTbUOTbYOTbcOTbgOTbkOTboOTbsOTbwOTb0OTb4OTb8OTcAOTcEOTcIOTcMOTcQOTcUOTcYOTccOTcgOTckOTcoOTcsOTcwOTc0OTc4OTc8OTdAOTdEOTdIOTdMOTdQOTdUOTdYOTdcOTdgOTdkOTdoOTdsOTdwOTd0OTd4OTd8OTeAOTeEOTeIOTeMOTeQOTeUOTeYOTecOTegOTekOTeoOTesOTewOTe0OTe4OTe8OTfAOTfEOTfIOTfMOZXWHVQxzdXJmYWNlQ29sb3JyuwcAAE2IHU59crwHAAAoSwFdcr0HAAAoTZgETZkETZoETZsETZwETZ0ETZ4ETZ8ETaAETaEETaIETaMETaQETaUETaYETacETagETakETaoETasETawETa0ETa4ETa8ETbAETbEETbIETbMETbQETbUETbYETbcETbgETbkETboETbsETbwETb0ETb4ETb8ETcAETcEETcIETcMETcQETcUETcYETccETcgETckETcoETcsETcwETc0ETc4ETc8ETdAETdEETdIETdMETdQETdUETdYETdcETdgETdkETdoETdsETdwETd0ETd4ETd8ETeAETeEETeIETeMETeQETeUETeYETecETegETekETeoETesETewETe0ETe4ETe8ETfAETfEETfIETfMETfQETfUETfYETfcETfgETfkETfoETfsETfwETf0ETf4ETf8ETQAFTQEFTQIFTQMFTQQFTQUFTQYFTQcFTQgFTQkFTQoFTQsFTQwFTQ0FTQ4FTQ8FTRAFTREFTRIFTRMFTRQFTRUFTRYFTRcFTRgFTRkFTRoFTRsFTRwFTR0FTR4FTR8FTSAFTSEFTSIFTSMFTSQFTSUFTSYFTScFTSgFTSkFTSoFTSsFTSwFTS0FTS4FTS8FTTAFTTEFTTIFTTMFTTQFTTUFTTYFTTcFTTgFTTkFTToFTTsFTTwFTT0FTT4FTT8FTUAFTUEFTUIFTUMFTUQFTUUFTUYFTUcFTUgFTUkFTUoFTUsFTUwFTU0FTU4FTU8FTVAFTVEFTVIFTVMFTVQFTVUFTVYFTVcFTVgFTVkFTVoFTVsFTVwFTV0FTV4FTV8FTWAFTWEFTWIFTWMFTWQFTWUFTWYFTWcFTWgFTWkFTWoFTWsFTWwFTW0FTW4FTW8FTXAFTXEFTXIFTXMFTXQFTXUFTXYFTXcFTXgFTXkFTXoFTXsFTXwFTX0FTX4FTX8FTYAFTYEFTYIFTYMFTYQFTYUFTYYFTYcFTYgFTYkFTYoFTYsFTYwFTY0FTY4FTY8FTZAFTZEFTZIFTZMFTZQFTZUFTZYFTZcFTZgFTZkFTZoFTZsFTZwFTZ0FTZ4FTZ8FTaAFTaEFTaIFTaMFTaQFTaUFTaYFTacFTagFTakFTaoFTasFTawFTa0FTa4FTa8FTbAFTbEFTbIFTbMFTbQFTbUFTbYFTbcFTbgFTbkFTboFTbsFTbwFTb0FTb4FTb8FTcAFTcEFTcIFTcMFTcQFTcUFTcYFTccFTcgFTckFTcoFTcsFTcwFTc0FTc4FTc8FTdAFTdEFTdIFTdMFTdQFTdUFTdYFTdcFTdgFTdkFTdoFTdsFTdwFTd0FTd4FTd8FTeAFTeEFTeIFTeMFTeQFTeUFTeYFTecFTegFTekFTeoFTesFTewFTe0FTe4FTe8FTfAFTfEFTfIFTfMFTfQFTfUFTfYFTfcFTfgFTfkFTfoFTfsFTfwFTf0FTf4FTf8FTQAGTQEGTQIGTQMGTQQGTQUGTQYGTQcGTQgGTQkGTQoGTQsGTQwGTQ0GTQ4GTQ8GTRAGTREGTRIGTRMGTRQGTRUGTRYGTRcGTRgGTRkGTRoGTRsGTRwGTR0GTR4GTR8GTSAGTSEGTSIGTSMGTSQGTSUGTSYGTScGTSgGTSkGTSoGTSsGTSwGTS0GTS4GTS8GTTAGTTEGTTIGTTMGTTQGTTUGTTYGTTcGTTgGTTkGTToGTTsGTTwGTT0GTT4GTT8GTUAGTUEGTUIGTUMGTUQGTUUGTUYGTUcGTUgGTUkGTUoGTUsGTUwGTU0GTU4GTU8GTVAGTVEGTVIGTVMGTVQGTVUGTVYGTVcGTVgGTVkGTVoGTVsGTVwGTV0GTV4GTV8GTWAGTWEGTWIGTWMGTWQGTWUGTWYGTWcGTWgGTWkGTWoGTWsGTWwGTW0GTW4GTW8GTXAGTXEGTXIGTXMGTXQGTXUGTXYGTXcGTXgGTXkGTXoGTXsGTXwGTX0GTX4GTX8GTYAGTYEGTYIGTYMGTYQGTYUGTYYGTYcGTYgGTYkGTYoGTYsGTYwGTY0GTY4GTY8GTZAGTZEGTZIGTZMGTZQGTZUGTZYGTZcGTZgGTZkGTZoGTZsGTZwGTZ0GTZ4GTZ8GTaAGTaEGTaIGTaMGTaQGTaUGTaYGTacGTagGTakGTaoGTasGTawGTa0GTa4GTa8GTbAGTbEGTbIGTbMGTbQGTbUGTbYGTbcGTbgGTbkGTboGTbsGTbwGTb0GTb4GTb8GTcAGTcEGTcIGTcMGTcQGTcUGTcYGTccGTcgGTckGTcoGTcsGTcwGTc0GTc4GTc8GTdAGTdEGTdIGTdMGTdQGTdUGTdYGTdcGTdgGTdkGTdoGTdsGTdwGTd0GTd4GTd8GTeAGTeEGTeIGTeMGTeQGTeUGTeYGTecGTegGTekGTeoGTesGTewGTe0GTe4GTe8GTfAGTfEGTfIGTfMGTfQGTfUGTfYGTfcGTfgGTfkGTfoGTfsGTfwGTf0GTf4GTf8GTQAHTQEHTQIHTQMHTQQHTQUHTQYHTQcHTQgHTQkHTQoHTQsHTQwHTQ0HTQ4HTQ8HTRAHTREHTRIHTRMHTRQHTRUHTRYHTRcHTRgHTRkHTRoHTRsHTRwHTR0HTR4HTR8HTSAHTSEHTSIHTSMHTSQHTSUHTSYHTScHTSgHTSkHTSoHTSsHTSwHTS0HTS4HTS8HTTAHTTEHTTIHTTMHTTQHTTUHTTYHTTcHTTgHTTkHTToHTTsHTTwHTT0HTT4HTT8HTUAHTUEHTUIHTUMHTUQHTUUHTUYHTUcHTUgHTUkHTUoHTUsHTUwHTU0HTU4HTU8HTVAHTVEHTVIHTVMHTVQHTVUHTVYHTVcHTVgHTVkHTVoHTVsHTVwHTV0HTV4HTV8HTWAHTWEHTWIHTWMHTWQHTWUHTWYHTWcHTWgHTWkHTWoHTWsHTWwHTW0HTW4HTW8HTXAHTXEHTXIHTXMHTXQHTXUHTXYHTXcHTXgHTXkHTXoHTXsHTXwHTX0HTX4HTX8HTYAHTYEHTYIHTYMHTYQHTYUHTYYHTYcHTYgHTYkHTYoHTYsHTYwHTY0HTY4HTY8HTZAHTZEHTZIHTZMHTZQHTZUHTZYHTZcHTZgHTZkHTZoHTZsHTZwHTZ0HTZ4HTZ8HTaAHTaEHTaIHTaMHTaQHTaUHTaYHTacHTagHTakHTaoHTasHTawHTa0HTa4HTa8HTbAHTbEHTbIHTbMHTbQHTbUHTbYHTbcHTbgHTbkHTboHTbsHTbwHTb0HTb4HTb8HTcAHTcEHTcIHTcMHTcQHTcUHTcYHTccHTcgHTckHTcoHTcsHTcwHTc0HTc4HTc8HTdAHTdEHTdIHTdMHTdQHTdUHTdYHTdcHTdgHTdkHTdoHTdsHTdwHTd0HTd4HTd8HTeAHTeEHTeIHTeMHTeQHTeUHTeYHTecHTegHTekHTeoHTesHTewHTe0HTe4HTe8HTfAHTfEHTfIHTfMHTfQHTfUHTfYHTfcHTfgHTfkHTfoHTfsHTfwHTf0HTf4HTf8HTQAITQEITQIITQMITQQITQUITQYITQcITQgITQkITQoITQsITQwITQ0ITQ4ITQ8ITRAITREITRIITRMITRQITRUITRYITRcITRgITRkITRoITRsITRwITR0ITR4ITR8ITSAITSEITSIITSMITSQITSUITSYITScITSgITSkITSoITSsITSwITS0ITS4ITS8ITTAITTEITTIITTMITTQITTUITTYITTcITTgITTkITToITTsITTwITT0ITT4ITT8ITUAITUEITUIITUMITUQITUUITUYITUcITUgITUkITUoITUsITUwITU0ITU4ITU8ITVAITVEITVIITVMITVQITVUITVYITVcITVgITVkITVoITVsITVwITV0ITV4ITV8ITWAITWEITWIITWMITWQITWUITWYITWcITWgITWkITWoITWsITWwITW0ITW4ITW8ITXAITXEITXIIZUsCXXK+BwAAKE2aCU2bCU2cCU2dCU2eCU2fCU2gCU2hCU2iCU2jCU2kCU2lCU2mCU2nCU2oCU2pCU2qCU2rCU2sCU2tCU2uCU2vCU2wCU2xCU2yCU2zCU20CU21CU22CU23CU24CU25CU26CU27CU28CU29CU2+CU2/CU3ACU3BCU3CCU3DCU3ECU3FCU3GCU3HCU3ICU3JCU3KCU3LCU3MCU3NCU3OCU3PCU3QCU3RCU3SCU3TCU3UCU3VCU3WCU3XCU3YCU3ZCU3aCU3bCU3cCU3dCU3eCU3fCU3gCU3hCU3iCU3jCU3kCU3lCU3mCU3nCU3oCU3pCU3qCU3rCU3sCU3tCU3uCU3vCU3wCU3xCU3yCU3zCU30CU31CU32CU33CU34CU35CU36CU37CU38CU39CU3+CU3/CU0ACk0BCk0CCk0DCk0ECk0FCk0GCk0HCk0ICk0JCk0KCk0LCk0MCk0NCk0OCk0PCk0QCk0RCk0SCk0TCk0UCk0VCk0WCk0XCk0YCk0ZCk0aCk0bCk0cCk0dCk0eCk0fCk0gCk0hCk0iCk0jCk0kCk0lCk0mCk0nCk0oCk0pCk0qCk0rCk0sCk0tCk0uCk0vCk0wCk0xCk0yCk0zCk00Ck01Ck02Ck03Ck04Ck05Ck06Ck07Ck08Ck09Ck0+Ck0/Ck1ACk1BCk1CCk1DCk1ECk1FCk1GCk1HCk1ICk1JCk1KCk1LCk1MCk1NCk1OCk1PCk1QCk1RCk1SCk1TCk1UCk1VCk1WCk1XCk1YCk1ZCk1aCk1bCk1cCk1dCk1eCk1fCk1gCk1hCk1iCk1jCk1kCk1lCk1mCk1nCk1oCk1pCk1qCk1rCk1sCk1tCk1uCk1vCk1wCk1xCk1yCk1zCk10Ck11Ck12Ck13Ck14Ck15Ck16Ck17Ck18Ck19Ck1+Ck1/Ck2ACk2BCk2CCk2DCk2ECk2FCk2GCk2HCk2ICk2JCk2KCk2LCk2MCk2NCk2OCk2PCk2QCk2RCk2SCk2TCk2UCk2VCk2WCk2XCk2YCk2ZCk2aCk2bCk2cCk2dCk2eCk2fCk2gCk2hCk2iCk2jCk2kCk2lCk2mCk2nCk2oCk2pCk2qCk2rCk2sCk2tCk2uCk2vCk2wCk2xCk2yCk2zCk20Ck21Ck22Ck23Ck24Ck25Ck26Ck27Ck28Ck29Ck2+Ck2/Ck3ACk3BCk3CCk3DCk3ECk3FCk3GCk3HCk3ICk3JCk3KCk3LCk3MCk3NCk3OCk3PCk3QCk3RCk3SCk3TCk3UCk3VCk3WCk3XCk3YCk3ZCk3aCk3bCk3cCk3dCk3eCk3fCk3gCk3hCk3iCk3jCk3kCk3lCk3mCk3nCk3oCk3pCk3qCk3rCk3sCk3tCk3uCk3vCk3wCk3xCk3yCk3zCk30Ck31Ck32Ck33Ck34Ck35Ck36Ck37Ck38Ck39Ck3+Ck3/Ck0AC00BC00CC00DC00EC00FC00GC00HC00IC00JC00KC00LC00MC00NC00OC00PC00QC00RC00SC00TC00UC00VC00WC00XC00YC00ZC00aC00bC00cC00dC00eC00fC00gC00hC00iC00jC00kC00lC00mC00nC00oC00pC00qC00rC00sC00tC00uC00vC00wC00xC00yC00zC000C001C002C003C004C005C006C007C008C009C00+C00/C01AC01BC01CC01DC01EC01FC01GC01HC01IC01JC01KC01LC01MC01NC01OC01PC01QC01RC01SC01TC01UC01VC01WC01XC01YC01ZC01aC01bC01cC01dC01eC01fC01gC01hC01iC01jC01kC01lC01mC01nC01oC01pC01qC01rC01sC01tC01uC01vC01wC01xC01yC01zC010C011C012C013C014C015C016C017C018C019C01+C01/C02AC02BC02CC02DC02EC02FC02GC02HC02IC02JC02KC02LC02MC02NC02OC02PC02QC02RC02SC02TC02UC02VC02WC02XC02YC02ZC02aC02bC02cC02dC02eC02fC02gC02hC02iC02jC02kC02lC02mC02nC02oC02pC02qC02rC02sC02tC02uC02vC02wC02xC02yC02zC020C021C022C023C024C025C026C027C028C029C02+C02/C03AC03BC03CC03DC03EC03FC03GC03HC03IC03JC03KC03LC03MC03NC03OC03PC03QC03RC03SC03TC03UC03VC03WC03XC03YC03ZC03aC03bC03cC03dC03eC03fC03gC03hC03iC03jC03kC03lC03mC03nC03oC03pC03qC03rC03sC03tC03uC03vC03wC03xC03yC03zC030C031C032C033C034C035C036C037C038C039C03+C03/C00ADE0BDE0CDE0DDE0EDE0FDE0GDE0HDE0IDE0JDE0KDE0LDE0MDE0NDE0ODE0PDE0QDE0RDE0SDE0TDE0UDE0VDE0WDE0XDE0YDE0ZDE0aDE0bDE0cDE0dDE0eDE0fDE0gDE0hDE0iDE0jDE0kDE0lDE0mDE0nDE0oDE0pDE0qDE0rDE0sDE0tDE0uDE0vDE0wDE0xDE0yDE0zDE00DE01DE02DE03DE04DE05DE06DE07DE08DE09DE0+DE0/DE1ADE1BDE1CDE1DDE1EDE1FDE1GDE1HDE1IDE1JDE1KDE1LDE1MDE1NDE1ODE1PDE1QDE1RDE1SDE1TDE1UDE1VDE1WDE1XDE1YDE1ZDE1aDE1bDE1cDE1dDE1eDE1fDE1gDE1hDE1iDE1jDE1kDE1lDE1mDE1nDE1oDE1pDE1qDE1rDE1sDE1tDE1uDE1vDE1wDE1xDE1yDE1zDE10DE11DE12DE13DE14DE15DE16DE17DE18DE19DE1+DE1/DE2ADE2BDE2CDE2DDE2EDE2FDE2GDE2HDE2IDE2JDE2KDE2LDE2MDE2NDE2ODE2PDE2QDE2RDE2SDE2TDE2UDE2VDE2WDE2XDE2YDE2ZDE2aDE2bDE2cDE2dDE2eDE2fDE2gDE2hDE2iDE2jDE2kDE2lDE2mDE2nDE2oDE2pDE2qDE2rDE2sDE2tDE2uDE2vDE2wDE2xDE2yDE2zDE20DE21DE22DE23DE24DE25DE26DE27DE28DE29DE2+DE2/DE3ADE3BDE3CDE3DDE3EDE3FDE3GDE3HDE3IDE3JDE3KDE3LDE3MDE3NDE3ODE3PDE3QDE3RDE3SDE3TDE3UDE3VDE3WDE3XDE3YDE3ZDE3aDE3bDE3cDE3dDE3eDE3fDE3gDE3hDE3iDE3jDE3kDE3lDE3mDE3nDE3oDE3pDE3qDE3rDE3sDE3tDE3uDE3vDE3wDE3xDE3yDE3zDE30DE31DE32DE33DE34DE35DE36DE37DE38DE39DE3+DE3/DE0ADU0BDU0CDU0DDU0EDU0FDU0GDU0HDU0IDU0JDU0KDU0LDU0MDU0NDU0ODU0PDU0QDU0RDU0SDU0TDU0UDU0VDU0WDU0XDU0YDU0ZDU0aDU0bDU0cDU0dDU0eDU0fDU0gDU0hDU0iDU0jDU0kDU0lDU0mDU0nDU0oDU0pDU0qDU0rDU0sDU0tDU0uDU0vDU0wDU0xDU0yDU0zDU00DU01DU02DU03DU04DU05DU06DU07DU08DU09DU0+DU0/DU1ADU1BDU1CDU1DDU1EDU1FDU1GDU1HDU1IDU1JDU1KDU1LDU1MDU1NDU1ODU1PDU1QDU1RDU1SDU1TDU1UDU1VDU1WDU1XDU1YDU1ZDU1aDU1bDU1cDU1dDU1eDU1fDU1gDU1hDU1iDU1jDU1kDU1lDU1mDU1nDU1oDU1pDU1qDU1rDU1sDU1tDU1uDU1vDU1wDU1xDU1yDU1zDU10DU11DU12DU13DU14DU15DU16DU17DU18DU19DU1+DU1/DU2ADU2BDWUoTYINTYMNTYQNTYUNTYYNTYcNTYgNTYkNTYoNTYsNTYwNTY0NTY4NTY8NTZANTZENTZINTZMNTZQNTZUNTZYNTZcNTZgNTZkNTZoNTZsNTZwNTZ0NTZ4NTZ8NTaANTaENTaINTaMNTaQNTaUNTaYNTacNTagNTakNTaoNTasNTawNTa0NTa4NTa8NTbANTbENTbINTbMNTbQNTbUNTbYNTbcNTbgNTbkNTboNTbsNTbwNTb0NTb4NTb8NTcANTcENTcINTcMNTcQNTcUNTcYNTccNTcgNTckNTcoNTcsNTcwNTc0NTc4NTc8NTdANTdENTdINTdMNTdQNTdUNTdYNTdcNTdgNTdkNTdoNTdsNTdwNTd0NTd4NTd8NTeANTeENTeINTeMNTeQNTeUNTeYNTecNTegNTekNTeoNTesNTewNTe0NTe4NTe8NTfANTfENTfINTfMNTfQNTfUNTfYNTfcNTfgNTfkNTfoNTfsNTfwNTf0NTf4NTf8NTQAOTQEOTQIOTQMOTQQOTQUOTQYOTQcOTQgOTQkOTQoOTQsOTQwOTQ0OTQ4OTQ8OTRAOTREOTRIOTRMOTRQOTRUOTRYOTRcOTRgOTRkOTRoOTRsOTRwOTR0OTR4OTR8OTSAOTSEOTSIOTSMOTSQOTSUOTSYOTScOTSgOTSkOTSoOTSsOTSwOTS0OTS4OTS8OTTAOTTEOTTIOTTMOTTQOTTUOTTYOTTcOTTgOTTkOTToOTTsOTTwOTT0OTT4OTT8OTUAOTUEOTUIOTUMOTUQOTUUOTUYOTUcOTUgOTUkOTUoOTUsOTUwOTU0OTU4OTU8OTVAOTVEOTVIOTVMOTVQOTVUOTVYOTVcOTVgOTVkOTVoOTVsOTVwOTV0OTV4OTV8OTWAOTWEOTWIOTWMOTWQOTWUOTWYOTWcOTWgOTWkOTWoOTWsOTWwOTW0OTW4OTW8OTXAOTXEOTXIOTXMOTXQOTXUOTXYOTXcOTXgOTXkOTXoOTXsOTXwOTX0OTX4OTX8OTYAOTYEOTYIOTYMOTYQOTYUOTYYOTYcOTYgOTYkOTYoOTYsOTYwOTY0OTY4OTY8OTZAOTZEOTZIOTZMOTZQOTZUOTZYOTZcOTZgOTZkOTZoOTZsOTZwOTZ0OTZ4OTZ8OTaAOTaEOTaIOTaMOTaQOTaUOTaYOTacOTagOTakOTaoOTasOTawOTa0OTa4OTa8OTbAOTbEOTbIOTbMOTbQOTbUOTbYOTbcOTbgOTbkOTboOTbsOTbwOTb0OTb4OTb8OTcAOTcEOTcIOTcMOTcQOTcUOTcYOTccOTcgOTckOTcoOTcsOTcwOTc0OTc4OTc8OTdAOTdEOTdIOTdMOTdQOTdUOTdYOTdcOTdgOTdkOTdoOTdsOTdwOTd0OTd4OTd8OTeAOTeEOTeIOTeMOTeQOTeUOTeYOTecOTegOTekOTeoOTesOTewOTe0OTe4OTe8OTfAOTfEOTfIOTfMOZXWHVQ9zdXJmYWNlQ2F0ZWdvcnlyvwcAAE2IHVgEAAAAbWFpbn2HVQZyYWRpdXNywAcAAE2IHUc//hR64AAAAH1ywQcAAChHP/o9cKAAAABdcsIHAAAoSwBLCEsQSxFLGEsfSyBLIUsjSypLMUszSzpLPEs9S0dLS0tSS1RLXUtnS2tLckt4S3pLgEuES4xLkUuYS6FLqUuxS7pLv0vFS8dLz0vXS9hL3kvmS+5L9Ev2S/tNBwFNCwFNFQFNGQFNIQFNKQFNNQFNOwFNRAFNTAFNTQFNVQFNXAFNYwFNZAFNZQFNZwFNbgFNbwFNcAFNcgFNeAFNegFNggFNhgFNjQFNjgFNjwFNkQFNmQFNnwFNpgFNqAFNrAFNtAFNvAFNwwFNygFNzAFN2AFN3wFN4AFN4QFN4wFN6gFN7AFN7QFN9QFN/gFNBQJNBwJNCwJNDwJNGQJNHQJNKQJNLwJNNQJNOQJNQQJNSQJNTgJNVgJNXQJNZQJNbgJNdgJNfAJNgwJNhQJNjwJNkwJNlwJNnQJNqAJNsAJNsQJNuAJNwAJNxwJNyQJN0AJN1wJN2AJN2QJN2wJN4wJN6QJN8AJN8gJN+wJN/wJNBwNNCANNEANNGANNIANNIQNNLQNNNgNNPQNNPwNNQANNRwNNTgNNVgNNVwNNXgNNZANNawNNdANNeQNNhANNigNNkgNNmgNNmwNNowNNqgNNsQNNsgNNswNNtQNNvANNvgNNvwNNxgNNyANN0gNN1gNN3QNN3gNN3wNN4QNN6ANN6gNN8gNN9wNN/gNNAARNCARNCQRNDgRNEgRNGgRNIwRNKQRNMARNOARNQARNSQRNUARNUgRNUwRNWwRNYgRNaARNagRNcQRNcwRNfARNhARNiQRNkARNkgRNmARNowRNrQRNsQRNuARNugRNxARNyARNzwRN1wRN2ARN3gRN4ARN5gRN6ARN7wRN9ARN+wRNAgVNCgVNEgVNGgVNIQVNKgVNLgVNMwVNOwVNPAVNRAVNRQVNTAVNUQVNVwVNXwVNZwVNbQVNeQVNfQVNiQVNjgVNkwVNmwVNnwVNpwVNrgVNsgVNugVNxgVNzAVN0AVN3AVN4wVN5AVN5QVN5wVN7QVN9QVN9gVN/gVNBAZNDQZNEQZNGQZNIgZNKgZNMQZNOAZNOgZNOwZNQwZNRAZNSwZNTQZNVQZNXQZNZAZNawZNbQZNdQZNfgZNhQZNkAZNlgZNnQZNnwZNpgZNqAZNrAZNswZNtAZNtQZNtwZNwAZNywZN0gZN3QZN4wZN7gZN9gZN/AZN/gZNBgdNDAdNDgdNFgdNFwdNHgdNJQdNLAdNNAdNNQdNPAdNPgdNPwdNRQdNRwdNTgdNVQdNVgdNVwdNWQdNYQdNYgdNZwdNbwdNdAdNegdNfAdNgwdNhwdNjQdNlQdNnQdNpgdNrgdNtQdNtwdNuwdNwQdNyQdNygdN0QdN2AdN3wdN5wdN7gdN+AdN/AdNAQhNBQhNDQhNEghNGghNGwhNHwhNJwhNLwhNNwhNPghNRghNTQhNUQhNVwhNWQhNXQhNZghNbQhNcwhNewhNgwhNighNiwhNjAhNjghNlghNoghNqAhNrQhNtAhNtQhNtghNuAhNvwhNwQhNxwhNzwhN2AhN3QhN5AhN5ghN5whN7whN8AhN+AhN/ghNBwlNEglNGQlNIQlNKQlNMAlNNwlNPwlNRwlNTQlNVAlNVglNXglNZQlNawlNbQlNcwlNeglNewlNfAlNfglNiglNkglNmglNoQlNowlNqwlNswlNuwlNwAlNxglNyAlNzwlN1glN3AlN4wlN5AlN5QlN5wlN7wlN9glN+glNAgpNCgpNCwpNEApNFQpNHQpNHgpNIgpNKQpNLQpNNQpNNgpNPQpNRgpNSwpNUwpNWApNXwpNYQpNaApNagpNcQpNeApNegpNgQpNgwpNiApNkApNlQpNnQpNngpNogpNqgpNsQpNuApNwApNxwpNzwpN1gpN3QpN3wpN4ApN5wpN6ApN6QpN6wpN9ApN+wpN/QpNBQtNCgtNEgtNEwtNHAtNJAtNKQtNMAtNMgtNOQtNOgtNOwtNPQtNSAtNTAtNVAtNWwtNZwtNbgtNbwtNcAtNcgtNeAtNgQtNiQtNkgtNnQtNoQtNpgtNrwtNtQtNwAtNxwtNyQtNygtNzgtN2gtN4QtN6QtN7wtN9gtN/gtNBAxNDAxNEwxNFQxNFgxNHQxNJAxNJgxNKwxNMwxNNAxNOwxNQAxNSwxNUwxNWQxNXwxNZgxNZwxNaAxNagxNdgxNfQxNhQxNigxNkgxNmQxNoQxNqQxNsQxNugxNvwxNyAxNzwxN0QxN2AxN4AxN6gxN7gxN9QxN9wxN+AxNAA1NCA1NDg1NEA1NFg1NHQ1NJA1NKg1NMQ1NMw1NOg1NOw1NPA1NPg1NRA1NRg1NTQ1NTg1NTw1NUQ1NWA1NXQ1NZQ1NbQ1Ndg1NfQ1NhQ1Niw1Nkg1NlA1NnA1NpA1Nqg1NrA1NsA1NtQ1NuQ1NwA1Nwg1Nyg1N0Q1N2Q1N3w1N5w1N7A1N9A1N/A1NAw5NCg5NCw5NDA5NDg5NFg5NHA5NJA5NLA5NOA5NQA5NRw5NSQ5NSg5NTg5NVg5NXg5NZQ5NbA5Ncw5NdQ5New5NgA5Nhw5NkQ5NlQ5NnA5NpA5Nqw5NsQ5Nsw5NvA5NyA5Nzw5N0Q5N0g5N2Q5N3g5N5A5N6Q5N8A5N8Q5N8g5N9A5N/A5N/Q5NAg9NDQ9NFQ9NIQ9NKQ9NLg9NNQ9NPg9NQw9NSw9NVg9NXA9NZA9NaQ9NcQ9Neg9NgA9NiA9Njw9NkQ9Nlw9NmQ9NnQ9Npg9NrQ9Nrg9Nrw9NsQ9NuQ9NwQ9NyQ9N0A9N0g9N0w9N2g9N3g9N4w9N6g9N7A9N9A9N9Q9N/A9NAhBNCBBNEBBNERBNGxBNHxBNIxBNKhBNMhBNOBBNOhBNQhBNSxBNUhBNWRBNYRBNZxBNaxBNcBBNexBNghBNixBNkxBNmRBNmxBNoxBNqxBNshBNsxBNtBBNthBNvhBNxhBNyxBN1BBN2hBN4RBN5hBN7xBN9hBN+hBNARFNAxFNBBFNCxFNEBFNHBFNIBFNJxFNLxFNMxFNORFNOxFNQxFNSRFNSxFNUBFNWBFNYBFNZxFNbxFNexFNgxFNixFNkhFNmhFNnxFNpRFNrBFNsxFNuxFNxBFNyxFNzxFN1hFN3BFN5BFN7BFN8xFN+xFN/BFNABJNBxJNCRJNChJNFRJNHBJNHhJNHxJNJhJNJxJNKBJNKhJNMRJNPBJNQhJNTRJNUhJNWRJNXRJNYxJNahJNbBJNcxJNeBJNgRJNhhJNjRJNkxJNmhJNnBJNohJNqhJNrxJNthJNtxJNuBJNuhJNwRJNyBJNyRJNyhJNzBJN1RJN3RJN5RJN7BJN8xJN9BJN9RJN9xJN/hJNABNNARNNCRNNExNNFxNNHxNNJxNNKBNNMBNNMRNNPRNNQxNNSRNNSxNNUhNNVBNNWhNNYhNNZhNNbBNNbhNNchNNeBNNfxNNhxNNjhNNlhNNlxNNnxNNpxNNrhNNtBNNuhNNwRNNwxNNyhNNzBNN1BNN1RNN3RNN6BNN8BNN8RNN9hNN/BNN/hNNBBRNDBRNFBRNHBRNIBRNJxRNKRRNLhRNNhRNPRRNRRRNShRNUBRNUhRNWhRNYhRNZhRNbRRNbxRNcBRNdhRNfBRNgxRNhBRNhRRNhxRNjhRNkBRNkRRNmRRNoBRNpxRNsRRNtRRNuhRNwRRNwhRNwxRNxRRN0RRN1xRN3BRN5BRN6xRN7RRN7hRN9BRN9hRN/RRN/xRNABVNBBVNDxVNFxVNGBVNIBVNIRVNLRVNNBVNNRVNNhVNOBVNQBVNRxVNTxVNVxVNXRVNZBVNZRVNZhVNaBVNcBVNeRVNfhVNhxVNixVNlxVNnRVNpRVNrRVNsxVNuhVNwhVNxxVNzhVN1hVN3hVN4xVN6xVN7BVN8hVN+RVN/RVNBhZNERZNGRZNIRZNIhZNJxZNMxZNOhZNQxZNSBZNThZNUBZNXBZlKE1jFk1lFk1sFk1uFk11Fk13Fk14Fk1+Fk2HFk2PFk2QFk2XFk2cFk2hFk2mFk2tFk21Fk29Fk3FFk3NFk3VFk3eFk3pFk3yFk35Fk36Fk37Fk39Fk0FF00LF00SF00TF00UF00WF00bF00iF00jF00kF00mF00rF00zF000F006F01DF01KF01TF01aF01bF01cF01eF01mF01sF011F018F01+F02GF02HF02OF02TF02bF02hF02pF02qF02xF02yF02zF021F03BF03JF03QF03YF03gF03oF03vF032F03/F00HGE0OGE0UGE0bGE0dGE0lGE0tGE01GE02GE06GE1CGE1OGE1SGE1ZGE1bGE1jGE1qGE1sGE10GE17GE18GE19GE1/GE2LGE2XGE2fGE2mGE2uGE2yGE25GE26GE27GE29GE3GGE3RGE3ZGE3eGE3nGE3uGE3vGE3wGE3yGE36GE0BGU0IGU0KGU0LGU0SGU0TGU0UGU0WGU0dGU0lGU0mGU0uGU0vGU03GU0+GU1GGU1HGU1OGU1QGU1XGU1bGU1kGU1pGU10GU17GU2CGU2KGU2SGU2YGU2aGU2gGU2nGU2tGU25GU2/GU3EGU3MGU3NGU3UGU3cGU3dGU3kGU3sGU31GU39GU0FGk0LGk0NGk0VGk0ZGk0gGk0iGk0tGk01Gk09Gk1BGk1HGk1MGk1TGk1VGk1WGk1dGk1jGk1sGk1yGk16Gk2BGk2CGk2DGk2FGk2NGk2XGk2bGk2mGk2vGk22Gk24Gk25Gk3BGk3HGk3OGk3QGk3bGk3iGk3jGk3kGk3mGk3uGk32Gk3+Gk0GG00HG00MG00UG00cG00iG00kG00rG00tG00zG007G01BG01DG01KG01TG01aG01bG01cG01eG01mG01tG010G018G02BG02IG02NG02UG02WG02dG02eG02fG02hG02pG02xG021G029G03FG03JG03RG03ZG03aG03iG03pG03tG031G032G039G03/G00LHE0SHE0THE0UHE0WHE0eHE0kHE0mHE0qHE0uHE01HE02HE03HE05HE1AHE1CHE1JHE1KHE1LHE1NHE1VHE1hHE1mHE1uHE11HE19HE2DHE2KHE2RHE2ZHE2hHE2oHE2tHE21HE22HE2+HE3GHE3OHE3XHE3eHE3fHE3gHE3iHE3sHE3wHE37HE0EHU0LHU0MHU0NHU0PHU0XHU0dHU0jHU0qHU0rHU0sHU0uHU01HU08HU1CHU1JHU1LHU1MHU1THU1ZHU1fHU1nHU1vHU1wHU15HU2BHWVHP/a4UeAAAABdcsMHAAAoSwRLDEsVSxxLJ0suSzJLN0tBS09LU0tYS1tLXEthS29Ldkt5S35Lg0uIS5BLlUucS59LoEulS61LtUu4S7lLvkvDS8ZLy0vTS9xL4kvqS+xL7UvyS/VL+kv/TQoBTQ8BTR0BTSUBTS0BTTkBTT8BTUIBTUMBTUgBTVEBTVkBTWABTWsBTXYBTXkBTX4BTYABTYEBTYUBTYoBTZUBTZ0BTaMBTacBTasBTbABTbgBTcABTccBTcsBTdABTdwBTecBTfEBTfkBTfwBTf0BTQICTQYCTQoCTQ4CTRMCTSECTS0CTTMCTTgCTT0CTUUCTUcCTUgCTU0CTVICTVoCTWECTWkCTWwCTW0CTXICTXQCTXUCTXoCTYACTYQCTYkCTZYCTZsCTaECTawCTbUCTbwCTb4CTb8CTcQCTcgCTc0CTdQCTd8CTecCTe0CTfECTfYCTfkCTfoCTf4CTQMDTQwDTRQDTRwDTSUDTTEDTTQDTTUDTToDTUQDTUsDTVIDTVsDTWIDTWgDTW8DTXIDTXMDTXgDTX0DTYgDTY4DTZYDTZ8DTacDTa4DTbkDTcMDTccDTcwDTdoDTeUDTekDTe4DTfYDTfsDTf8DTQQETQ0ETREETRYETR4ETSEETSIETScETS0ETTQETTYETTcETTwETUQETUcETUgETU0ETVcETV8ETWYETWkETW4ETXIETXcETXoETXsETYAETYgETY0ETZEETZYETZwETacETbUETbkETb4ETcwETdMETdwETd8ETeQETecETewETfMETfgETf8ETQYFTQ4FTRYFTR4FTSUFTSgFTSkFTS0FTTIFTTcFTUAFTUkFTVAFTVUFTVsFTWMFTWsFTXEFTXwFTYEFTY0FTZIFTZcFTZ4FTaMFTasFTbEFTbYFTb4FTcoFTc8FTdQFTeAFTesFTfEFTfoFTfwFTf0FTQIGTQgGTQsGTQwGTRAGTRUGTR0GTSAGTSEGTSYGTS4GTTUGTT8GTUgGTUwGTVEGTVkGTWEGTWgGTWwGTXEGTXkGTXwGTX0GTYIGTYkGTZQGTZoGTZ4GTaMGTacGTasGTbAGTbsGTb4GTb8GTcQGTc8GTdYGTeEGTecGTfIGTfQGTfUGTfoGTf0GTQIHTQQHTQUHTQoHTQ0HTRIHTRsHTSIHTSkHTTAHTTkHTUMHTUYHTUsHTVIHTV0HTWYHTWsHTXMHTXgHTXsHTYAHTYYHTYsHTZEHTZkHTaEHTaQHTaUHTaoHTbIHTbYHTboHTb8HTcUHTc4HTdUHTdwHTeMHTesHTfIHTQAITQQITQkITREITRYITR4ITSMITSsITS0ITS4ITTMITTUITTYITTsITUIITUoITVAITVUITVgITVwITWEITWQITWUITWoITXEITXcITX8ITYEITYIITYcITZIITZoITaYITawITbEITbwITcAITcUITcsITdMITdYITdcITdwITeEITesITfQITfwITQIJTQUJTQYJTQsJTRYJTR0JTR8JTSAJTSUJTS0JTTQJTTsJTUMJTUsJTVEJTVUJTVoJTWIJTWkJTWwJTXEJTXcJTYIJTY4JTZYJTZgJTZkJTZ4JTaIJTacJTakJTaoJTa8JTbcJTb8JTcQJTccJTcwJTdMJTdoJTeAJTesJTfMJTfkJTf4JTQYKTQ8KTRQKTRkKTSEKTSYKTSwKTTEKTToKTUEKTUQKTUUKTUoKTU8KTVcKTVwKTWAKTWUKTWkKTW4KTXUKTXkKTX4KTYIKTYcKTYwKTZQKTZkKTaEKTaYKTa4KTbUKTbwKTcQKTcsKTdMKTdoKTeQKTe8KTfIKTfMKTfgKTfwKTQELTQkLTQ4LTRcLTRoLTRsLTSALTSgLTS0LTTELTTYLTUELTUsLTVALTVgLTV8LTWsLTXYLTXwLTX8LTYALTYULTY0LTZALTZELTZYLTaALTaULTaoLTa0LTa4LTbMLTbkLTcQLTc0LTdILTd4LTeULTe0LTfMLTfoLTfwLTf0LTQIMTQgMTRAMTRoMTSEMTSUMTSoMTS8MTTgMTT8MTUQMTU8MTVEMTVIMTVcMTV0MTWMMTW4MTXoMTYEMTYMMTYQMTYkMTY4MTZYMTZ0MTaUMTa0MTa8MTbAMTbUMTbgMTbkMTb4MTcMMTcYMTccMTcwMTdAMTdUMTdwMTeQMTfIMTfwMTQQNTQwNTQ8NTRQNTRoNTSENTSgNTS4NTTINTTcNTUINTUUNTUoNTVUNTVwNTWENTWkNTXENTXQNTXUNTXoNTYENTYkNTY8NTZMNTZgNTaANTagNTasNTa8NTbQNTbgNTb0NTcENTcYNTc4NTdUNTd0NTeMNTeUNTeYNTesNTfANTfINTfMNTfgNTQAOTQcOTRIOTRoOTSAOTSgOTSoOTSsOTTAOTTwOTUQOTU0OTVIOTVoOTWIOTWkOTXAOTXQOTXkOTX8OTYQOTYsOTZkOTaAOTagOTa8OTbIOTbcOTboOTbsOTcAOTcwOTdYOTd0OTeIOTegOTe0OTfgOTQEPTQYPTREPTRkPTSUPTScPTSgPTS0PTTIPTTkPTTwPTT0PTUIPTUcPTU8PTVoPTWAPTWIPTWMPTWgPTW0PTXUPTXgPTXkPTX4PTYQPTYwPTZAPTZUPTZgPTZwPTaEPTaQPTaUPTaoPTbUPTb0PTcUPTc0PTdcPTd0PTeIPTecPTesPTfAPTfkPTQAQTQYQTQwQTRUQTSIQTScQTS4QTTYQTTkQTT4QTUYQTUkQTUoQTU8QTVYQTV0QTWUQTWoQTW8QTXQQTX8QTYYQTYkQTYoQTY8QTZcQTZoQTZ8QTacQTa8QTboQTcIQTcQQTcUQTcoQTc8QTdIQTdMQTdgQTd4QTeUQTeoQTe0QTe4QTfMQTfkQTf4QTQgRTQ8RTRQRTR8RTSQRTSsRTTIRTTcRTToRTT8RTUcRTUoRTU8RTVQRTVwRTWQRTWsRTXMRTX8RTYERTYIRTYcRTY8RTZYRTZ4RTaMRTakRTbARTbcRTb8RTcIRTcMRTcgRTc4RTdMRTdoRTeARTegRTeoRTesRTfARTfcRTf8RTQQSTQ4STRkSTSMSTS4STTUSTUASTUYSTVESTVYSTVwSTWESTWcSTWsSTXASTXcSTXwSTX8STYASTYUSTYoSTZESTZcSTZsSTaASTaYSTa4STbMSTb4STcUSTdASTdMSTdQSTdkSTdsSTdwSTeESTekSTfASTfsSTQUTTQ0TTRsTTSMTTSwTTTUTTUETTUcTTUoTTU8TTVMTTVgTTV4TTWUTTWoTTW0TTXETTXYTTXwTTYMTTYsTTZITTZsTTaMTTasTTbITTbgTTb4TTcITTccTTcsTTdATTdkTTeETTewTTfUTTfoTTf0TTQIUTQgUTRAUTRgUTR8UTSQUTSgUTS0UTTIUTTQUTTUUTToUTUEUTUkUTU4UTVEUTVYUTV4UTWAUTWEUTWUUTWoUTXQUTXoUTYAUTYsUTZUUTZ0UTaQUTasUTbkUTb4UTckUTdUUTdsUTeAUTegUTfIUTfUUTfoUTQMVTQgVTRMVTRwVTSUVTTEVTTwVTT4VTT8VTUQVTUsVTVMVTVsVTWEVTWwVTXQVTXcVTXgVTX0VTYIVTYUVTYYVTYoVTY8VTZsVTaEVTakVTbEVTbcVTb4VTcAVTcEVTcYVTcsVTdIVTdQVTdUVTdoVTdwVTd0VTeIVTecVTfAVTfYVTfwVTQEWTQQWTQUWTQoWTRUWTR0WTSYWTSsWTTcWTT4WTUEWTUIWTUcWTUwWTU8WTVQWTWAWTWQWTWkWTW0WTXIWTXwWTYIWTYUWTYYWTYsWTZQWTZsWTaAWTaUWTaoWTbEWTbkWTcEWTcMWTcQWTckWTcsWTcwWTdEWTdkWTdwWTd0WTeIWTe0WTfAWTfEWTfYWTQEXTQkXTQ8XTRoXTR8XTSoXTS8XTTgXTT4XZShNQRdNQhdNRxdNThdNURdNUhdNVxdNYhdNahdNcBdNcxdNdBdNeRdNfRdNghdNixdNkhdNlxdNnxdNpRdNrhdNuRdNxRdNzRdN1BdN1hdN1xdN3BdN3hdN3xdN5BdN7BdN8xdN+hdN/RdN/hdNAxhNCxhNEhhNGBhNHBhNIRhNIxhNJBhNKRhNKxhNLBhNMRhNORhNPhhNRhhNURhNVhhNWhhNXxhNZxhNaxhNcBhNeBhNgxhNjxhNmxhNoxhNqhhNsRhNthhNwRhNxBhNxRhNyhhN1RhN3RhN4hhN5RhN5hhN6xhN9hhN+BhN+RhN/hhNBRlNDxlNGhlNIRlNKhlNMxlNOxlNQhlNSxlNTxlNVBlNWhlNXxlNYhlNYxlNaBlNbRlNeBlNfxlNhhlNiBlNiRlNjhlNlhlNmRlNnhlNpBlNqxlNsRlNvRlNwxlNyBlN0RlN2BlN4RlN6BlN8BlN8xlN9BlN+RlNARpNCRpNDBpNERpNGBpNHRpNIRpNJhpNMRpNORpNOxpNPBpNQBpNRRpNSxpNUBpNWhpNYRpNZxpNahpNaxpNcBpNdhpNfhpNiRpNixpNjBpNkRpNnxpNqhpNrRpNrhpNsxpNvRpNxRpNyxpNzxpN1BpN3xpN6hpN7BpN7RpN8hpN9BpN9RpN+hpNAhtNCxtNEBtNGBtNIBtNIxtNKBtNLBtNMRtNNxtNPxtNQhtNRxtNThtNURtNUhtNVxtNYhtNZBtNZRtNahtNcRtNeBtNgBtNhRtNjBtNkRtNlRtNmhtNpRtNrRtNtBtNuRtNwRtNyBtNzRtN1RtN3htN5htN7BtN8RtN+htN/htNAxxNDxxNGhxNIhxNJRxNKRxNLRxNMhxNPRxNQRxNRhxNURxNWRxNZRxNahxNchxNeRxNexxNfBxNgRxNhxxNjhxNlRxNlxxNmBxNnRxNnxxNoBxNpRxNrBxNsRxNuhxNwhxNyhxN0hxN1RxN1hxN2xxN5hxN9BxN/xxNAh1NAx1NCB1NEx1NFR1NFh1NGx1NIR1NJx1NMh1NOR1NQB1NRh1NUB1NVx1NXR1NYx1Nax1NdB1Ndx1NeB1NfR1NhR1Nhx1lRz/3XCkAAAAAXXLEBwAAKEt/S91NBQFNMwFNOgFNngFNwgFN1gFNJwJNNAJNXAJNewJN6AJNKwNNXQNNYwNNagNNqQNNlwRNIAVNSwVNVgVNbAVNdwVNhwVNxAVNywVN2gVN7AVNAwZNhAZNJAdNKwdNggdN1wdN7QdNbAhNcghNoAhNpwhNxghN/QhNGAlNLwlNTAlNiAlN1QlN2wlNKApNPApN1QpNZQtNdwtNtAtN2AtNAwxNWAxNXgxNdAxNFQ1NIw1NfA1Nig1N3g1NAg5NGw5NNg5NZA5Nxg5N4w5NHw9NWw9N2Q9NARBNBxBNKRBNURBNWBBNZhBN2RBNGhFNeRFNpBFNshFNyhFN2xFNYhJNchJNoRJNOxNNQhNNWRNNdxNNfhNNsxNNuRNNAxRNPBRNexRNphRNzxRN1hRNKxVNXBVNlRVNnBVNshVNuRVN8RVNMRZNORZNWhZNChdNORdNaxdNjRdNoBdNvxdNzxdN7hdNExhNTBhNiRhNlRhNpRhNABlNPRlNVhlNehlNnxlNphlNtxlNvhlN4xlNRhpNXBpNYhpNcRpNMhtNbBtN6BtNCRxNXxxNghxNHB1NIh1NUh1NWB1NXh1lRz/5wo9gAAAAXXLFBwAAKEsCSwpLE0saSyJLJUssSzBLNUs4Sz9LQktES0VLTUtRS1ZLX0tiS2RLZUttS3RLd0t8S4JLhkuOS5NLmkujS6tLs0u8S8FLxEvJS9FL2kvgS+hL8EvzS/hL/U0AAU0GAU0JAU0NAU0QAU0SAU0TAU0bAU0jAU0rAU0uAU00AU03AU09AU1GAU1PAU1XAU1eAU1mAU1pAU1xAU10AU13AU18AU2EAU2IAU2QAU2TAU2bAU2hAU2lAU2qAU2uAU22AU2+AU3FAU3JAU3OAU3RAU3XAU3aAU3iAU3lAU3oAU3vAU33AU0AAk0EAk0JAk0NAk0RAk0UAk0WAk0XAk0fAk0iAk0oAk0rAk0xAk03Ak07Ak1DAk1LAk1QAk1YAk1fAk1nAk1wAk14Ak1+Ak2CAk2HAk2KAk2MAk2NAk2VAk2ZAk2fAk2iAk2qAk2zAk26Ak3CAk3GAk3LAk3SAk3aAk3dAk3lAk3rAk3vAk30Ak39Ak0BA00KA00SA00aA00jA00mA00sA00vA004A007A01CA01JA01QA01ZA01gA01mA01tA012A017A01+A02GA02MA02UA02dA02lA02sA020A023A026A03BA03FA03KA03NA03PA03QA03YA03gA03jA03nA03sA030A035A039A00CBE0LBE0QBE0UBE0cBE0lBE0rBE0yBE06BE1CBE1LBE1OBE1VBE1dBE1kBE1nBE1sBE1wBE11BE1+BE2GBE2LBE2PBE2UBE2aBE2dBE2lBE2oBE2qBE2rBE2zBE23BE28BE2/BE3BBE3CBE3KBE3RBE3aBE3dBE3iBE3lBE3qBE3xBE32BE39BE0EBU0MBU0UBU0cBU0jBU0sBU0wBU01BU0+BU1HBU1OBU1TBU1ZBU1hBU1pBU1vBU1yBU14BU17BU1/BU2CBU2IBU2LBU2QBU2VBU2dBU2hBU2pBU2wBU20BU28BU2/BU3FBU3IBU3OBU3SBU3VBU3bBU3eBU3mBU3pBU3vBU34BU0ABk0GBk0PBk0TBk0bBk0kBk0sBk0zBk02Bk09Bk1GBk1KBk1PBk1XBk1fBk1mBk1qBk1vBk13Bk2ABk2HBk2KBk2SBk2YBk2cBk2hBk2lBk2qBk2uBk22Bk25Bk3CBk3FBk3NBk3UBk3XBk3fBk3lBk3oBk3wBk34Bk37Bk0AB00IB00LB00QB00ZB00gB00nB00uB003B006B01BB01EB01JB01QB01YB01bB01kB01pB01xB012B015B01+B02FB02JB02PB02XB02fB02oB02wB020B025B029B03DB03MB03TB03aB03hB03pB03wB03zB031B032B03+B00DCE0HCE0PCE0UCE0dCE0hCE0pCE0xCE05CE1ACE1ICE1PCE1TCE1WCE1bCE1fCE1oCE1vCE11CE19CE2FCE2NCE2QCE2YCE2bCE2hCE2kCE2qCE2vCE23CE26CE2+CE3DCE3JCE3RCE3aCE3fCE3iCE3pCE3yCE36CE0ACU0JCU0MCU0UCU0bCU0jCU0rCU0yCU05CU1BCU1JCU1PCU1TCU1YCU1gCU1nCU1qCU1vCU11CU19CU2ACU2DCU2JCU2MCU2UCU2cCU2gCU2lCU2tCU21CU29CU3CCU3FCU3KCU3RCU3YCU3eCU3mCU3pCU3xCU34CU38CU0ECk0NCk0SCk0XCk0gCk0kCk0rCk0vCk04Ck0/Ck1ICk1NCk1VCk1aCk1eCk1jCk1nCk1sCk1zCk13Ck18Ck2ACk2FCk2KCk2SCk2XCk2gCk2kCk2sCk2zCk26Ck3CCk3JCk3RCk3YCk3bCk3iCk3qCk3tCk32Ck36Ck3/Ck0HC00MC00VC00eC00mC00rC00vC000C008C00/C01CC01KC01OC01WC01dC01gC01mC01pC01xC010C016C02DC02LC02UC02XC02fC02jC02oC02xC023C026C03CC03FC03MC03QC03TC03ZC03cC03jC03rC03xC034C00ADE0GDE0ODE0RDE0YDE0fDE0jDE0oDE0tDE02DE09DE1CDE1FDE1NDE1VDE1bDE1hDE1pDE1sDE1vDE11DE14DE1/DE2HDE2MDE2UDE2bDE2jDE2rDE2zDE28DE3BDE3KDE3ODE3TDE3aDE3iDE3lDE3nDE3oDE3wDE3zDE36DE0CDU0KDU0NDU0SDU0YDU0fDU0mDU0sDU0wDU01DU09DU1ADU1DDU1IDU1QDU1TDU1aDU1fDU1nDU1vDU14DU1/DU2HDU2NDU2RDU2WDU2eDU2mDU2pDU2uDU2yDU23DU27DU2/DU3EDU3MDU3TDU3bDU3hDU3pDU3uDU32DU3+DU0FDk0NDk0QDk0YDk0eDk0mDk0uDk0xDk03Dk06Dk1CDk1FDk1MDk1QDk1YDk1gDk1nDk1uDk1yDk13Dk19Dk2CDk2JDk2MDk2ODk2PDk2XDk2eDk2mDk2tDk2wDk21Dk2+Dk3BDk3HDk3KDk3NDk3UDk3bDk3gDk3mDk3rDk3zDk32Dk3/Dk0ED00HD00PD00XD00aD00gD00jD00rD00wD003D01AD01FD01ND01QD01YD01eD01mD01rD01zD018D02CD02KD02OD02TD02WD02bD02fD02oD02wD02zD027D03DD03LD03OD03VD03cD03gD03lD03pD03uD033D03+D00EEE0KEE0TEE0WEE0YEE0ZEE0hEE0lEE0sEE00EE03EE08EE1EEE1NEE1UEE1bEE1jEE1pEE1tEE1yEE11EE19EE2EEE2NEE2VEE2YEE2dEE2lEE2tEE21EE24EE3AEE3IEE3NEE3WEE3cEE3jEE3oEE3xEE34EE38EE3/EE0GEU0NEU0SEU0VEU0bEU0eEU0iEU0pEU0xEU01EU04EU09EU1FEU1IEU1NEU1SEU1aEU1iEU1pEU1xEU10EU16EU19EU2FEU2NEU2UEU2cEU2hEU2nEU2uEU21EU29EU3GEU3NEU3REU3YEU3eEU3mEU3uEU31EU3+EU0CEk0FEk0MEk0PEk0XEk0aEk0hEk0pEk0sEk0zEk02Ek0+Ek1EEk1HEk1PEk1UEk1bEk1fEk1lEk1pEk1uEk11Ek16Ek2DEk2IEk2PEk2VEk2ZEk2eEk2kEk2sEk2xEk25Ek28Ek3DEk3LEk3OEk3XEk3fEk3nEk3uEk32Ek35Ek38Ek0DE00LE00OE00QE00RE00ZE00hE00qE00zE002E008E00/E01FE01IE01NE01RE01WE01cE01kE01oE01rE01wE010E016E02BE02JE02QE02ZE02hE02pE02wE022E028E03AE03FE03JE03OE03XE03fE03iE03qE03zE034E037E00AFE0GFE0OFE0WFE0eFE0iFE0mFE0rFE0wFE04FE0/FE1HFE1MFE1PFE1UFE1cFE1kFE1oFE1rFE1yFE14FE1+FE2GFE2JFE2MFE2TFE2bFE2iFE2pFE2sFE2uFE2vFE23FE28FE3EFE3HFE3KFE3QFE3TFE3ZFE3eFE3mFE3pFE3wFE3zFE34FE37FE0CFU0GFU0JFU0RFU0aFU0jFU0mFU0sFU0vFU03FU06FU1CFU1JFU1RFU1ZFU1fFU1nFU1qFU1yFU17FU2AFU2JFU2NFU2QFU2WFU2ZFU2fFU2nFU2vFU21FU28FU3EFU3JFU3QFU3YFU3gFU3lFU3uFU30FU37FU3/FU0IFk0LFk0TFk0bFk0kFk0pFk0sFk0yFk01Fk08Fk1FFk1KFk1NFk1SFk1VFk1bFk1eFk1iFk1nFk1rFk1wFk1zFk16Fk2AFk2JFk2SFk2ZFk2eFk2jFk2oFk2vFk23Fk2/Fk3HFk3PFk3XFk3gFk3jFk3rFk30Fk38Fk3/Fk0HF00NF00VF00YF2UoTR0XTSUXTSgXTS0XTTYXTTwXTUUXTUwXTVUXTV0XTWAXTWgXTW4XTXcXTXsXTYAXTYkXTZAXTZUXTZ0XTaMXTawXTbQXTbcXTboXTcAXTcMXTcsXTdIXTdoXTeIXTeoXTfEXTfgXTQEYTQkYTRAYTRYYTRoYTR8YTScYTS8YTTgYTTwYTUQYTUcYTU0YTVAYTVQYTVgYTV0YTWUYTWkYTW4YTXYYTX4YTYEYTYQYTYoYTY0YTZAYTZYYTZkYTaEYTagYTbAYTbQYTbwYTb8YTcgYTcsYTdMYTdsYTeAYTekYTfEYTfQYTfwYTQMZTQYZTQ0ZTRUZTRgZTR8ZTSgZTTEZTTkZTUAZTUkZTU0ZTVIZTVkZTV0ZTWYZTWsZTW4ZTXYZTX0ZTYQZTYwZTZQZTZcZTZwZTaIZTakZTa8ZTbIZTbgZTbsZTcEZTcYZTc8ZTdYZTd8ZTeYZTe4ZTfcZTf8ZTQcaTQoaTQ8aTRcaTRsaTR8aTSQaTScaTS8aTTcaTT8aTUMaTUkaTU4aTVEaTVgaTV8aTWUaTW4aTXQaTXwaTYQaTYcaTY8aTZIaTZQaTZUaTZ0aTaAaTagaTbEaTbQaTbsaTcMaTckaTc0aTdIaTdUaTd0aTeUaTegaTfAaTfgaTQAbTQkbTQ4bTRYbTR4bTSEbTSYbTSobTS8bTTUbTT0bTUAbTUUbTUwbTVUbTV0bTWAbTWgbTW8bTXYbTX4bTYMbTYobTY8bTZMbTZgbTaAbTaMbTasbTbMbTbcbTb8bTccbTcsbTdMbTdwbTeQbTesbTe8bTfgbTfwbTQEcTQQcTQocTQ0cTRUcTRgcTSAcTSMcTSgcTSwcTTAcTTgcTTscTT8cTUQcTUwcTU8cTVccTVocTWAcTWMcTWgcTXAcTXccTX8cTYUcTYwcTZMcTZscTaMcTaocTa8cTbgcTcAcTcgcTdAcTdkcTeEcTeQcTeccTekcTeocTfIcTfUcTf0cTQYdTQ4dTREdTRkdTR8dTSUdTS0dTTAdTTcdTT4dTUQdTUcdTU4dTVUdTVsdTWEdTWkdTXIdTXsdZUc//FHrgAAAAF1yxgcAAChLBk0uAk2cAk2JA00oBE2VBk3iBk2MB02bB03AB03lB01yCU3uC00pDU16Dk1/D00tEU1BEk2SEk11FE2XFE0XFk19Fk2sGU3GGk3DG03gG03MHE1BHU2GHWVHP/wo9cAAAABdcscHAAAoSzlLO0tDS0ZLSEtJS0pLY0tmS2hLaUtqTQEBTQIBTQMBTQQBTREBTRQBTRYBTRcBTRgBTS8BTTABTTEBTTIBTdIBTdMBTdQBTdUBTekBTesBTRUCTRgCTRoCTRsCTRwCTSMCTSQCTSUCTSYCTYsCTY4CTZACTZECTZICTaMCTaQCTaUCTaYCTacCTScDTSgDTSkDTSoDTTwDTT4DTX8DTYADTYEDTYIDTYMDTbsDTb0DTc4DTdEDTdMDTdQDTdUDTU8ETVEETZ4ETZ8ETaAETaEETaIETakETawETa4ETa8ETbAETcAETcMETcUETcYETccETXMFTXQFTXUFTXYFTYMFTYQFTYUFTYYFTcAFTcEFTcIFTcMFTdYFTdcFTdgFTdkFTTcGTTkGTYsGTYwGTY0GTY4GTY8GTcYGTccGTcgGTckGTcoGTdgGTdkGTdoGTdsGTdwGTekGTeoGTesGTewGTe0GTTsHTT0HTfQHTfcHTfkHTfoHTfsHTZwITZ0ITZ4ITZ8ITeMITeUITQ0JTQ4JTQ8JTRAJTREJTYQJTYUJTYYJTYcJTdwKTd4KTUMLTUQLTUULTUYLTUcLTWELTWILTWMLTWQLTZgLTZkLTZoLTZsLTZwLTbsLTbwLTb0LTb4LTb8LTcYLTcgLTdQLTdULTdYLTdcLTRIMTRQMTUYMTUcMTUgMTUkMTUoMTXAMTXEMTXIMTXMMTeYMTekMTesMTewMTe0MTfQMTfYMTTIOTTMOTTQOTTUOTUYOTUgOTY0OTZAOTZIOTZMOTZQOTcIOTcMOTcQOTcUOTc4OTdAOTQgPTQkPTQoPTQsPTQwPTRsPTRwPTR0PTR4PTVEPTVIPTVMPTVQPTVUPTc8PTdEPTRcQTRoQTRwQTR0QTR4QTXYQTXcQTXgQTXkQTXoQTQARTQIRTRYRTRcRTRgRTRkRTXURTXYRTXcRTXgRTQYSTQgSTRASTRESTRISTRMSTRQSTRsSTR0STTcSTTgSTTkSTToSTTsSTUgSTUkSTUoSTUsSTUwSTf0STf8STQ8TTRITTRQTTRUTTRYTTTcTTTgTTTkTTToTTeMTTeQTTeUTTeYTTecTTWwUTW4UTY0UTY8UTa0UTbAUTbIUTbMUTbQUTcsUTcwUTc0UTc4UTeoUTewUTfwUTf4UTQoVTQsVTQwVTQ0VTQ4VTScVTSgVTSkVTSoVTZEVTZIVTZMVTZQVTQwWTQ0WTQ4WTQ8WTRAWTS0WTS4WTS8WTTAWTVYWTVcWTVgWTVkWTXQWTXYWTeQWTeUWTeYWTecWTegWTbsXTbwXTb0XTb4XTUgYTUkYTUoYTUsYTYUYTYYYTYcYTYgYTZEYTZIYTZMYTZQYTcwYTc0YTc4YTc8YTdAYTQcZTQkZTW8ZTXAZTXEZTXIZTXMZTbMZTbQZTbUZTbYZTSgaTSkaTSoaTSsaTSwaTVIaTVQaTZMaTZYaTZgaTZkaTZoaTaEaTaIaTaMaTaQaTaUaTbUaTbcaTdYaTdcaTdgaTdkaTdoaTQUcTQYcTQccTQgcTVscTVwcTV0cTV4cTegcTescTe0cTe4cTe8cTfYcTfccTfgcTfkcTfocTUgdTUodZXWHVQpjb29yZEluZGV4csgHAABdcskHAABLAE2IHYZyygcAAGFVC2xhYmVsT2Zmc2V0cssHAABNiB1OfYdVEm1pbmltdW1MYWJlbFJhZGl1c3LMBwAATYgdRwAAAAAAAAAAfYdVCGRyYXdNb2Rlcs0HAABNiB1LAn2HVQhvcHRpb25hbHLOBwAAfXLPBwAAKFUMc2VyaWFsTnVtYmVyctAHAACIiU2IHUsBfXLRBwAAKEsCXXLSBwAASwFhSwNdctMHAABLAmFLBF1y1AcAAEsDYUsFXXLVBwAASwRhSwZdctYHAABLBWFLB11y1wcAAEsGYUsIXXLYBwAASwdhSwldctkHAABLCGFLCl1y2gcAAEsJYUsLXXLbBwAASwphSwxdctwHAABLC2FLDV1y3QcAAEsMYUsOXXLeBwAASw1hSw9dct8HAABLDmFLEF1y4AcAAEsPYUsRXXLhBwAASxBhSxJdcuIHAABLEWFLE11y4wcAAEsSYUsUXXLkBwAASxNhSxVdcuUHAABLFGFLFl1y5gcAAEsVYUsXXXLnBwAASxZhSxhdcugHAABLF2FLGV1y6QcAAEsYYUsaXXLqBwAASxlhSxtdcusHAABLGmFLHF1y7AcAAEsbYUsdXXLtBwAASxxhSx5dcu4HAABLHWFLH11y7wcAAEseYUsgXXLwBwAASx9hSyFdcvEHAABLIGFLIl1y8gcAAEshYUsjXXLzBwAASyJhSyRdcvQHAABLI2FLJV1y9QcAAEskYUsmXXL2BwAASyVhSyddcvcHAABLJmFLKF1y+AcAAEsnYUspXXL5BwAASyhhSypdcvoHAABLKWFLK11y+wcAAEsqYUssXXL8BwAASythSy1dcv0HAABLLGFLLl1y/gcAAEstYUsvXXL/BwAASy5hSzBdcgAIAABLL2FLMV1yAQgAAEswYUsyXXICCAAASzFhSzNdcgMIAABLMmFLNF1yBAgAAEszYUs1XXIFCAAASzRhSzZdcgYIAABLNWFLN11yBwgAAEs2YUs4XXIICAAASzdhSzldcgkIAABLOGFLOl1yCggAAEs5YUs7XXILCAAASzphSzxdcgwIAABLO2FLPV1yDQgAAEs8YUs+XXIOCAAASz1hSz9dcg8IAABLPmFLQF1yEAgAAEs/YUtBXXIRCAAAS0BhS0JdchIIAABLQWFLQ11yEwgAAEtCYUtEXXIUCAAAS0NhS0VdchUIAABLRGFLRl1yFggAAEtFYUtHXXIXCAAAS0ZhS0hdchgIAABLR2FLSV1yGQgAAEtIYUtKXXIaCAAAS0lhS0tdchsIAABLSmFLTF1yHAgAAEtLYUtNXXIdCAAAS0xhS05dch4IAABLTWFLT11yHwgAAEtOYUtQXXIgCAAAS09hS1FdciEIAABLUGFLUl1yIggAAEtRYUtTXXIjCAAAS1JhS1RdciQIAABLU2FLVV1yJQgAAEtUYUtWXXImCAAAS1VhS1ddcicIAABLVmFLWF1yKAgAAEtXYUtZXXIpCAAAS1hhS1pdcioIAABLWWFLW11yKwgAAEtaYUtcXXIsCAAAS1thS11dci0IAABLXGFLXl1yLggAAEtdYUtfXXIvCAAAS15hS2BdcjAIAABLX2FLYV1yMQgAAEtgYUtiXXIyCAAAS2FhS2NdcjMIAABLYmFLZF1yNAgAAEtjYUtlXXI1CAAAS2RhS2ZdcjYIAABLZWFLZ11yNwgAAEtmYUtoXXI4CAAAS2dhS2ldcjkIAABLaGFLal1yOggAAEtpYUtrXXI7CAAAS2phS2xdcjwIAABLa2FLbV1yPQgAAEtsYUtuXXI+CAAAS21hS29dcj8IAABLbmFLcF1yQAgAAEtvYUtxXXJBCAAAS3BhS3JdckIIAABLcWFLc11yQwgAAEtyYUt0XXJECAAAS3NhS3VdckUIAABLdGFLdl1yRggAAEt1YUt3XXJHCAAAS3ZhS3hdckgIAABLd2FLeV1ySQgAAEt4YUt6XXJKCAAAS3lhS3tdcksIAABLemFLfF1yTAgAAEt7YUt9XXJNCAAAS3xhS35dck4IAABLfWFLf11yTwgAAEt+YUuAXXJQCAAAS39hS4FdclEIAABLgGFLgl1yUggAAEuBYUuDXXJTCAAAS4JhS4RdclQIAABLg2FLhV1yVQgAAEuEYUuGXXJWCAAAS4VhS4ddclcIAABLhmFLiF1yWAgAAEuHYUuJXXJZCAAAS4hhS4pdcloIAABLiWFLi11yWwgAAEuKYUuMXXJcCAAAS4thS41dcl0IAABLjGFLjl1yXggAAEuNYUuPXXJfCAAAS45hS5BdcmAIAABLj2FLkV1yYQgAAEuQYUuSXXJiCAAAS5FhS5NdcmMIAABLkmFLlF1yZAgAAEuTYUuVXXJlCAAAS5RhS5ZdcmYIAABLlWFLl11yZwgAAEuWYUuYXXJoCAAAS5dhS5ldcmkIAABLmGFLml1yaggAAEuZYUubXXJrCAAAS5phS5xdcmwIAABLm2FLnV1ybQgAAEucYUueXXJuCAAAS51hS59dcm8IAABLnmFLoF1ycAgAAEufYUuhXXJxCAAAS6BhS6JdcnIIAABLoWFLo11ycwgAAEuiYUukXXJ0CAAAS6NhS6VdcnUIAABLpGFLpl1ydggAAEulYUunXXJ3CAAAS6ZhS6hdcngIAABLp2FLqV1yeQgAAEuoYUuqXXJ6CAAAS6lhS6tdcnsIAABLqmFLrF1yfAgAAEurYUutXXJ9CAAAS6xhS65dcn4IAABLrWFLr11yfwgAAEuuYUuwXXKACAAAS69hS7FdcoEIAABLsGFLsl1ygggAAEuxYUuzXXKDCAAAS7JhS7RdcoQIAABLs2FLtV1yhQgAAEu0YUu2XXKGCAAAS7VhS7ddcocIAABLtmFLuF1yiAgAAEu3YUu5XXKJCAAAS7hhS7pdcooIAABLuWFLu11yiwgAAEu6YUu8XXKMCAAAS7thS71dco0IAABLvGFLvl1yjggAAEu9YUu/XXKPCAAAS75hS8BdcpAIAABLv2FLwV1ykQgAAEvAYUvCXXKSCAAAS8FhS8NdcpMIAABLwmFLxF1ylAgAAEvDYUvFXXKVCAAAS8RhS8ZdcpYIAABLxWFLx11ylwgAAEvGYUvIXXKYCAAAS8dhS8ldcpkIAABLyGFLyl1ymggAAEvJYUvLXXKbCAAAS8phS8xdcpwIAABLy2FLzV1ynQgAAEvMYUvOXXKeCAAAS81hS89dcp8IAABLzmFL0F1yoAgAAEvPYUvRXXKhCAAAS9BhS9JdcqIIAABL0WFL011yowgAAEvSYUvUXXKkCAAAS9NhS9VdcqUIAABL1GFL1l1ypggAAEvVYUvXXXKnCAAAS9ZhS9hdcqgIAABL12FL2V1yqQgAAEvYYUvaXXKqCAAAS9lhS9tdcqsIAABL2mFL3F1yrAgAAEvbYUvdXXKtCAAAS9xhS95dcq4IAABL3WFL311yrwgAAEveYUvgXXKwCAAAS99hS+FdcrEIAABL4GFL4l1ysggAAEvhYUvjXXKzCAAAS+JhS+RdcrQIAABL42FL5V1ytQgAAEvkYUvmXXK2CAAAS+VhS+ddcrcIAABL5mFL6F1yuAgAAEvnYUvpXXK5CAAAS+hhS+pdcroIAABL6WFL611yuwgAAEvqYUvsXXK8CAAAS+thS+1dcr0IAABL7GFL7l1yvggAAEvtYUvvXXK/CAAAS+5hS/BdcsAIAABL72FL8V1ywQgAAEvwYUvyXXLCCAAAS/FhS/NdcsMIAABL8mFL9F1yxAgAAEvzYUv1XXLFCAAAS/RhS/ZdcsYIAABL9WFL911yxwgAAEv2YUv4XXLICAAAS/dhS/ldcskIAABL+GFL+l1yyggAAEv5YUv7XXLLCAAAS/phS/xdcswIAABL+2FL/V1yzQgAAEv8YUv+XXLOCAAAS/1hS/9dcs8IAABL/mFNAAFdctAIAABL/2FNAQFdctEIAABNAAFhTQIBXXLSCAAATQEBYU0DAV1y0wgAAE0CAWFNBAFdctQIAABNAwFhTQUBXXLVCAAATQQBYU0GAV1y1ggAAE0FAWFNBwFdctcIAABNBgFhTQgBXXLYCAAATQcBYU0JAV1y2QgAAE0IAWFNCgFdctoIAABNCQFhTQsBXXLbCAAATQoBYU0MAV1y3AgAAE0LAWFNDQFdct0IAABNDAFhTQ4BXXLeCAAATQ0BYU0PAV1y3wgAAE0OAWFNEAFdcuAIAABNDwFhTREBXXLhCAAATRABYU0SAV1y4ggAAE0RAWFNEwFdcuMIAABNEgFhTRQBXXLkCAAATRMBYU0VAV1y5QgAAE0UAWFNFgFdcuYIAABNFQFhTRcBXXLnCAAATRYBYU0YAV1y6AgAAE0XAWFNGQFdcukIAABNGAFhTRoBXXLqCAAATRkBYU0bAV1y6wgAAE0aAWFNHAFdcuwIAABNGwFhTR0BXXLtCAAATRwBYU0eAV1y7ggAAE0dAWFNHwFdcu8IAABNHgFhTSABXXLwCAAATR8BYU0hAV1y8QgAAE0gAWFNIgFdcvIIAABNIQFhTSMBXXLzCAAATSIBYU0kAV1y9AgAAE0jAWFNJQFdcvUIAABNJAFhTSYBXXL2CAAATSUBYU0nAV1y9wgAAE0mAWFNKAFdcvgIAABNJwFhTSkBXXL5CAAATSgBYU0qAV1y+ggAAE0pAWFNKwFdcvsIAABNKgFhTSwBXXL8CAAATSsBYU0tAV1y/QgAAE0sAWFNLgFdcv4IAABNLQFhTS8BXXL/CAAATS4BYU0wAV1yAAkAAE0vAWFNMQFdcgEJAABNMAFhTTIBXXICCQAATTEBYU0zAV1yAwkAAE0yAWFNNAFdcgQJAABNMwFhTTUBXXIFCQAATTQBYU02AV1yBgkAAE01AWFNNwFdcgcJAABNNgFhTTgBXXIICQAATTcBYU05AV1yCQkAAE04AWFNOgFdcgoJAABNOQFhTTsBXXILCQAATToBYU08AV1yDAkAAE07AWFNPQFdcg0JAABNPAFhTT4BXXIOCQAATT0BYU0/AV1yDwkAAE0+AWFNQAFdchAJAABNPwFhTUEBXXIRCQAATUABYU1CAV1yEgkAAE1BAWFNQwFdchMJAABNQgFhTUQBXXIUCQAATUMBYU1FAV1yFQkAAE1EAWFNRgFdchYJAABNRQFhTUcBXXIXCQAATUYBYU1IAV1yGAkAAE1HAWFNSQFdchkJAABNSAFhTUoBXXIaCQAATUkBYU1LAV1yGwkAAE1KAWFNTAFdchwJAABNSwFhTU0BXXIdCQAATUwBYU1OAV1yHgkAAE1NAWFNTwFdch8JAABNTgFhTVABXXIgCQAATU8BYU1RAV1yIQkAAE1QAWFNUgFdciIJAABNUQFhTVMBXXIjCQAATVIBYU1UAV1yJAkAAE1TAWFNVQFdciUJAABNVAFhTVYBXXImCQAATVUBYU1XAV1yJwkAAE1WAWFNWAFdcigJAABNVwFhTVkBXXIpCQAATVgBYU1aAV1yKgkAAE1ZAWFNWwFdcisJAABNWgFhTVwBXXIsCQAATVsBYU1dAV1yLQkAAE1cAWFNXgFdci4JAABNXQFhTV8BXXIvCQAATV4BYU1gAV1yMAkAAE1fAWFNYQFdcjEJAABNYAFhTWIBXXIyCQAATWEBYU1jAV1yMwkAAE1iAWFNZAFdcjQJAABNYwFhTWUBXXI1CQAATWQBYU1mAV1yNgkAAE1lAWFNZwFdcjcJAABNZgFhTWgBXXI4CQAATWcBYU1pAV1yOQkAAE1oAWFNagFdcjoJAABNaQFhTWsBXXI7CQAATWoBYU1sAV1yPAkAAE1rAWFNbQFdcj0JAABNbAFhTW4BXXI+CQAATW0BYU1vAV1yPwkAAE1uAWFNcAFdckAJAABNbwFhTXEBXXJBCQAATXABYU1yAV1yQgkAAE1xAWFNcwFdckMJAABNcgFhTXQBXXJECQAATXMBYU11AV1yRQkAAE10AWFNdgFdckYJAABNdQFhTXcBXXJHCQAATXYBYU14AV1ySAkAAE13AWFNeQFdckkJAABNeAFhTXoBXXJKCQAATXkBYU17AV1ySwkAAE16AWFNfAFdckwJAABNewFhTX0BXXJNCQAATXwBYU1+AV1yTgkAAE19AWFNfwFdck8JAABNfgFhTYABXXJQCQAATX8BYU2BAV1yUQkAAE2AAWFNggFdclIJAABNgQFhTYMBXXJTCQAATYIBYU2EAV1yVAkAAE2DAWFNhQFdclUJAABNhAFhTYYBXXJWCQAATYUBYU2HAV1yVwkAAE2GAWFNiAFdclgJAABNhwFhTYkBXXJZCQAATYgBYU2KAV1yWgkAAE2JAWFNiwFdclsJAABNigFhTYwBXXJcCQAATYsBYU2NAV1yXQkAAE2MAWFNjgFdcl4JAABNjQFhTY8BXXJfCQAATY4BYU2QAV1yYAkAAE2PAWFNkQFdcmEJAABNkAFhTZIBXXJiCQAATZEBYU2TAV1yYwkAAE2SAWFNlAFdcmQJAABNkwFhTZUBXXJlCQAATZQBYU2WAV1yZgkAAE2VAWFNlwFdcmcJAABNlgFhTZgBXXJoCQAATZcBYU2ZAV1yaQkAAE2YAWFNmgFdcmoJAABNmQFhTZsBXXJrCQAATZoBYU2cAV1ybAkAAE2bAWFNnQFdcm0JAABNnAFhTZ4BXXJuCQAATZ0BYU2fAV1ybwkAAE2eAWFNoAFdcnAJAABNnwFhTaEBXXJxCQAATaABYU2iAV1ycgkAAE2hAWFNowFdcnMJAABNogFhTaQBXXJ0CQAATaMBYU2lAV1ydQkAAE2kAWFNpgFdcnYJAABNpQFhTacBXXJ3CQAATaYBYU2oAV1yeAkAAE2nAWFNqQFdcnkJAABNqAFhTaoBXXJ6CQAATakBYU2rAV1yewkAAE2qAWFNrAFdcnwJAABNqwFhTa0BXXJ9CQAATawBYU2uAV1yfgkAAE2tAWFNrwFdcn8JAABNrgFhTbABXXKACQAATa8BYU2xAV1ygQkAAE2wAWFNsgFdcoIJAABNsQFhTbMBXXKDCQAATbIBYU20AV1yhAkAAE2zAWFNtQFdcoUJAABNtAFhTbYBXXKGCQAATbUBYU23AV1yhwkAAE22AWFNuAFdcogJAABNtwFhTbkBXXKJCQAATbgBYU26AV1yigkAAE25AWFNuwFdcosJAABNugFhTbwBXXKMCQAATbsBYU29AV1yjQkAAE28AWFNvgFdco4JAABNvQFhTb8BXXKPCQAATb4BYU3AAV1ykAkAAE2/AWFNwQFdcpEJAABNwAFhTcIBXXKSCQAATcEBYU3DAV1ykwkAAE3CAWFNxAFdcpQJAABNwwFhTcUBXXKVCQAATcQBYU3GAV1ylgkAAE3FAWFNxwFdcpcJAABNxgFhTcgBXXKYCQAATccBYU3JAV1ymQkAAE3IAWFNygFdcpoJAABNyQFhTcsBXXKbCQAATcoBYU3MAV1ynAkAAE3LAWFNzQFdcp0JAABNzAFhTc4BXXKeCQAATc0BYU3PAV1ynwkAAE3OAWFN0AFdcqAJAABNzwFhTdEBXXKhCQAATdABYU3SAV1yogkAAE3RAWFN0wFdcqMJAABN0gFhTdQBXXKkCQAATdMBYU3VAV1ypQkAAE3UAWFN1gFdcqYJAABN1QFhTdcBXXKnCQAATdYBYU3YAV1yqAkAAE3XAWFN2QFdcqkJAABN2AFhTdoBXXKqCQAATdkBYU3bAV1yqwkAAE3aAWFN3AFdcqwJAABN2wFhTd0BXXKtCQAATdwBYU3eAV1yrgkAAE3dAWFN3wFdcq8JAABN3gFhTeABXXKwCQAATd8BYU3hAV1ysQkAAE3gAWFN4gFdcrIJAABN4QFhTeMBXXKzCQAATeIBYU3kAV1ytAkAAE3jAWFN5QFdcrUJAABN5AFhTeYBXXK2CQAATeUBYU3nAV1ytwkAAE3mAWFN6AFdcrgJAABN5wFhTekBXXK5CQAATegBYU3qAV1yugkAAE3pAWFN6wFdcrsJAABN6gFhTewBXXK8CQAATesBYU3tAV1yvQkAAE3sAWFN7gFdcr4JAABN7QFhTe8BXXK/CQAATe4BYU3wAV1ywAkAAE3vAWFN8QFdcsEJAABN8AFhTfIBXXLCCQAATfEBYU3zAV1ywwkAAE3yAWFN9AFdcsQJAABN8wFhTfUBXXLFCQAATfQBYU32AV1yxgkAAE31AWFN9wFdcscJAABN9gFhTfgBXXLICQAATfcBYU35AV1yyQkAAE34AWFN+gFdcsoJAABN+QFhTfsBXXLLCQAATfoBYU38AV1yzAkAAE37AWFN/QFdcs0JAABN/AFhTf4BXXLOCQAATf0BYU3/AV1yzwkAAE3+AWFNAAJdctAJAABN/wFhTQECXXLRCQAATQACYU0CAl1y0gkAAE0BAmFNAwJdctMJAABNAgJhTQQCXXLUCQAATQMCYU0FAl1y1QkAAE0EAmFNBgJdctYJAABNBQJhTQcCXXLXCQAATQYCYU0IAl1y2AkAAE0HAmFNCQJdctkJAABNCAJhTQoCXXLaCQAATQkCYU0LAl1y2wkAAE0KAmFNDAJdctwJAABNCwJhTQ0CXXLdCQAATQwCYU0OAl1y3gkAAE0NAmFNDwJdct8JAABNDgJhTRACXXLgCQAATQ8CYU0RAl1y4QkAAE0QAmFNEgJdcuIJAABNEQJhTRMCXXLjCQAATRICYU0UAl1y5AkAAE0TAmFNFQJdcuUJAABNFAJhTRYCXXLmCQAATRUCYU0XAl1y5wkAAE0WAmFNGAJdcugJAABNFwJhTRkCXXLpCQAATRgCYU0aAl1y6gkAAE0ZAmFNGwJdcusJAABNGgJhTRwCXXLsCQAATRsCYU0dAl1y7QkAAE0cAmFNHgJdcu4JAABNHQJhTR8CXXLvCQAATR4CYU0gAl1y8AkAAE0fAmFNIQJdcvEJAABNIAJhTSICXXLyCQAATSECYU0jAl1y8wkAAE0iAmFNJAJdcvQJAABNIwJhTSUCXXL1CQAATSQCYU0mAl1y9gkAAE0lAmFNJwJdcvcJAABNJgJhTSgCXXL4CQAATScCYU0pAl1y+QkAAE0oAmFNKgJdcvoJAABNKQJhTSsCXXL7CQAATSoCYU0sAl1y/AkAAE0rAmFNLQJdcv0JAABNLAJhTS4CXXL+CQAATS0CYU0vAl1y/wkAAE0uAmFNMAJdcgAKAABNLwJhTTECXXIBCgAATTACYU0yAl1yAgoAAE0xAmFNMwJdcgMKAABNMgJhTTQCXXIECgAATTMCYU01Al1yBQoAAE00AmFNNgJdcgYKAABNNQJhTTcCXXIHCgAATTYCYU04Al1yCAoAAE03AmFNOQJdcgkKAABNOAJhTToCXXIKCgAATTkCYU07Al1yCwoAAE06AmFNPAJdcgwKAABNOwJhTT0CXXINCgAATTwCYU0+Al1yDgoAAE09AmFNPwJdcg8KAABNPgJhTUACXXIQCgAATT8CYU1BAl1yEQoAAE1AAmFNQgJdchIKAABNQQJhTUMCXXITCgAATUICYU1EAl1yFAoAAE1DAmFNRQJdchUKAABNRAJhTUYCXXIWCgAATUUCYU1HAl1yFwoAAE1GAmFNSAJdchgKAABNRwJhTUkCXXIZCgAATUgCYU1KAl1yGgoAAE1JAmFNSwJdchsKAABNSgJhTUwCXXIcCgAATUsCYU1NAl1yHQoAAE1MAmFNTgJdch4KAABNTQJhTU8CXXIfCgAATU4CYU1QAl1yIAoAAE1PAmFNUQJdciEKAABNUAJhTVICXXIiCgAATVECYU1TAl1yIwoAAE1SAmFNVAJdciQKAABNUwJhTVUCXXIlCgAATVQCYU1WAl1yJgoAAE1VAmFNVwJdcicKAABNVgJhTVgCXXIoCgAATVcCYU1ZAl1yKQoAAE1YAmFNWgJdcioKAABNWQJhTVsCXXIrCgAATVoCYU1cAl1yLAoAAE1bAmFNXQJdci0KAABNXAJhTV4CXXIuCgAATV0CYU1fAl1yLwoAAE1eAmFNYAJdcjAKAABNXwJhTWECXXIxCgAATWACYU1iAl1yMgoAAE1hAmFNYwJdcjMKAABNYgJhTWQCXXI0CgAATWMCYU1lAl1yNQoAAE1kAmFNZgJdcjYKAABNZQJhTWcCXXI3CgAATWYCYU1oAl1yOAoAAE1nAmFNaQJdcjkKAABNaAJhTWoCXXI6CgAATWkCYU1rAl1yOwoAAE1qAmFNbAJdcjwKAABNawJhTW0CXXI9CgAATWwCYU1uAl1yPgoAAE1tAmFNbwJdcj8KAABNbgJhTXACXXJACgAATW8CYU1xAl1yQQoAAE1wAmFNcgJdckIKAABNcQJhTXMCXXJDCgAATXICYU10Al1yRAoAAE1zAmFNdQJdckUKAABNdAJhTXYCXXJGCgAATXUCYU13Al1yRwoAAE12AmFNeAJdckgKAABNdwJhTXkCXXJJCgAATXgCYU16Al1ySgoAAE15AmFNewJdcksKAABNegJhTXwCXXJMCgAATXsCYU19Al1yTQoAAE18AmFNfgJdck4KAABNfQJhTX8CXXJPCgAATX4CYU2AAl1yUAoAAE1/AmFNgQJdclEKAABNgAJhTYICXXJSCgAATYECYU2DAl1yUwoAAE2CAmFNhAJdclQKAABNgwJhTYUCXXJVCgAATYQCYU2GAl1yVgoAAE2FAmFNhwJdclcKAABNhgJhTYgCXXJYCgAATYcCYU2JAl1yWQoAAE2IAmFNigJdcloKAABNiQJhTYsCXXJbCgAATYoCYU2MAl1yXAoAAE2LAmFNjQJdcl0KAABNjAJhTY4CXXJeCgAATY0CYU2PAl1yXwoAAE2OAmFNkAJdcmAKAABNjwJhTZECXXJhCgAATZACYU2SAl1yYgoAAE2RAmFNkwJdcmMKAABNkgJhTZQCXXJkCgAATZMCYU2VAl1yZQoAAE2UAmFNlgJdcmYKAABNlQJhTZcCXXJnCgAATZYCYU2YAl1yaAoAAE2XAmFNmQJdcmkKAABNmAJhTZoCXXJqCgAATZkCYU2bAl1yawoAAE2aAmFNnAJdcmwKAABNmwJhTZ0CXXJtCgAATZwCYU2eAl1ybgoAAE2dAmFNnwJdcm8KAABNngJhTaACXXJwCgAATZ8CYU2hAl1ycQoAAE2gAmFNogJdcnIKAABNoQJhTaMCXXJzCgAATaICYU2kAl1ydAoAAE2jAmFNpQJdcnUKAABNpAJhTaYCXXJ2CgAATaUCYU2nAl1ydwoAAE2mAmFNqAJdcngKAABNpwJhTakCXXJ5CgAATagCYU2qAl1yegoAAE2pAmFNqwJdcnsKAABNqgJhTawCXXJ8CgAATasCYU2tAl1yfQoAAE2sAmFNrgJdcn4KAABNrQJhTa8CXXJ/CgAATa4CYU2wAl1ygAoAAE2vAmFNsQJdcoEKAABNsAJhTbICXXKCCgAATbECYU2zAl1ygwoAAE2yAmFNtAJdcoQKAABNswJhTbUCXXKFCgAATbQCYU22Al1yhgoAAE21AmFNtwJdcocKAABNtgJhTbgCXXKICgAATbcCYU25Al1yiQoAAE24AmFNugJdcooKAABNuQJhTbsCXXKLCgAATboCYU28Al1yjAoAAE27AmFNvQJdco0KAABNvAJhTb4CXXKOCgAATb0CYU2/Al1yjwoAAE2+AmFNwAJdcpAKAABNvwJhTcECXXKRCgAATcACYU3CAl1ykgoAAE3BAmFNwwJdcpMKAABNwgJhTcQCXXKUCgAATcMCYU3FAl1ylQoAAE3EAmFNxgJdcpYKAABNxQJhTccCXXKXCgAATcYCYU3IAl1ymAoAAE3HAmFNyQJdcpkKAABNyAJhTcoCXXKaCgAATckCYU3LAl1ymwoAAE3KAmFNzAJdcpwKAABNywJhTc0CXXKdCgAATcwCYU3OAl1yngoAAE3NAmFNzwJdcp8KAABNzgJhTdACXXKgCgAATc8CYU3RAl1yoQoAAE3QAmFN0gJdcqIKAABN0QJhTdMCXXKjCgAATdICYU3UAl1ypAoAAE3TAmFN1QJdcqUKAABN1AJhTdYCXXKmCgAATdUCYU3XAl1ypwoAAE3WAmFN2AJdcqgKAABN1wJhTdkCXXKpCgAATdgCYU3aAl1yqgoAAE3ZAmFN2wJdcqsKAABN2gJhTdwCXXKsCgAATdsCYU3dAl1yrQoAAE3cAmFN3gJdcq4KAABN3QJhTd8CXXKvCgAATd4CYU3gAl1ysAoAAE3fAmFN4QJdcrEKAABN4AJhTeICXXKyCgAATeECYU3jAl1yswoAAE3iAmFN5AJdcrQKAABN4wJhTeUCXXK1CgAATeQCYU3mAl1ytgoAAE3lAmFN5wJdcrcKAABN5gJhTegCXXK4CgAATecCYU3pAl1yuQoAAE3oAmFN6gJdcroKAABN6QJhTesCXXK7CgAATeoCYU3sAl1yvAoAAE3rAmFN7QJdcr0KAABN7AJhTe4CXXK+CgAATe0CYU3vAl1yvwoAAE3uAmFN8AJdcsAKAABN7wJhTfECXXLBCgAATfACYU3yAl1ywgoAAE3xAmFN8wJdcsMKAABN8gJhTfQCXXLECgAATfMCYU31Al1yxQoAAE30AmFN9gJdcsYKAABN9QJhTfcCXXLHCgAATfYCYU34Al1yyAoAAE33AmFN+QJdcskKAABN+AJhTfoCXXLKCgAATfkCYU37Al1yywoAAE36AmFN/AJdcswKAABN+wJhTf0CXXLNCgAATfwCYU3+Al1yzgoAAE39AmFN/wJdcs8KAABN/gJhTQADXXLQCgAATf8CYU0BA11y0QoAAE0AA2FNAgNdctIKAABNAQNhTQMDXXLTCgAATQIDYU0EA11y1AoAAE0DA2FNBQNdctUKAABNBANhTQYDXXLWCgAATQUDYU0HA11y1woAAE0GA2FNCANdctgKAABNBwNhTQkDXXLZCgAATQgDYU0KA11y2goAAE0JA2FNCwNdctsKAABNCgNhTQwDXXLcCgAATQsDYU0NA11y3QoAAE0MA2FNDgNdct4KAABNDQNhTQ8DXXLfCgAATQ4DYU0QA11y4AoAAE0PA2FNEQNdcuEKAABNEANhTRIDXXLiCgAATREDYU0TA11y4woAAE0SA2FNFANdcuQKAABNEwNhTRUDXXLlCgAATRQDYU0WA11y5goAAE0VA2FNFwNdcucKAABNFgNhTRgDXXLoCgAATRcDYU0ZA11y6QoAAE0YA2FNGgNdcuoKAABNGQNhTRsDXXLrCgAATRoDYU0cA11y7AoAAE0bA2FNHQNdcu0KAABNHANhTR4DXXLuCgAATR0DYU0fA11y7woAAE0eA2FNIANdcvAKAABNHwNhTSEDXXLxCgAATSADYU0iA11y8goAAE0hA2FNIwNdcvMKAABNIgNhTSQDXXL0CgAATSMDYU0lA11y9QoAAE0kA2FNJgNdcvYKAABNJQNhTScDXXL3CgAATSYDYU0oA11y+AoAAE0nA2FNKQNdcvkKAABNKANhTSoDXXL6CgAATSkDYU0rA11y+woAAE0qA2FNLANdcvwKAABNKwNhTS0DXXL9CgAATSwDYU0uA11y/goAAE0tA2FNLwNdcv8KAABNLgNhTTADXXIACwAATS8DYU0xA11yAQsAAE0wA2FNMgNdcgILAABNMQNhTTMDXXIDCwAATTIDYU00A11yBAsAAE0zA2FNNQNdcgULAABNNANhTTYDXXIGCwAATTUDYU03A11yBwsAAE02A2FNOANdcggLAABNNwNhTTkDXXIJCwAATTgDYU06A11yCgsAAE05A2FNOwNdcgsLAABNOgNhTTwDXXIMCwAATTsDYU09A11yDQsAAE08A2FNPgNdcg4LAABNPQNhTT8DXXIPCwAATT4DYU1AA11yEAsAAE0/A2FNQQNdchELAABNQANhTUIDXXISCwAATUEDYU1DA11yEwsAAE1CA2FNRANdchQLAABNQwNhTUUDXXIVCwAATUQDYU1GA11yFgsAAE1FA2FNRwNdchcLAABNRgNhTUgDXXIYCwAATUcDYU1JA11yGQsAAE1IA2FNSgNdchoLAABNSQNhTUsDXXIbCwAATUoDYU1MA11yHAsAAE1LA2FNTQNdch0LAABNTANhTU4DXXIeCwAATU0DYU1PA11yHwsAAE1OA2FNUANdciALAABNTwNhTVEDXXIhCwAATVADYU1SA11yIgsAAE1RA2FNUwNdciMLAABNUgNhTVQDXXIkCwAATVMDYU1VA11yJQsAAE1UA2FNVgNdciYLAABNVQNhTVcDXXInCwAATVYDYU1YA11yKAsAAE1XA2FNWQNdcikLAABNWANhTVoDXXIqCwAATVkDYU1bA11yKwsAAE1aA2FNXANdciwLAABNWwNhTV0DXXItCwAATVwDYU1eA11yLgsAAE1dA2FNXwNdci8LAABNXgNhTWADXXIwCwAATV8DYU1hA11yMQsAAE1gA2FNYgNdcjILAABNYQNhTWMDXXIzCwAATWIDYU1kA11yNAsAAE1jA2FNZQNdcjULAABNZANhTWYDXXI2CwAATWUDYU1nA11yNwsAAE1mA2FNaANdcjgLAABNZwNhTWkDXXI5CwAATWgDYU1qA11yOgsAAE1pA2FNawNdcjsLAABNagNhTWwDXXI8CwAATWsDYU1tA11yPQsAAE1sA2FNbgNdcj4LAABNbQNhTW8DXXI/CwAATW4DYU1wA11yQAsAAE1vA2FNcQNdckELAABNcANhTXIDXXJCCwAATXEDYU1zA11yQwsAAE1yA2FNdANdckQLAABNcwNhTXUDXXJFCwAATXQDYU12A11yRgsAAE11A2FNdwNdckcLAABNdgNhTXgDXXJICwAATXcDYU15A11ySQsAAE14A2FNegNdckoLAABNeQNhTXsDXXJLCwAATXoDYU18A11yTAsAAE17A2FNfQNdck0LAABNfANhTX4DXXJOCwAATX0DYU1/A11yTwsAAE1+A2FNgANdclALAABNfwNhTYEDXXJRCwAATYADYU2CA11yUgsAAE2BA2FNgwNdclMLAABNggNhTYQDXXJUCwAATYMDYU2FA11yVQsAAE2EA2FNhgNdclYLAABNhQNhTYcDXXJXCwAATYYDYU2IA11yWAsAAE2HA2FNiQNdclkLAABNiANhTYoDXXJaCwAATYkDYU2LA11yWwsAAE2KA2FNjANdclwLAABNiwNhTY0DXXJdCwAATYwDYU2OA11yXgsAAE2NA2FNjwNdcl8LAABNjgNhTZADXXJgCwAATY8DYU2RA11yYQsAAE2QA2FNkgNdcmILAABNkQNhTZMDXXJjCwAATZIDYU2UA11yZAsAAE2TA2FNlQNdcmULAABNlANhTZYDXXJmCwAATZUDYU2XA11yZwsAAE2WA2FNmANdcmgLAABNlwNhTZkDXXJpCwAATZgDYU2aA11yagsAAE2ZA2FNmwNdcmsLAABNmgNhTZwDXXJsCwAATZsDYU2dA11ybQsAAE2cA2FNngNdcm4LAABNnQNhTZ8DXXJvCwAATZ4DYU2gA11ycAsAAE2fA2FNoQNdcnELAABNoANhTaIDXXJyCwAATaEDYU2jA11ycwsAAE2iA2FNpANdcnQLAABNowNhTaUDXXJ1CwAATaQDYU2mA11ydgsAAE2lA2FNpwNdcncLAABNpgNhTagDXXJ4CwAATacDYU2pA11yeQsAAE2oA2FNqgNdcnoLAABNqQNhTasDXXJ7CwAATaoDYU2sA11yfAsAAE2rA2FNrQNdcn0LAABNrANhTa4DXXJ+CwAATa0DYU2vA11yfwsAAE2uA2FNsANdcoALAABNrwNhTbEDXXKBCwAATbADYU2yA11yggsAAE2xA2FNswNdcoMLAABNsgNhTbQDXXKECwAATbMDYU21A11yhQsAAE20A2FNtgNdcoYLAABNtQNhTbcDXXKHCwAATbYDYU24A11yiAsAAE23A2FNuQNdcokLAABNuANhTboDXXKKCwAATbkDYU27A11yiwsAAE26A2FNvANdcowLAABNuwNhTb0DXXKNCwAATbwDYU2+A11yjgsAAE29A2FNvwNdco8LAABNvgNhTcADXXKQCwAATb8DYU3BA11ykQsAAE3AA2FNwgNdcpILAABNwQNhTcMDXXKTCwAATcIDYU3EA11ylAsAAE3DA2FNxQNdcpULAABNxANhTcYDXXKWCwAATcUDYU3HA11ylwsAAE3GA2FNyANdcpgLAABNxwNhTckDXXKZCwAATcgDYU3KA11ymgsAAE3JA2FNywNdcpsLAABNygNhTcwDXXKcCwAATcsDYU3NA11ynQsAAE3MA2FNzgNdcp4LAABNzQNhTc8DXXKfCwAATc4DYU3QA11yoAsAAE3PA2FN0QNdcqELAABN0ANhTdIDXXKiCwAATdEDYU3TA11yowsAAE3SA2FN1ANdcqQLAABN0wNhTdUDXXKlCwAATdQDYU3WA11ypgsAAE3VA2FN1wNdcqcLAABN1gNhTdgDXXKoCwAATdcDYU3ZA11yqQsAAE3YA2FN2gNdcqoLAABN2QNhTdsDXXKrCwAATdoDYU3cA11yrAsAAE3bA2FN3QNdcq0LAABN3ANhTd4DXXKuCwAATd0DYU3fA11yrwsAAE3eA2FN4ANdcrALAABN3wNhTeEDXXKxCwAATeADYU3iA11ysgsAAE3hA2FN4wNdcrMLAABN4gNhTeQDXXK0CwAATeMDYU3lA11ytQsAAE3kA2FN5gNdcrYLAABN5QNhTecDXXK3CwAATeYDYU3oA11yuAsAAE3nA2FN6QNdcrkLAABN6ANhdShN6gNdcroLAABN6QNhTesDXXK7CwAATeoDYU3sA11yvAsAAE3rA2FN7QNdcr0LAABN7ANhTe4DXXK+CwAATe0DYU3vA11yvwsAAE3uA2FN8ANdcsALAABN7wNhTfEDXXLBCwAATfADYU3yA11ywgsAAE3xA2FN8wNdcsMLAABN8gNhTfQDXXLECwAATfMDYU31A11yxQsAAE30A2FN9gNdcsYLAABN9QNhTfcDXXLHCwAATfYDYU34A11yyAsAAE33A2FN+QNdcskLAABN+ANhTfoDXXLKCwAATfkDYU37A11yywsAAE36A2FN/ANdcswLAABN+wNhTf0DXXLNCwAATfwDYU3+A11yzgsAAE39A2FN/wNdcs8LAABN/gNhTQAEXXLQCwAATf8DYU0BBF1y0QsAAE0ABGFNAgRdctILAABNAQRhTQMEXXLTCwAATQIEYU0EBF1y1AsAAE0DBGFNBQRdctULAABNBARhTQYEXXLWCwAATQUEYU0HBF1y1wsAAE0GBGFNCARdctgLAABNBwRhTQkEXXLZCwAATQgEYU0KBF1y2gsAAE0JBGFNCwRdctsLAABNCgRhTQwEXXLcCwAATQsEYU0NBF1y3QsAAE0MBGFNDgRdct4LAABNDQRhTQ8EXXLfCwAATQ4EYU0QBF1y4AsAAE0PBGFNEQRdcuELAABNEARhTRIEXXLiCwAATREEYU0TBF1y4wsAAE0SBGFNFARdcuQLAABNEwRhTRUEXXLlCwAATRQEYU0WBF1y5gsAAE0VBGFNFwRdcucLAABNFgRhTRgEXXLoCwAATRcEYU0ZBF1y6QsAAE0YBGFNGgRdcuoLAABNGQRhTRsEXXLrCwAATRoEYU0cBF1y7AsAAE0bBGFNHQRdcu0LAABNHARhTR4EXXLuCwAATR0EYU0fBF1y7wsAAE0eBGFNIARdcvALAABNHwRhTSEEXXLxCwAATSAEYU0iBF1y8gsAAE0hBGFNIwRdcvMLAABNIgRhTSQEXXL0CwAATSMEYU0lBF1y9QsAAE0kBGFNJgRdcvYLAABNJQRhTScEXXL3CwAATSYEYU0oBF1y+AsAAE0nBGFNKQRdcvkLAABNKARhTSoEXXL6CwAATSkEYU0rBF1y+wsAAE0qBGFNLARdcvwLAABNKwRhTS0EXXL9CwAATSwEYU0uBF1y/gsAAE0tBGFNLwRdcv8LAABNLgRhTTAEXXIADAAATS8EYU0xBF1yAQwAAE0wBGFNMgRdcgIMAABNMQRhTTMEXXIDDAAATTIEYU00BF1yBAwAAE0zBGFNNQRdcgUMAABNNARhTTYEXXIGDAAATTUEYU03BF1yBwwAAE02BGFNOARdcggMAABNNwRhTTkEXXIJDAAATTgEYU06BF1yCgwAAE05BGFNOwRdcgsMAABNOgRhTTwEXXIMDAAATTsEYU09BF1yDQwAAE08BGFNPgRdcg4MAABNPQRhTT8EXXIPDAAATT4EYU1ABF1yEAwAAE0/BGFNQQRdchEMAABNQARhTUIEXXISDAAATUEEYU1DBF1yEwwAAE1CBGFNRARdchQMAABNQwRhTUUEXXIVDAAATUQEYU1GBF1yFgwAAE1FBGFNRwRdchcMAABNRgRhTUgEXXIYDAAATUcEYU1JBF1yGQwAAE1IBGFNSgRdchoMAABNSQRhTUsEXXIbDAAATUoEYU1MBF1yHAwAAE1LBGFNTQRdch0MAABNTARhTU4EXXIeDAAATU0EYU1PBF1yHwwAAE1OBGFNUARdciAMAABNTwRhTVEEXXIhDAAATVAEYU1SBF1yIgwAAE1RBGFNUwRdciMMAABNUgRhTVQEXXIkDAAATVMEYU1VBF1yJQwAAE1UBGFNVgRdciYMAABNVQRhTVcEXXInDAAATVYEYU1YBF1yKAwAAE1XBGFNWQRdcikMAABNWARhTVoEXXIqDAAATVkEYU1bBF1yKwwAAE1aBGFNXARdciwMAABNWwRhTV0EXXItDAAATVwEYU1eBF1yLgwAAE1dBGFNXwRdci8MAABNXgRhTWAEXXIwDAAATV8EYU1hBF1yMQwAAE1gBGFNYgRdcjIMAABNYQRhTWMEXXIzDAAATWIEYU1kBF1yNAwAAE1jBGFNZQRdcjUMAABNZARhTWYEXXI2DAAATWUEYU1nBF1yNwwAAE1mBGFNaARdcjgMAABNZwRhTWkEXXI5DAAATWgEYU1qBF1yOgwAAE1pBGFNawRdcjsMAABNagRhTWwEXXI8DAAATWsEYU1tBF1yPQwAAE1sBGFNbgRdcj4MAABNbQRhTW8EXXI/DAAATW4EYU1wBF1yQAwAAE1vBGFNcQRdckEMAABNcARhTXIEXXJCDAAATXEEYU1zBF1yQwwAAE1yBGFNdARdckQMAABNcwRhTXUEXXJFDAAATXQEYU12BF1yRgwAAE11BGFNdwRdckcMAABNdgRhTXgEXXJIDAAATXcEYU15BF1ySQwAAE14BGFNegRdckoMAABNeQRhTXsEXXJLDAAATXoEYU18BF1yTAwAAE17BGFNfQRdck0MAABNfARhTX4EXXJODAAATX0EYU1/BF1yTwwAAE1+BGFNgARdclAMAABNfwRhTYEEXXJRDAAATYAEYU2CBF1yUgwAAE2BBGFNgwRdclMMAABNggRhTYQEXXJUDAAATYMEYU2FBF1yVQwAAE2EBGFNhgRdclYMAABNhQRhTYcEXXJXDAAATYYEYU2IBF1yWAwAAE2HBGFNiQRdclkMAABNiARhTYoEXXJaDAAATYkEYU2LBF1yWwwAAE2KBGFNjARdclwMAABNiwRhTY0EXXJdDAAATYwEYU2OBF1yXgwAAE2NBGFNjwRdcl8MAABNjgRhTZAEXXJgDAAATY8EYU2RBF1yYQwAAE2QBGFNkgRdcmIMAABNkQRhTZMEXXJjDAAATZIEYU2UBF1yZAwAAE2TBGFNlQRdcmUMAABNlARhTZYEXXJmDAAATZUEYU2XBF1yZwwAAE2WBGFNmARdcmgMAABNlwRhTZkEXXJpDAAATZgEYU2aBF1yagwAAE2ZBGFNmwRdcmsMAABNmgRhTZwEXXJsDAAATZsEYU2dBF1ybQwAAE2cBGFNngRdcm4MAABNnQRhTZ8EXXJvDAAATZ4EYU2gBF1ycAwAAE2fBGFNoQRdcnEMAABNoARhTaIEXXJyDAAATaEEYU2jBF1ycwwAAE2iBGFNpARdcnQMAABNowRhTaUEXXJ1DAAATaQEYU2mBF1ydgwAAE2lBGFNpwRdcncMAABNpgRhTagEXXJ4DAAATacEYU2pBF1yeQwAAE2oBGFNqgRdcnoMAABNqQRhTasEXXJ7DAAATaoEYU2sBF1yfAwAAE2rBGFNrQRdcn0MAABNrARhTa4EXXJ+DAAATa0EYU2vBF1yfwwAAE2uBGFNsARdcoAMAABNrwRhTbEEXXKBDAAATbAEYU2yBF1yggwAAE2xBGFNswRdcoMMAABNsgRhTbQEXXKEDAAATbMEYU21BF1yhQwAAE20BGFNtgRdcoYMAABNtQRhTbcEXXKHDAAATbYEYU24BF1yiAwAAE23BGFNuQRdcokMAABNuARhTboEXXKKDAAATbkEYU27BF1yiwwAAE26BGFNvARdcowMAABNuwRhTb0EXXKNDAAATbwEYU2+BF1yjgwAAE29BGFNvwRdco8MAABNvgRhTcAEXXKQDAAATb8EYU3BBF1ykQwAAE3ABGFNwgRdcpIMAABNwQRhTcMEXXKTDAAATcIEYU3EBF1ylAwAAE3DBGFNxQRdcpUMAABNxARhTcYEXXKWDAAATcUEYU3HBF1ylwwAAE3GBGFNyARdcpgMAABNxwRhTckEXXKZDAAATcgEYU3KBF1ymgwAAE3JBGFNywRdcpsMAABNygRhTcwEXXKcDAAATcsEYU3NBF1ynQwAAE3MBGFNzgRdcp4MAABNzQRhTc8EXXKfDAAATc4EYU3QBF1yoAwAAE3PBGFN0QRdcqEMAABN0ARhTdIEXXKiDAAATdEEYU3TBF1yowwAAE3SBGFN1ARdcqQMAABN0wRhTdUEXXKlDAAATdQEYU3WBF1ypgwAAE3VBGFN1wRdcqcMAABN1gRhTdgEXXKoDAAATdcEYU3ZBF1yqQwAAE3YBGFN2gRdcqoMAABN2QRhTdsEXXKrDAAATdoEYU3cBF1yrAwAAE3bBGFN3QRdcq0MAABN3ARhTd4EXXKuDAAATd0EYU3fBF1yrwwAAE3eBGFN4ARdcrAMAABN3wRhTeEEXXKxDAAATeAEYU3iBF1ysgwAAE3hBGFN4wRdcrMMAABN4gRhTeQEXXK0DAAATeMEYU3lBF1ytQwAAE3kBGFN5gRdcrYMAABN5QRhTecEXXK3DAAATeYEYU3oBF1yuAwAAE3nBGFN6QRdcrkMAABN6ARhTeoEXXK6DAAATekEYU3rBF1yuwwAAE3qBGFN7ARdcrwMAABN6wRhTe0EXXK9DAAATewEYU3uBF1yvgwAAE3tBGFN7wRdcr8MAABN7gRhTfAEXXLADAAATe8EYU3xBF1ywQwAAE3wBGFN8gRdcsIMAABN8QRhTfMEXXLDDAAATfIEYU30BF1yxAwAAE3zBGFN9QRdcsUMAABN9ARhTfYEXXLGDAAATfUEYU33BF1yxwwAAE32BGFN+ARdcsgMAABN9wRhTfkEXXLJDAAATfgEYU36BF1yygwAAE35BGFN+wRdcssMAABN+gRhTfwEXXLMDAAATfsEYU39BF1yzQwAAE38BGFN/gRdcs4MAABN/QRhTf8EXXLPDAAATf4EYU0ABV1y0AwAAE3/BGFNAQVdctEMAABNAAVhTQIFXXLSDAAATQEFYU0DBV1y0wwAAE0CBWFNBAVdctQMAABNAwVhTQUFXXLVDAAATQQFYU0GBV1y1gwAAE0FBWFNBwVdctcMAABNBgVhTQgFXXLYDAAATQcFYU0JBV1y2QwAAE0IBWFNCgVdctoMAABNCQVhTQsFXXLbDAAATQoFYU0MBV1y3AwAAE0LBWFNDQVdct0MAABNDAVhTQ4FXXLeDAAATQ0FYU0PBV1y3wwAAE0OBWFNEAVdcuAMAABNDwVhTREFXXLhDAAATRAFYU0SBV1y4gwAAE0RBWFNEwVdcuMMAABNEgVhTRQFXXLkDAAATRMFYU0VBV1y5QwAAE0UBWFNFgVdcuYMAABNFQVhTRcFXXLnDAAATRYFYU0YBV1y6AwAAE0XBWFNGQVdcukMAABNGAVhTRoFXXLqDAAATRkFYU0bBV1y6wwAAE0aBWFNHAVdcuwMAABNGwVhTR0FXXLtDAAATRwFYU0eBV1y7gwAAE0dBWFNHwVdcu8MAABNHgVhTSAFXXLwDAAATR8FYU0hBV1y8QwAAE0gBWFNIgVdcvIMAABNIQVhTSMFXXLzDAAATSIFYU0kBV1y9AwAAE0jBWFNJQVdcvUMAABNJAVhTSYFXXL2DAAATSUFYU0nBV1y9wwAAE0mBWFNKAVdcvgMAABNJwVhTSkFXXL5DAAATSgFYU0qBV1y+gwAAE0pBWFNKwVdcvsMAABNKgVhTSwFXXL8DAAATSsFYU0tBV1y/QwAAE0sBWFNLgVdcv4MAABNLQVhTS8FXXL/DAAATS4FYU0wBV1yAA0AAE0vBWFNMQVdcgENAABNMAVhTTIFXXICDQAATTEFYU0zBV1yAw0AAE0yBWFNNAVdcgQNAABNMwVhTTUFXXIFDQAATTQFYU02BV1yBg0AAE01BWFNNwVdcgcNAABNNgVhTTgFXXIIDQAATTcFYU05BV1yCQ0AAE04BWFNOgVdcgoNAABNOQVhTTsFXXILDQAATToFYU08BV1yDA0AAE07BWFNPQVdcg0NAABNPAVhTT4FXXIODQAATT0FYU0/BV1yDw0AAE0+BWFNQAVdchANAABNPwVhTUEFXXIRDQAATUAFYU1CBV1yEg0AAE1BBWFNQwVdchMNAABNQgVhTUQFXXIUDQAATUMFYU1FBV1yFQ0AAE1EBWFNRgVdchYNAABNRQVhTUcFXXIXDQAATUYFYU1IBV1yGA0AAE1HBWFNSQVdchkNAABNSAVhTUoFXXIaDQAATUkFYU1LBV1yGw0AAE1KBWFNTAVdchwNAABNSwVhTU0FXXIdDQAATUwFYU1OBV1yHg0AAE1NBWFNTwVdch8NAABNTgVhTVAFXXIgDQAATU8FYU1RBV1yIQ0AAE1QBWFNUgVdciINAABNUQVhTVMFXXIjDQAATVIFYU1UBV1yJA0AAE1TBWFNVQVdciUNAABNVAVhTVYFXXImDQAATVUFYU1XBV1yJw0AAE1WBWFNWAVdcigNAABNVwVhTVkFXXIpDQAATVgFYU1aBV1yKg0AAE1ZBWFNWwVdcisNAABNWgVhTVwFXXIsDQAATVsFYU1dBV1yLQ0AAE1cBWFNXgVdci4NAABNXQVhTV8FXXIvDQAATV4FYU1gBV1yMA0AAE1fBWFNYQVdcjENAABNYAVhTWIFXXIyDQAATWEFYU1jBV1yMw0AAE1iBWFNZAVdcjQNAABNYwVhTWUFXXI1DQAATWQFYU1mBV1yNg0AAE1lBWFNZwVdcjcNAABNZgVhTWgFXXI4DQAATWcFYU1pBV1yOQ0AAE1oBWFNagVdcjoNAABNaQVhTWsFXXI7DQAATWoFYU1sBV1yPA0AAE1rBWFNbQVdcj0NAABNbAVhTW4FXXI+DQAATW0FYU1vBV1yPw0AAE1uBWFNcAVdckANAABNbwVhTXEFXXJBDQAATXAFYU1yBV1yQg0AAE1xBWFNcwVdckMNAABNcgVhTXQFXXJEDQAATXMFYU11BV1yRQ0AAE10BWFNdgVdckYNAABNdQVhTXcFXXJHDQAATXYFYU14BV1ySA0AAE13BWFNeQVdckkNAABNeAVhTXoFXXJKDQAATXkFYU17BV1ySw0AAE16BWFNfAVdckwNAABNewVhTX0FXXJNDQAATXwFYU1+BV1yTg0AAE19BWFNfwVdck8NAABNfgVhTYAFXXJQDQAATX8FYU2BBV1yUQ0AAE2ABWFNggVdclINAABNgQVhTYMFXXJTDQAATYIFYU2EBV1yVA0AAE2DBWFNhQVdclUNAABNhAVhTYYFXXJWDQAATYUFYU2HBV1yVw0AAE2GBWFNiAVdclgNAABNhwVhTYkFXXJZDQAATYgFYU2KBV1yWg0AAE2JBWFNiwVdclsNAABNigVhTYwFXXJcDQAATYsFYU2NBV1yXQ0AAE2MBWFNjgVdcl4NAABNjQVhTY8FXXJfDQAATY4FYU2QBV1yYA0AAE2PBWFNkQVdcmENAABNkAVhTZIFXXJiDQAATZEFYU2TBV1yYw0AAE2SBWFNlAVdcmQNAABNkwVhTZUFXXJlDQAATZQFYU2WBV1yZg0AAE2VBWFNlwVdcmcNAABNlgVhTZgFXXJoDQAATZcFYU2ZBV1yaQ0AAE2YBWFNmgVdcmoNAABNmQVhTZsFXXJrDQAATZoFYU2cBV1ybA0AAE2bBWFNnQVdcm0NAABNnAVhTZ4FXXJuDQAATZ0FYU2fBV1ybw0AAE2eBWFNoAVdcnANAABNnwVhTaEFXXJxDQAATaAFYU2iBV1ycg0AAE2hBWFNowVdcnMNAABNogVhTaQFXXJ0DQAATaMFYU2lBV1ydQ0AAE2kBWFNpgVdcnYNAABNpQVhTacFXXJ3DQAATaYFYU2oBV1yeA0AAE2nBWFNqQVdcnkNAABNqAVhTaoFXXJ6DQAATakFYU2rBV1yew0AAE2qBWFNrAVdcnwNAABNqwVhTa0FXXJ9DQAATawFYU2uBV1yfg0AAE2tBWFNrwVdcn8NAABNrgVhTbAFXXKADQAATa8FYU2xBV1ygQ0AAE2wBWFNsgVdcoINAABNsQVhTbMFXXKDDQAATbIFYU20BV1yhA0AAE2zBWFNtQVdcoUNAABNtAVhTbYFXXKGDQAATbUFYU23BV1yhw0AAE22BWFNuAVdcogNAABNtwVhTbkFXXKJDQAATbgFYU26BV1yig0AAE25BWFNuwVdcosNAABNugVhTbwFXXKMDQAATbsFYU29BV1yjQ0AAE28BWFNvgVdco4NAABNvQVhTb8FXXKPDQAATb4FYU3ABV1ykA0AAE2/BWFNwQVdcpENAABNwAVhTcIFXXKSDQAATcEFYU3DBV1ykw0AAE3CBWFNxAVdcpQNAABNwwVhTcUFXXKVDQAATcQFYU3GBV1ylg0AAE3FBWFNxwVdcpcNAABNxgVhTcgFXXKYDQAATccFYU3JBV1ymQ0AAE3IBWFNygVdcpoNAABNyQVhTcsFXXKbDQAATcoFYU3MBV1ynA0AAE3LBWFNzQVdcp0NAABNzAVhTc4FXXKeDQAATc0FYU3PBV1ynw0AAE3OBWFN0AVdcqANAABNzwVhTdEFXXKhDQAATdAFYU3SBV1yog0AAE3RBWFN0wVdcqMNAABN0gVhTdQFXXKkDQAATdMFYU3VBV1ypQ0AAE3UBWFN1gVdcqYNAABN1QVhTdcFXXKnDQAATdYFYU3YBV1yqA0AAE3XBWFN2QVdcqkNAABN2AVhTdoFXXKqDQAATdkFYU3bBV1yqw0AAE3aBWFN3AVdcqwNAABN2wVhTd0FXXKtDQAATdwFYU3eBV1yrg0AAE3dBWFN3wVdcq8NAABN3gVhTeAFXXKwDQAATd8FYU3hBV1ysQ0AAE3gBWFN4gVdcrINAABN4QVhTeMFXXKzDQAATeIFYU3kBV1ytA0AAE3jBWFN5QVdcrUNAABN5AVhTeYFXXK2DQAATeUFYU3nBV1ytw0AAE3mBWFN6AVdcrgNAABN5wVhTekFXXK5DQAATegFYU3qBV1yug0AAE3pBWFN6wVdcrsNAABN6gVhTewFXXK8DQAATesFYU3tBV1yvQ0AAE3sBWFN7gVdcr4NAABN7QVhTe8FXXK/DQAATe4FYU3wBV1ywA0AAE3vBWFN8QVdcsENAABN8AVhTfIFXXLCDQAATfEFYU3zBV1yww0AAE3yBWFN9AVdcsQNAABN8wVhTfUFXXLFDQAATfQFYU32BV1yxg0AAE31BWFN9wVdcscNAABN9gVhTfgFXXLIDQAATfcFYU35BV1yyQ0AAE34BWFN+gVdcsoNAABN+QVhTfsFXXLLDQAATfoFYU38BV1yzA0AAE37BWFN/QVdcs0NAABN/AVhTf4FXXLODQAATf0FYU3/BV1yzw0AAE3+BWFNAAZdctANAABN/wVhTQEGXXLRDQAATQAGYU0CBl1y0g0AAE0BBmFNAwZdctMNAABNAgZhTQQGXXLUDQAATQMGYU0FBl1y1Q0AAE0EBmFNBgZdctYNAABNBQZhTQcGXXLXDQAATQYGYU0IBl1y2A0AAE0HBmFNCQZdctkNAABNCAZhTQoGXXLaDQAATQkGYU0LBl1y2w0AAE0KBmFNDAZdctwNAABNCwZhTQ0GXXLdDQAATQwGYU0OBl1y3g0AAE0NBmFNDwZdct8NAABNDgZhTRAGXXLgDQAATQ8GYU0RBl1y4Q0AAE0QBmFNEgZdcuINAABNEQZhTRMGXXLjDQAATRIGYU0UBl1y5A0AAE0TBmFNFQZdcuUNAABNFAZhTRYGXXLmDQAATRUGYU0XBl1y5w0AAE0WBmFNGAZdcugNAABNFwZhTRkGXXLpDQAATRgGYU0aBl1y6g0AAE0ZBmFNGwZdcusNAABNGgZhTRwGXXLsDQAATRsGYU0dBl1y7Q0AAE0cBmFNHgZdcu4NAABNHQZhTR8GXXLvDQAATR4GYU0gBl1y8A0AAE0fBmFNIQZdcvENAABNIAZhTSIGXXLyDQAATSEGYU0jBl1y8w0AAE0iBmFNJAZdcvQNAABNIwZhTSUGXXL1DQAATSQGYU0mBl1y9g0AAE0lBmFNJwZdcvcNAABNJgZhTSgGXXL4DQAATScGYU0pBl1y+Q0AAE0oBmFNKgZdcvoNAABNKQZhTSsGXXL7DQAATSoGYU0sBl1y/A0AAE0rBmFNLQZdcv0NAABNLAZhTS4GXXL+DQAATS0GYU0vBl1y/w0AAE0uBmFNMAZdcgAOAABNLwZhTTEGXXIBDgAATTAGYU0yBl1yAg4AAE0xBmFNMwZdcgMOAABNMgZhTTQGXXIEDgAATTMGYU01Bl1yBQ4AAE00BmFNNgZdcgYOAABNNQZhTTcGXXIHDgAATTYGYU04Bl1yCA4AAE03BmFNOQZdcgkOAABNOAZhTToGXXIKDgAATTkGYU07Bl1yCw4AAE06BmFNPAZdcgwOAABNOwZhTT0GXXINDgAATTwGYU0+Bl1yDg4AAE09BmFNPwZdcg8OAABNPgZhTUAGXXIQDgAATT8GYU1BBl1yEQ4AAE1ABmFNQgZdchIOAABNQQZhTUMGXXITDgAATUIGYU1EBl1yFA4AAE1DBmFNRQZdchUOAABNRAZhTUYGXXIWDgAATUUGYU1HBl1yFw4AAE1GBmFNSAZdchgOAABNRwZhTUkGXXIZDgAATUgGYU1KBl1yGg4AAE1JBmFNSwZdchsOAABNSgZhTUwGXXIcDgAATUsGYU1NBl1yHQ4AAE1MBmFNTgZdch4OAABNTQZhTU8GXXIfDgAATU4GYU1QBl1yIA4AAE1PBmFNUQZdciEOAABNUAZhTVIGXXIiDgAATVEGYU1TBl1yIw4AAE1SBmFNVAZdciQOAABNUwZhTVUGXXIlDgAATVQGYU1WBl1yJg4AAE1VBmFNVwZdcicOAABNVgZhTVgGXXIoDgAATVcGYU1ZBl1yKQ4AAE1YBmFNWgZdcioOAABNWQZhTVsGXXIrDgAATVoGYU1cBl1yLA4AAE1bBmFNXQZdci0OAABNXAZhTV4GXXIuDgAATV0GYU1fBl1yLw4AAE1eBmFNYAZdcjAOAABNXwZhTWEGXXIxDgAATWAGYU1iBl1yMg4AAE1hBmFNYwZdcjMOAABNYgZhTWQGXXI0DgAATWMGYU1lBl1yNQ4AAE1kBmFNZgZdcjYOAABNZQZhTWcGXXI3DgAATWYGYU1oBl1yOA4AAE1nBmFNaQZdcjkOAABNaAZhTWoGXXI6DgAATWkGYU1rBl1yOw4AAE1qBmFNbAZdcjwOAABNawZhTW0GXXI9DgAATWwGYU1uBl1yPg4AAE1tBmFNbwZdcj8OAABNbgZhTXAGXXJADgAATW8GYU1xBl1yQQ4AAE1wBmFNcgZdckIOAABNcQZhTXMGXXJDDgAATXIGYU10Bl1yRA4AAE1zBmFNdQZdckUOAABNdAZhTXYGXXJGDgAATXUGYU13Bl1yRw4AAE12BmFNeAZdckgOAABNdwZhTXkGXXJJDgAATXgGYU16Bl1ySg4AAE15BmFNewZdcksOAABNegZhTXwGXXJMDgAATXsGYU19Bl1yTQ4AAE18BmFNfgZdck4OAABNfQZhTX8GXXJPDgAATX4GYU2ABl1yUA4AAE1/BmFNgQZdclEOAABNgAZhTYIGXXJSDgAATYEGYU2DBl1yUw4AAE2CBmFNhAZdclQOAABNgwZhTYUGXXJVDgAATYQGYU2GBl1yVg4AAE2FBmFNhwZdclcOAABNhgZhTYgGXXJYDgAATYcGYU2JBl1yWQ4AAE2IBmFNigZdcloOAABNiQZhTYsGXXJbDgAATYoGYU2MBl1yXA4AAE2LBmFNjQZdcl0OAABNjAZhTY4GXXJeDgAATY0GYU2PBl1yXw4AAE2OBmFNkAZdcmAOAABNjwZhTZEGXXJhDgAATZAGYU2SBl1yYg4AAE2RBmFNkwZdcmMOAABNkgZhTZQGXXJkDgAATZMGYU2VBl1yZQ4AAE2UBmFNlgZdcmYOAABNlQZhTZcGXXJnDgAATZYGYU2YBl1yaA4AAE2XBmFNmQZdcmkOAABNmAZhTZoGXXJqDgAATZkGYU2bBl1yaw4AAE2aBmFNnAZdcmwOAABNmwZhTZ0GXXJtDgAATZwGYU2eBl1ybg4AAE2dBmFNnwZdcm8OAABNngZhTaAGXXJwDgAATZ8GYU2hBl1ycQ4AAE2gBmFNogZdcnIOAABNoQZhTaMGXXJzDgAATaIGYU2kBl1ydA4AAE2jBmFNpQZdcnUOAABNpAZhTaYGXXJ2DgAATaUGYU2nBl1ydw4AAE2mBmFNqAZdcngOAABNpwZhTakGXXJ5DgAATagGYU2qBl1yeg4AAE2pBmFNqwZdcnsOAABNqgZhTawGXXJ8DgAATasGYU2tBl1yfQ4AAE2sBmFNrgZdcn4OAABNrQZhTa8GXXJ/DgAATa4GYU2wBl1ygA4AAE2vBmFNsQZdcoEOAABNsAZhTbIGXXKCDgAATbEGYU2zBl1ygw4AAE2yBmFNtAZdcoQOAABNswZhTbUGXXKFDgAATbQGYU22Bl1yhg4AAE21BmFNtwZdcocOAABNtgZhTbgGXXKIDgAATbcGYU25Bl1yiQ4AAE24BmFNugZdcooOAABNuQZhTbsGXXKLDgAATboGYU28Bl1yjA4AAE27BmFNvQZdco0OAABNvAZhTb4GXXKODgAATb0GYU2/Bl1yjw4AAE2+BmFNwAZdcpAOAABNvwZhTcEGXXKRDgAATcAGYU3CBl1ykg4AAE3BBmFNwwZdcpMOAABNwgZhTcQGXXKUDgAATcMGYU3FBl1ylQ4AAE3EBmFNxgZdcpYOAABNxQZhTccGXXKXDgAATcYGYU3IBl1ymA4AAE3HBmFNyQZdcpkOAABNyAZhTcoGXXKaDgAATckGYU3LBl1ymw4AAE3KBmFNzAZdcpwOAABNywZhTc0GXXKdDgAATcwGYU3OBl1yng4AAE3NBmFNzwZdcp8OAABNzgZhTdAGXXKgDgAATc8GYU3RBl1yoQ4AAE3QBmFN0gZdcqIOAABN0QZhTdMGXXKjDgAATdIGYU3UBl1ypA4AAE3TBmFN1QZdcqUOAABN1AZhTdYGXXKmDgAATdUGYU3XBl1ypw4AAE3WBmFN2AZdcqgOAABN1wZhTdkGXXKpDgAATdgGYU3aBl1yqg4AAE3ZBmFN2wZdcqsOAABN2gZhTdwGXXKsDgAATdsGYU3dBl1yrQ4AAE3cBmFN3gZdcq4OAABN3QZhTd8GXXKvDgAATd4GYU3gBl1ysA4AAE3fBmFN4QZdcrEOAABN4AZhTeIGXXKyDgAATeEGYU3jBl1ysw4AAE3iBmFN5AZdcrQOAABN4wZhTeUGXXK1DgAATeQGYU3mBl1ytg4AAE3lBmFN5wZdcrcOAABN5gZhTegGXXK4DgAATecGYU3pBl1yuQ4AAE3oBmFN6gZdcroOAABN6QZhTesGXXK7DgAATeoGYU3sBl1yvA4AAE3rBmFN7QZdcr0OAABN7AZhTe4GXXK+DgAATe0GYU3vBl1yvw4AAE3uBmFN8AZdcsAOAABN7wZhTfEGXXLBDgAATfAGYU3yBl1ywg4AAE3xBmFN8wZdcsMOAABN8gZhTfQGXXLEDgAATfMGYU31Bl1yxQ4AAE30BmFN9gZdcsYOAABN9QZhTfcGXXLHDgAATfYGYU34Bl1yyA4AAE33BmFN+QZdcskOAABN+AZhTfoGXXLKDgAATfkGYU37Bl1yyw4AAE36BmFN/AZdcswOAABN+wZhTf0GXXLNDgAATfwGYU3+Bl1yzg4AAE39BmFN/wZdcs8OAABN/gZhTQAHXXLQDgAATf8GYU0BB11y0Q4AAE0AB2FNAgddctIOAABNAQdhTQMHXXLTDgAATQIHYU0EB11y1A4AAE0DB2FNBQddctUOAABNBAdhTQYHXXLWDgAATQUHYU0HB11y1w4AAE0GB2FNCAddctgOAABNBwdhTQkHXXLZDgAATQgHYU0KB11y2g4AAE0JB2FNCwddctsOAABNCgdhTQwHXXLcDgAATQsHYU0NB11y3Q4AAE0MB2FNDgddct4OAABNDQdhTQ8HXXLfDgAATQ4HYU0QB11y4A4AAE0PB2FNEQddcuEOAABNEAdhTRIHXXLiDgAATREHYU0TB11y4w4AAE0SB2FNFAddcuQOAABNEwdhTRUHXXLlDgAATRQHYU0WB11y5g4AAE0VB2FNFwddcucOAABNFgdhTRgHXXLoDgAATRcHYU0ZB11y6Q4AAE0YB2FNGgddcuoOAABNGQdhTRsHXXLrDgAATRoHYU0cB11y7A4AAE0bB2FNHQddcu0OAABNHAdhTR4HXXLuDgAATR0HYU0fB11y7w4AAE0eB2FNIAddcvAOAABNHwdhTSEHXXLxDgAATSAHYU0iB11y8g4AAE0hB2FNIwddcvMOAABNIgdhTSQHXXL0DgAATSMHYU0lB11y9Q4AAE0kB2FNJgddcvYOAABNJQdhTScHXXL3DgAATSYHYU0oB11y+A4AAE0nB2FNKQddcvkOAABNKAdhTSoHXXL6DgAATSkHYU0rB11y+w4AAE0qB2FNLAddcvwOAABNKwdhTS0HXXL9DgAATSwHYU0uB11y/g4AAE0tB2FNLwddcv8OAABNLgdhTTAHXXIADwAATS8HYU0xB11yAQ8AAE0wB2FNMgddcgIPAABNMQdhTTMHXXIDDwAATTIHYU00B11yBA8AAE0zB2FNNQddcgUPAABNNAdhTTYHXXIGDwAATTUHYU03B11yBw8AAE02B2FNOAddcggPAABNNwdhTTkHXXIJDwAATTgHYU06B11yCg8AAE05B2FNOwddcgsPAABNOgdhTTwHXXIMDwAATTsHYU09B11yDQ8AAE08B2FNPgddcg4PAABNPQdhTT8HXXIPDwAATT4HYU1AB11yEA8AAE0/B2FNQQddchEPAABNQAdhTUIHXXISDwAATUEHYU1DB11yEw8AAE1CB2FNRAddchQPAABNQwdhTUUHXXIVDwAATUQHYU1GB11yFg8AAE1FB2FNRwddchcPAABNRgdhTUgHXXIYDwAATUcHYU1JB11yGQ8AAE1IB2FNSgddchoPAABNSQdhTUsHXXIbDwAATUoHYU1MB11yHA8AAE1LB2FNTQddch0PAABNTAdhTU4HXXIeDwAATU0HYU1PB11yHw8AAE1OB2FNUAddciAPAABNTwdhTVEHXXIhDwAATVAHYU1SB11yIg8AAE1RB2FNUwddciMPAABNUgdhTVQHXXIkDwAATVMHYU1VB11yJQ8AAE1UB2FNVgddciYPAABNVQdhTVcHXXInDwAATVYHYU1YB11yKA8AAE1XB2FNWQddcikPAABNWAdhTVoHXXIqDwAATVkHYU1bB11yKw8AAE1aB2FNXAddciwPAABNWwdhTV0HXXItDwAATVwHYU1eB11yLg8AAE1dB2FNXwddci8PAABNXgdhTWAHXXIwDwAATV8HYU1hB11yMQ8AAE1gB2FNYgddcjIPAABNYQdhTWMHXXIzDwAATWIHYU1kB11yNA8AAE1jB2FNZQddcjUPAABNZAdhTWYHXXI2DwAATWUHYU1nB11yNw8AAE1mB2FNaAddcjgPAABNZwdhTWkHXXI5DwAATWgHYU1qB11yOg8AAE1pB2FNawddcjsPAABNagdhTWwHXXI8DwAATWsHYU1tB11yPQ8AAE1sB2FNbgddcj4PAABNbQdhTW8HXXI/DwAATW4HYU1wB11yQA8AAE1vB2FNcQddckEPAABNcAdhTXIHXXJCDwAATXEHYU1zB11yQw8AAE1yB2FNdAddckQPAABNcwdhTXUHXXJFDwAATXQHYU12B11yRg8AAE11B2FNdwddckcPAABNdgdhTXgHXXJIDwAATXcHYU15B11ySQ8AAE14B2FNegddckoPAABNeQdhTXsHXXJLDwAATXoHYU18B11yTA8AAE17B2FNfQddck0PAABNfAdhTX4HXXJODwAATX0HYU1/B11yTw8AAE1+B2FNgAddclAPAABNfwdhTYEHXXJRDwAATYAHYU2CB11yUg8AAE2BB2FNgwddclMPAABNggdhTYQHXXJUDwAATYMHYU2FB11yVQ8AAE2EB2FNhgddclYPAABNhQdhTYcHXXJXDwAATYYHYU2IB11yWA8AAE2HB2FNiQddclkPAABNiAdhTYoHXXJaDwAATYkHYU2LB11yWw8AAE2KB2FNjAddclwPAABNiwdhTY0HXXJdDwAATYwHYU2OB11yXg8AAE2NB2FNjwddcl8PAABNjgdhTZAHXXJgDwAATY8HYU2RB11yYQ8AAE2QB2FNkgddcmIPAABNkQdhTZMHXXJjDwAATZIHYU2UB11yZA8AAE2TB2FNlQddcmUPAABNlAdhTZYHXXJmDwAATZUHYU2XB11yZw8AAE2WB2FNmAddcmgPAABNlwdhTZkHXXJpDwAATZgHYU2aB11yag8AAE2ZB2FNmwddcmsPAABNmgdhTZwHXXJsDwAATZsHYU2dB11ybQ8AAE2cB2FNngddcm4PAABNnQdhTZ8HXXJvDwAATZ4HYU2gB11ycA8AAE2fB2FNoQddcnEPAABNoAdhTaIHXXJyDwAATaEHYU2jB11ycw8AAE2iB2FNpAddcnQPAABNowdhTaUHXXJ1DwAATaQHYU2mB11ydg8AAE2lB2FNpwddcncPAABNpgdhTagHXXJ4DwAATacHYU2pB11yeQ8AAE2oB2FNqgddcnoPAABNqQdhTasHXXJ7DwAATaoHYU2sB11yfA8AAE2rB2FNrQddcn0PAABNrAdhTa4HXXJ+DwAATa0HYU2vB11yfw8AAE2uB2FNsAddcoAPAABNrwdhTbEHXXKBDwAATbAHYU2yB11ygg8AAE2xB2FNswddcoMPAABNsgdhTbQHXXKEDwAATbMHYU21B11yhQ8AAE20B2FNtgddcoYPAABNtQdhTbcHXXKHDwAATbYHYU24B11yiA8AAE23B2FNuQddcokPAABNuAdhTboHXXKKDwAATbkHYU27B11yiw8AAE26B2FNvAddcowPAABNuwdhTb0HXXKNDwAATbwHYU2+B11yjg8AAE29B2FNvwddco8PAABNvgdhTcAHXXKQDwAATb8HYU3BB11ykQ8AAE3AB2FNwgddcpIPAABNwQdhTcMHXXKTDwAATcIHYU3EB11ylA8AAE3DB2FNxQddcpUPAABNxAdhTcYHXXKWDwAATcUHYU3HB11ylw8AAE3GB2FNyAddcpgPAABNxwdhTckHXXKZDwAATcgHYU3KB11ymg8AAE3JB2FNywddcpsPAABNygdhTcwHXXKcDwAATcsHYU3NB11ynQ8AAE3MB2FNzgddcp4PAABNzQdhTc8HXXKfDwAATc4HYU3QB11yoA8AAE3PB2FN0QddcqEPAABN0AdhdShN0gddcqIPAABN0QdhTdMHXXKjDwAATdIHYU3UB11ypA8AAE3TB2FN1QddcqUPAABN1AdhTdYHXXKmDwAATdUHYU3XB11ypw8AAE3WB2FN2AddcqgPAABN1wdhTdkHXXKpDwAATdgHYU3aB11yqg8AAE3ZB2FN2wddcqsPAABN2gdhTdwHXXKsDwAATdsHYU3dB11yrQ8AAE3cB2FN3gddcq4PAABN3QdhTd8HXXKvDwAATd4HYU3gB11ysA8AAE3fB2FN4QddcrEPAABN4AdhTeIHXXKyDwAATeEHYU3jB11ysw8AAE3iB2FN5AddcrQPAABN4wdhTeUHXXK1DwAATeQHYU3mB11ytg8AAE3lB2FN5wddcrcPAABN5gdhTegHXXK4DwAATecHYU3pB11yuQ8AAE3oB2FN6gddcroPAABN6QdhTesHXXK7DwAATeoHYU3sB11yvA8AAE3rB2FN7Qddcr0PAABN7AdhTe4HXXK+DwAATe0HYU3vB11yvw8AAE3uB2FN8AddcsAPAABN7wdhTfEHXXLBDwAATfAHYU3yB11ywg8AAE3xB2FN8wddcsMPAABN8gdhTfQHXXLEDwAATfMHYU31B11yxQ8AAE30B2FN9gddcsYPAABN9QdhTfcHXXLHDwAATfYHYU34B11yyA8AAE33B2FN+QddcskPAABN+AdhTfoHXXLKDwAATfkHYU37B11yyw8AAE36B2FN/AddcswPAABN+wdhTf0HXXLNDwAATfwHYU3+B11yzg8AAE39B2FN/wddcs8PAABN/gdhTQAIXXLQDwAATf8HYU0BCF1y0Q8AAE0ACGFNAghdctIPAABNAQhhTQMIXXLTDwAATQIIYU0ECF1y1A8AAE0DCGFNBQhdctUPAABNBAhhTQYIXXLWDwAATQUIYU0HCF1y1w8AAE0GCGFNCAhdctgPAABNBwhhTQkIXXLZDwAATQgIYU0KCF1y2g8AAE0JCGFNCwhdctsPAABNCghhTQwIXXLcDwAATQsIYU0NCF1y3Q8AAE0MCGFNDghdct4PAABNDQhhTQ8IXXLfDwAATQ4IYU0QCF1y4A8AAE0PCGFNEQhdcuEPAABNEAhhTRIIXXLiDwAATREIYU0TCF1y4w8AAE0SCGFNFAhdcuQPAABNEwhhTRUIXXLlDwAATRQIYU0WCF1y5g8AAE0VCGFNFwhdcucPAABNFghhTRgIXXLoDwAATRcIYU0ZCF1y6Q8AAE0YCGFNGghdcuoPAABNGQhhTRsIXXLrDwAATRoIYU0cCF1y7A8AAE0bCGFNHQhdcu0PAABNHAhhTR4IXXLuDwAATR0IYU0fCF1y7w8AAE0eCGFNIAhdcvAPAABNHwhhTSEIXXLxDwAATSAIYU0iCF1y8g8AAE0hCGFNIwhdcvMPAABNIghhTSQIXXL0DwAATSMIYU0lCF1y9Q8AAE0kCGFNJghdcvYPAABNJQhhTScIXXL3DwAATSYIYU0oCF1y+A8AAE0nCGFNKQhdcvkPAABNKAhhTSoIXXL6DwAATSkIYU0rCF1y+w8AAE0qCGFNLAhdcvwPAABNKwhhTS0IXXL9DwAATSwIYU0uCF1y/g8AAE0tCGFNLwhdcv8PAABNLghhTTAIXXIAEAAATS8IYU0xCF1yARAAAE0wCGFNMghdcgIQAABNMQhhTTMIXXIDEAAATTIIYU00CF1yBBAAAE0zCGFNNQhdcgUQAABNNAhhTTYIXXIGEAAATTUIYU03CF1yBxAAAE02CGFNOAhdcggQAABNNwhhTTkIXXIJEAAATTgIYU06CF1yChAAAE05CGFNOwhdcgsQAABNOghhTTwIXXIMEAAATTsIYU09CF1yDRAAAE08CGFNPghdcg4QAABNPQhhTT8IXXIPEAAATT4IYU1ACF1yEBAAAE0/CGFNQQhdchEQAABNQAhhTUIIXXISEAAATUEIYU1DCF1yExAAAE1CCGFNRAhdchQQAABNQwhhTUUIXXIVEAAATUQIYU1GCF1yFhAAAE1FCGFNRwhdchcQAABNRghhTUgIXXIYEAAATUcIYU1JCF1yGRAAAE1ICGFNSghdchoQAABNSQhhTUsIXXIbEAAATUoIYU1MCF1yHBAAAE1LCGFNTQhdch0QAABNTAhhTU4IXXIeEAAATU0IYU1PCF1yHxAAAE1OCGFNUAhdciAQAABNTwhhTVEIXXIhEAAATVAIYU1SCF1yIhAAAE1RCGFNUwhdciMQAABNUghhTVQIXXIkEAAATVMIYU1VCF1yJRAAAE1UCGFNVghdciYQAABNVQhhTVcIXXInEAAATVYIYU1YCF1yKBAAAE1XCGFNWQhdcikQAABNWAhhTVoIXXIqEAAATVkIYU1bCF1yKxAAAE1aCGFNXAhdciwQAABNWwhhTV0IXXItEAAATVwIYU1eCF1yLhAAAE1dCGFNXwhdci8QAABNXghhTWAIXXIwEAAATV8IYU1hCF1yMRAAAE1gCGFNYghdcjIQAABNYQhhTWMIXXIzEAAATWIIYU1kCF1yNBAAAE1jCGFNZQhdcjUQAABNZAhhTWYIXXI2EAAATWUIYU1nCF1yNxAAAE1mCGFNaAhdcjgQAABNZwhhTWkIXXI5EAAATWgIYU1qCF1yOhAAAE1pCGFNawhdcjsQAABNaghhTWwIXXI8EAAATWsIYU1tCF1yPRAAAE1sCGFNbghdcj4QAABNbQhhTW8IXXI/EAAATW4IYU1wCF1yQBAAAE1vCGFNcQhdckEQAABNcAhhTXIIXXJCEAAATXEIYU1zCF1yQxAAAE1yCGFNdAhdckQQAABNcwhhTXUIXXJFEAAATXQIYU12CF1yRhAAAE11CGFNdwhdckcQAABNdghhTXgIXXJIEAAATXcIYU15CF1ySRAAAE14CGFNeghdckoQAABNeQhhTXsIXXJLEAAATXoIYU18CF1yTBAAAE17CGFNfQhdck0QAABNfAhhTX4IXXJOEAAATX0IYU1/CF1yTxAAAE1+CGFNgAhdclAQAABNfwhhTYEIXXJREAAATYAIYU2CCF1yUhAAAE2BCGFNgwhdclMQAABNgghhTYQIXXJUEAAATYMIYU2FCF1yVRAAAE2ECGFNhghdclYQAABNhQhhTYcIXXJXEAAATYYIYU2ICF1yWBAAAE2HCGFNiQhdclkQAABNiAhhTYoIXXJaEAAATYkIYU2LCF1yWxAAAE2KCGFNjAhdclwQAABNiwhhTY0IXXJdEAAATYwIYU2OCF1yXhAAAE2NCGFNjwhdcl8QAABNjghhTZAIXXJgEAAATY8IYU2RCF1yYRAAAE2QCGFNkghdcmIQAABNkQhhTZMIXXJjEAAATZIIYU2UCF1yZBAAAE2TCGFNlQhdcmUQAABNlAhhTZYIXXJmEAAATZUIYU2XCF1yZxAAAE2WCGFNmAhdcmgQAABNlwhhTZkIXXJpEAAATZgIYU2aCF1yahAAAE2ZCGFNmwhdcmsQAABNmghhTZwIXXJsEAAATZsIYU2dCF1ybRAAAE2cCGFNnghdcm4QAABNnQhhTZ8IXXJvEAAATZ4IYU2gCF1ycBAAAE2fCGFNoQhdcnEQAABNoAhhTaIIXXJyEAAATaEIYU2jCF1ycxAAAE2iCGFNpAhdcnQQAABNowhhTaUIXXJ1EAAATaQIYU2mCF1ydhAAAE2lCGFNpwhdcncQAABNpghhTagIXXJ4EAAATacIYU2pCF1yeRAAAE2oCGFNqghdcnoQAABNqQhhTasIXXJ7EAAATaoIYU2sCF1yfBAAAE2rCGFNrQhdcn0QAABNrAhhTa4IXXJ+EAAATa0IYU2vCF1yfxAAAE2uCGFNsAhdcoAQAABNrwhhTbEIXXKBEAAATbAIYU2yCF1yghAAAE2xCGFNswhdcoMQAABNsghhTbQIXXKEEAAATbMIYU21CF1yhRAAAE20CGFNtghdcoYQAABNtQhhTbcIXXKHEAAATbYIYU24CF1yiBAAAE23CGFNuQhdcokQAABNuAhhTboIXXKKEAAATbkIYU27CF1yixAAAE26CGFNvAhdcowQAABNuwhhTb0IXXKNEAAATbwIYU2+CF1yjhAAAE29CGFNvwhdco8QAABNvghhTcAIXXKQEAAATb8IYU3BCF1ykRAAAE3ACGFNwghdcpIQAABNwQhhTcMIXXKTEAAATcIIYU3ECF1ylBAAAE3DCGFNxQhdcpUQAABNxAhhTcYIXXKWEAAATcUIYU3HCF1ylxAAAE3GCGFNyAhdcpgQAABNxwhhTckIXXKZEAAATcgIYU3KCF1ymhAAAE3JCGFNywhdcpsQAABNyghhTcwIXXKcEAAATcsIYU3NCF1ynRAAAE3MCGFNzghdcp4QAABNzQhhTc8IXXKfEAAATc4IYU3QCF1yoBAAAE3PCGFN0QhdcqEQAABN0AhhTdIIXXKiEAAATdEIYU3TCF1yoxAAAE3SCGFN1AhdcqQQAABN0whhTdUIXXKlEAAATdQIYU3WCF1yphAAAE3VCGFN1whdcqcQAABN1ghhTdgIXXKoEAAATdcIYU3ZCF1yqRAAAE3YCGFN2ghdcqoQAABN2QhhTdsIXXKrEAAATdoIYU3cCF1yrBAAAE3bCGFN3Qhdcq0QAABN3AhhTd4IXXKuEAAATd0IYU3fCF1yrxAAAE3eCGFN4AhdcrAQAABN3whhTeEIXXKxEAAATeAIYU3iCF1yshAAAE3hCGFN4whdcrMQAABN4ghhTeQIXXK0EAAATeMIYU3lCF1ytRAAAE3kCGFN5ghdcrYQAABN5QhhTecIXXK3EAAATeYIYU3oCF1yuBAAAE3nCGFN6QhdcrkQAABN6AhhTeoIXXK6EAAATekIYU3rCF1yuxAAAE3qCGFN7AhdcrwQAABN6whhTe0IXXK9EAAATewIYU3uCF1yvhAAAE3tCGFN7whdcr8QAABN7ghhTfAIXXLAEAAATe8IYU3xCF1ywRAAAE3wCGFN8ghdcsIQAABN8QhhTfMIXXLDEAAATfIIYU30CF1yxBAAAE3zCGFN9QhdcsUQAABN9AhhTfYIXXLGEAAATfUIYU33CF1yxxAAAE32CGFN+AhdcsgQAABN9whhTfkIXXLJEAAATfgIYU36CF1yyhAAAE35CGFN+whdcssQAABN+ghhTfwIXXLMEAAATfsIYU39CF1yzRAAAE38CGFN/ghdcs4QAABN/QhhTf8IXXLPEAAATf4IYU0ACV1y0BAAAE3/CGFNAQldctEQAABNAAlhTQIJXXLSEAAATQEJYU0DCV1y0xAAAE0CCWFNBAldctQQAABNAwlhTQUJXXLVEAAATQQJYU0GCV1y1hAAAE0FCWFNBwldctcQAABNBglhTQgJXXLYEAAATQcJYU0JCV1y2RAAAE0ICWFNCgldctoQAABNCQlhTQsJXXLbEAAATQoJYU0MCV1y3BAAAE0LCWFNDQldct0QAABNDAlhTQ4JXXLeEAAATQ0JYU0PCV1y3xAAAE0OCWFNEAldcuAQAABNDwlhTREJXXLhEAAATRAJYU0SCV1y4hAAAE0RCWFNEwldcuMQAABNEglhTRQJXXLkEAAATRMJYU0VCV1y5RAAAE0UCWFNFgldcuYQAABNFQlhTRcJXXLnEAAATRYJYU0YCV1y6BAAAE0XCWFNGQldcukQAABNGAlhTRoJXXLqEAAATRkJYU0bCV1y6xAAAE0aCWFNHAldcuwQAABNGwlhTR0JXXLtEAAATRwJYU0eCV1y7hAAAE0dCWFNHwldcu8QAABNHglhTSAJXXLwEAAATR8JYU0hCV1y8RAAAE0gCWFNIgldcvIQAABNIQlhTSMJXXLzEAAATSIJYU0kCV1y9BAAAE0jCWFNJQldcvUQAABNJAlhTSYJXXL2EAAATSUJYU0nCV1y9xAAAE0mCWFNKAldcvgQAABNJwlhTSkJXXL5EAAATSgJYU0qCV1y+hAAAE0pCWFNKwldcvsQAABNKglhTSwJXXL8EAAATSsJYU0tCV1y/RAAAE0sCWFNLgldcv4QAABNLQlhTS8JXXL/EAAATS4JYU0wCV1yABEAAE0vCWFNMQldcgERAABNMAlhTTIJXXICEQAATTEJYU0zCV1yAxEAAE0yCWFNNAldcgQRAABNMwlhTTUJXXIFEQAATTQJYU02CV1yBhEAAE01CWFNNwldcgcRAABNNglhTTgJXXIIEQAATTcJYU05CV1yCREAAE04CWFNOgldcgoRAABNOQlhTTsJXXILEQAATToJYU08CV1yDBEAAE07CWFNPQldcg0RAABNPAlhTT4JXXIOEQAATT0JYU0/CV1yDxEAAE0+CWFNQAldchARAABNPwlhTUEJXXIREQAATUAJYU1CCV1yEhEAAE1BCWFNQwldchMRAABNQglhTUQJXXIUEQAATUMJYU1FCV1yFREAAE1ECWFNRgldchYRAABNRQlhTUcJXXIXEQAATUYJYU1ICV1yGBEAAE1HCWFNSQldchkRAABNSAlhTUoJXXIaEQAATUkJYU1LCV1yGxEAAE1KCWFNTAldchwRAABNSwlhTU0JXXIdEQAATUwJYU1OCV1yHhEAAE1NCWFNTwldch8RAABNTglhTVAJXXIgEQAATU8JYU1RCV1yIREAAE1QCWFNUgldciIRAABNUQlhTVMJXXIjEQAATVIJYU1UCV1yJBEAAE1TCWFNVQldciURAABNVAlhTVYJXXImEQAATVUJYU1XCV1yJxEAAE1WCWFNWAldcigRAABNVwlhTVkJXXIpEQAATVgJYU1aCV1yKhEAAE1ZCWFNWwldcisRAABNWglhTVwJXXIsEQAATVsJYU1dCV1yLREAAE1cCWFNXgldci4RAABNXQlhTV8JXXIvEQAATV4JYU1gCV1yMBEAAE1fCWFNYQldcjERAABNYAlhTWIJXXIyEQAATWEJYU1jCV1yMxEAAE1iCWFNZAldcjQRAABNYwlhTWUJXXI1EQAATWQJYU1mCV1yNhEAAE1lCWFNZwldcjcRAABNZglhTWgJXXI4EQAATWcJYU1pCV1yOREAAE1oCWFNagldcjoRAABNaQlhTWsJXXI7EQAATWoJYU1sCV1yPBEAAE1rCWFNbQldcj0RAABNbAlhTW4JXXI+EQAATW0JYU1vCV1yPxEAAE1uCWFNcAldckARAABNbwlhTXEJXXJBEQAATXAJYU1yCV1yQhEAAE1xCWFNcwldckMRAABNcglhTXQJXXJEEQAATXMJYU11CV1yRREAAE10CWFNdgldckYRAABNdQlhTXcJXXJHEQAATXYJYU14CV1ySBEAAE13CWFNeQldckkRAABNeAlhTXoJXXJKEQAATXkJYU17CV1ySxEAAE16CWFNfAldckwRAABNewlhTX0JXXJNEQAATXwJYU1+CV1yThEAAE19CWFNfwldck8RAABNfglhTYAJXXJQEQAATX8JYU2BCV1yUREAAE2ACWFNggldclIRAABNgQlhTYMJXXJTEQAATYIJYU2ECV1yVBEAAE2DCWFNhQldclURAABNhAlhTYYJXXJWEQAATYUJYU2HCV1yVxEAAE2GCWFNiAldclgRAABNhwlhTYkJXXJZEQAATYgJYU2KCV1yWhEAAE2JCWFNiwldclsRAABNiglhTYwJXXJcEQAATYsJYU2NCV1yXREAAE2MCWFNjgldcl4RAABNjQlhTY8JXXJfEQAATY4JYU2QCV1yYBEAAE2PCWFNkQldcmERAABNkAlhTZIJXXJiEQAATZEJYU2TCV1yYxEAAE2SCWFNlAldcmQRAABNkwlhTZUJXXJlEQAATZQJYU2WCV1yZhEAAE2VCWFNlwldcmcRAABNlglhTZgJXXJoEQAATZcJYU2ZCV1yaREAAE2YCWFNmgldcmoRAABNmQlhTZsJXXJrEQAATZoJYU2cCV1ybBEAAE2bCWFNnQldcm0RAABNnAlhTZ4JXXJuEQAATZ0JYU2fCV1ybxEAAE2eCWFNoAldcnARAABNnwlhTaEJXXJxEQAATaAJYU2iCV1ychEAAE2hCWFNowldcnMRAABNoglhTaQJXXJ0EQAATaMJYU2lCV1ydREAAE2kCWFNpgldcnYRAABNpQlhTacJXXJ3EQAATaYJYU2oCV1yeBEAAE2nCWFNqQldcnkRAABNqAlhTaoJXXJ6EQAATakJYU2rCV1yexEAAE2qCWFNrAldcnwRAABNqwlhTa0JXXJ9EQAATawJYU2uCV1yfhEAAE2tCWFNrwldcn8RAABNrglhTbAJXXKAEQAATa8JYU2xCV1ygREAAE2wCWFNsgldcoIRAABNsQlhTbMJXXKDEQAATbIJYU20CV1yhBEAAE2zCWFNtQldcoURAABNtAlhTbYJXXKGEQAATbUJYU23CV1yhxEAAE22CWFNuAldcogRAABNtwlhTbkJXXKJEQAATbgJYU26CV1yihEAAE25CWFNuwldcosRAABNuglhTbwJXXKMEQAATbsJYU29CV1yjREAAE28CWFNvgldco4RAABNvQlhTb8JXXKPEQAATb4JYU3ACV1ykBEAAE2/CWFNwQldcpERAABNwAlhTcIJXXKSEQAATcEJYU3DCV1ykxEAAE3CCWFNxAldcpQRAABNwwlhTcUJXXKVEQAATcQJYU3GCV1ylhEAAE3FCWFNxwldcpcRAABNxglhTcgJXXKYEQAATccJYU3JCV1ymREAAE3ICWFNygldcpoRAABNyQlhTcsJXXKbEQAATcoJYU3MCV1ynBEAAE3LCWFNzQldcp0RAABNzAlhTc4JXXKeEQAATc0JYU3PCV1ynxEAAE3OCWFN0AldcqARAABNzwlhTdEJXXKhEQAATdAJYU3SCV1yohEAAE3RCWFN0wldcqMRAABN0glhTdQJXXKkEQAATdMJYU3VCV1ypREAAE3UCWFN1gldcqYRAABN1QlhTdcJXXKnEQAATdYJYU3YCV1yqBEAAE3XCWFN2QldcqkRAABN2AlhTdoJXXKqEQAATdkJYU3bCV1yqxEAAE3aCWFN3AldcqwRAABN2wlhTd0JXXKtEQAATdwJYU3eCV1yrhEAAE3dCWFN3wldcq8RAABN3glhTeAJXXKwEQAATd8JYU3hCV1ysREAAE3gCWFN4gldcrIRAABN4QlhTeMJXXKzEQAATeIJYU3kCV1ytBEAAE3jCWFN5QldcrURAABN5AlhTeYJXXK2EQAATeUJYU3nCV1ytxEAAE3mCWFN6AldcrgRAABN5wlhTekJXXK5EQAATegJYU3qCV1yuhEAAE3pCWFN6wldcrsRAABN6glhTewJXXK8EQAATesJYU3tCV1yvREAAE3sCWFN7gldcr4RAABN7QlhTe8JXXK/EQAATe4JYU3wCV1ywBEAAE3vCWFN8QldcsERAABN8AlhTfIJXXLCEQAATfEJYU3zCV1ywxEAAE3yCWFN9AldcsQRAABN8wlhTfUJXXLFEQAATfQJYU32CV1yxhEAAE31CWFN9wldcscRAABN9glhTfgJXXLIEQAATfcJYU35CV1yyREAAE34CWFN+gldcsoRAABN+QlhTfsJXXLLEQAATfoJYU38CV1yzBEAAE37CWFN/Qldcs0RAABN/AlhTf4JXXLOEQAATf0JYU3/CV1yzxEAAE3+CWFNAApdctARAABN/wlhTQEKXXLREQAATQAKYU0CCl1y0hEAAE0BCmFNAwpdctMRAABNAgphTQQKXXLUEQAATQMKYU0FCl1y1REAAE0ECmFNBgpdctYRAABNBQphTQcKXXLXEQAATQYKYU0ICl1y2BEAAE0HCmFNCQpdctkRAABNCAphTQoKXXLaEQAATQkKYU0LCl1y2xEAAE0KCmFNDApdctwRAABNCwphTQ0KXXLdEQAATQwKYU0OCl1y3hEAAE0NCmFNDwpdct8RAABNDgphTRAKXXLgEQAATQ8KYU0RCl1y4REAAE0QCmFNEgpdcuIRAABNEQphTRMKXXLjEQAATRIKYU0UCl1y5BEAAE0TCmFNFQpdcuURAABNFAphTRYKXXLmEQAATRUKYU0XCl1y5xEAAE0WCmFNGApdcugRAABNFwphTRkKXXLpEQAATRgKYU0aCl1y6hEAAE0ZCmFNGwpdcusRAABNGgphTRwKXXLsEQAATRsKYU0dCl1y7REAAE0cCmFNHgpdcu4RAABNHQphTR8KXXLvEQAATR4KYU0gCl1y8BEAAE0fCmFNIQpdcvERAABNIAphTSIKXXLyEQAATSEKYU0jCl1y8xEAAE0iCmFNJApdcvQRAABNIwphTSUKXXL1EQAATSQKYU0mCl1y9hEAAE0lCmFNJwpdcvcRAABNJgphTSgKXXL4EQAATScKYU0pCl1y+REAAE0oCmFNKgpdcvoRAABNKQphTSsKXXL7EQAATSoKYU0sCl1y/BEAAE0rCmFNLQpdcv0RAABNLAphTS4KXXL+EQAATS0KYU0vCl1y/xEAAE0uCmFNMApdcgASAABNLwphTTEKXXIBEgAATTAKYU0yCl1yAhIAAE0xCmFNMwpdcgMSAABNMgphTTQKXXIEEgAATTMKYU01Cl1yBRIAAE00CmFNNgpdcgYSAABNNQphTTcKXXIHEgAATTYKYU04Cl1yCBIAAE03CmFNOQpdcgkSAABNOAphTToKXXIKEgAATTkKYU07Cl1yCxIAAE06CmFNPApdcgwSAABNOwphTT0KXXINEgAATTwKYU0+Cl1yDhIAAE09CmFNPwpdcg8SAABNPgphTUAKXXIQEgAATT8KYU1BCl1yERIAAE1ACmFNQgpdchISAABNQQphTUMKXXITEgAATUIKYU1ECl1yFBIAAE1DCmFNRQpdchUSAABNRAphTUYKXXIWEgAATUUKYU1HCl1yFxIAAE1GCmFNSApdchgSAABNRwphTUkKXXIZEgAATUgKYU1KCl1yGhIAAE1JCmFNSwpdchsSAABNSgphTUwKXXIcEgAATUsKYU1NCl1yHRIAAE1MCmFNTgpdch4SAABNTQphTU8KXXIfEgAATU4KYU1QCl1yIBIAAE1PCmFNUQpdciESAABNUAphTVIKXXIiEgAATVEKYU1TCl1yIxIAAE1SCmFNVApdciQSAABNUwphTVUKXXIlEgAATVQKYU1WCl1yJhIAAE1VCmFNVwpdcicSAABNVgphTVgKXXIoEgAATVcKYU1ZCl1yKRIAAE1YCmFNWgpdcioSAABNWQphTVsKXXIrEgAATVoKYU1cCl1yLBIAAE1bCmFNXQpdci0SAABNXAphTV4KXXIuEgAATV0KYU1fCl1yLxIAAE1eCmFNYApdcjASAABNXwphTWEKXXIxEgAATWAKYU1iCl1yMhIAAE1hCmFNYwpdcjMSAABNYgphTWQKXXI0EgAATWMKYU1lCl1yNRIAAE1kCmFNZgpdcjYSAABNZQphTWcKXXI3EgAATWYKYU1oCl1yOBIAAE1nCmFNaQpdcjkSAABNaAphTWoKXXI6EgAATWkKYU1rCl1yOxIAAE1qCmFNbApdcjwSAABNawphTW0KXXI9EgAATWwKYU1uCl1yPhIAAE1tCmFNbwpdcj8SAABNbgphTXAKXXJAEgAATW8KYU1xCl1yQRIAAE1wCmFNcgpdckISAABNcQphTXMKXXJDEgAATXIKYU10Cl1yRBIAAE1zCmFNdQpdckUSAABNdAphTXYKXXJGEgAATXUKYU13Cl1yRxIAAE12CmFNeApdckgSAABNdwphTXkKXXJJEgAATXgKYU16Cl1yShIAAE15CmFNewpdcksSAABNegphTXwKXXJMEgAATXsKYU19Cl1yTRIAAE18CmFNfgpdck4SAABNfQphTX8KXXJPEgAATX4KYU2ACl1yUBIAAE1/CmFNgQpdclESAABNgAphTYIKXXJSEgAATYEKYU2DCl1yUxIAAE2CCmFNhApdclQSAABNgwphTYUKXXJVEgAATYQKYU2GCl1yVhIAAE2FCmFNhwpdclcSAABNhgphTYgKXXJYEgAATYcKYU2JCl1yWRIAAE2ICmFNigpdcloSAABNiQphTYsKXXJbEgAATYoKYU2MCl1yXBIAAE2LCmFNjQpdcl0SAABNjAphTY4KXXJeEgAATY0KYU2PCl1yXxIAAE2OCmFNkApdcmASAABNjwphTZEKXXJhEgAATZAKYU2SCl1yYhIAAE2RCmFNkwpdcmMSAABNkgphTZQKXXJkEgAATZMKYU2VCl1yZRIAAE2UCmFNlgpdcmYSAABNlQphTZcKXXJnEgAATZYKYU2YCl1yaBIAAE2XCmFNmQpdcmkSAABNmAphTZoKXXJqEgAATZkKYU2bCl1yaxIAAE2aCmFNnApdcmwSAABNmwphTZ0KXXJtEgAATZwKYU2eCl1ybhIAAE2dCmFNnwpdcm8SAABNngphTaAKXXJwEgAATZ8KYU2hCl1ycRIAAE2gCmFNogpdcnISAABNoQphTaMKXXJzEgAATaIKYU2kCl1ydBIAAE2jCmFNpQpdcnUSAABNpAphTaYKXXJ2EgAATaUKYU2nCl1ydxIAAE2mCmFNqApdcngSAABNpwphTakKXXJ5EgAATagKYU2qCl1yehIAAE2pCmFNqwpdcnsSAABNqgphTawKXXJ8EgAATasKYU2tCl1yfRIAAE2sCmFNrgpdcn4SAABNrQphTa8KXXJ/EgAATa4KYU2wCl1ygBIAAE2vCmFNsQpdcoESAABNsAphTbIKXXKCEgAATbEKYU2zCl1ygxIAAE2yCmFNtApdcoQSAABNswphTbUKXXKFEgAATbQKYU22Cl1yhhIAAE21CmFNtwpdcocSAABNtgphTbgKXXKIEgAATbcKYU25Cl1yiRIAAE24CmFNugpdcooSAABNuQphTbsKXXKLEgAATboKYU28Cl1yjBIAAE27CmFNvQpdco0SAABNvAphTb4KXXKOEgAATb0KYU2/Cl1yjxIAAE2+CmFNwApdcpASAABNvwphTcEKXXKREgAATcAKYU3CCl1ykhIAAE3BCmFNwwpdcpMSAABNwgphTcQKXXKUEgAATcMKYU3FCl1ylRIAAE3ECmFNxgpdcpYSAABNxQphTccKXXKXEgAATcYKYU3ICl1ymBIAAE3HCmFNyQpdcpkSAABNyAphTcoKXXKaEgAATckKYU3LCl1ymxIAAE3KCmFNzApdcpwSAABNywphTc0KXXKdEgAATcwKYU3OCl1ynhIAAE3NCmFNzwpdcp8SAABNzgphTdAKXXKgEgAATc8KYU3RCl1yoRIAAE3QCmFN0gpdcqISAABN0QphTdMKXXKjEgAATdIKYU3UCl1ypBIAAE3TCmFN1QpdcqUSAABN1AphTdYKXXKmEgAATdUKYU3XCl1ypxIAAE3WCmFN2ApdcqgSAABN1wphTdkKXXKpEgAATdgKYU3aCl1yqhIAAE3ZCmFN2wpdcqsSAABN2gphTdwKXXKsEgAATdsKYU3dCl1yrRIAAE3cCmFN3gpdcq4SAABN3QphTd8KXXKvEgAATd4KYU3gCl1ysBIAAE3fCmFN4QpdcrESAABN4AphTeIKXXKyEgAATeEKYU3jCl1ysxIAAE3iCmFN5ApdcrQSAABN4wphTeUKXXK1EgAATeQKYU3mCl1ythIAAE3lCmFN5wpdcrcSAABN5gphTegKXXK4EgAATecKYU3pCl1yuRIAAE3oCmFN6gpdcroSAABN6QphTesKXXK7EgAATeoKYU3sCl1yvBIAAE3rCmFN7Qpdcr0SAABN7AphTe4KXXK+EgAATe0KYU3vCl1yvxIAAE3uCmFN8ApdcsASAABN7wphTfEKXXLBEgAATfAKYU3yCl1ywhIAAE3xCmFN8wpdcsMSAABN8gphTfQKXXLEEgAATfMKYU31Cl1yxRIAAE30CmFN9gpdcsYSAABN9QphTfcKXXLHEgAATfYKYU34Cl1yyBIAAE33CmFN+QpdcskSAABN+AphTfoKXXLKEgAATfkKYU37Cl1yyxIAAE36CmFN/ApdcswSAABN+wphTf0KXXLNEgAATfwKYU3+Cl1yzhIAAE39CmFN/wpdcs8SAABN/gphTQALXXLQEgAATf8KYU0BC11y0RIAAE0AC2FNAgtdctISAABNAQthTQMLXXLTEgAATQILYU0EC11y1BIAAE0DC2FNBQtdctUSAABNBAthTQYLXXLWEgAATQULYU0HC11y1xIAAE0GC2FNCAtdctgSAABNBwthTQkLXXLZEgAATQgLYU0KC11y2hIAAE0JC2FNCwtdctsSAABNCgthTQwLXXLcEgAATQsLYU0NC11y3RIAAE0MC2FNDgtdct4SAABNDQthTQ8LXXLfEgAATQ4LYU0QC11y4BIAAE0PC2FNEQtdcuESAABNEAthTRILXXLiEgAATRELYU0TC11y4xIAAE0SC2FNFAtdcuQSAABNEwthTRULXXLlEgAATRQLYU0WC11y5hIAAE0VC2FNFwtdcucSAABNFgthTRgLXXLoEgAATRcLYU0ZC11y6RIAAE0YC2FNGgtdcuoSAABNGQthTRsLXXLrEgAATRoLYU0cC11y7BIAAE0bC2FNHQtdcu0SAABNHAthTR4LXXLuEgAATR0LYU0fC11y7xIAAE0eC2FNIAtdcvASAABNHwthTSELXXLxEgAATSALYU0iC11y8hIAAE0hC2FNIwtdcvMSAABNIgthTSQLXXL0EgAATSMLYU0lC11y9RIAAE0kC2FNJgtdcvYSAABNJQthTScLXXL3EgAATSYLYU0oC11y+BIAAE0nC2FNKQtdcvkSAABNKAthTSoLXXL6EgAATSkLYU0rC11y+xIAAE0qC2FNLAtdcvwSAABNKwthTS0LXXL9EgAATSwLYU0uC11y/hIAAE0tC2FNLwtdcv8SAABNLgthTTALXXIAEwAATS8LYU0xC11yARMAAE0wC2FNMgtdcgITAABNMQthTTMLXXIDEwAATTILYU00C11yBBMAAE0zC2FNNQtdcgUTAABNNAthTTYLXXIGEwAATTULYU03C11yBxMAAE02C2FNOAtdcggTAABNNwthTTkLXXIJEwAATTgLYU06C11yChMAAE05C2FNOwtdcgsTAABNOgthTTwLXXIMEwAATTsLYU09C11yDRMAAE08C2FNPgtdcg4TAABNPQthTT8LXXIPEwAATT4LYU1AC11yEBMAAE0/C2FNQQtdchETAABNQAthTUILXXISEwAATUELYU1DC11yExMAAE1CC2FNRAtdchQTAABNQwthTUULXXIVEwAATUQLYU1GC11yFhMAAE1FC2FNRwtdchcTAABNRgthTUgLXXIYEwAATUcLYU1JC11yGRMAAE1IC2FNSgtdchoTAABNSQthTUsLXXIbEwAATUoLYU1MC11yHBMAAE1LC2FNTQtdch0TAABNTAthTU4LXXIeEwAATU0LYU1PC11yHxMAAE1OC2FNUAtdciATAABNTwthTVELXXIhEwAATVALYU1SC11yIhMAAE1RC2FNUwtdciMTAABNUgthTVQLXXIkEwAATVMLYU1VC11yJRMAAE1UC2FNVgtdciYTAABNVQthTVcLXXInEwAATVYLYU1YC11yKBMAAE1XC2FNWQtdcikTAABNWAthTVoLXXIqEwAATVkLYU1bC11yKxMAAE1aC2FNXAtdciwTAABNWwthTV0LXXItEwAATVwLYU1eC11yLhMAAE1dC2FNXwtdci8TAABNXgthTWALXXIwEwAATV8LYU1hC11yMRMAAE1gC2FNYgtdcjITAABNYQthTWMLXXIzEwAATWILYU1kC11yNBMAAE1jC2FNZQtdcjUTAABNZAthTWYLXXI2EwAATWULYU1nC11yNxMAAE1mC2FNaAtdcjgTAABNZwthTWkLXXI5EwAATWgLYU1qC11yOhMAAE1pC2FNawtdcjsTAABNagthTWwLXXI8EwAATWsLYU1tC11yPRMAAE1sC2FNbgtdcj4TAABNbQthTW8LXXI/EwAATW4LYU1wC11yQBMAAE1vC2FNcQtdckETAABNcAthTXILXXJCEwAATXELYU1zC11yQxMAAE1yC2FNdAtdckQTAABNcwthTXULXXJFEwAATXQLYU12C11yRhMAAE11C2FNdwtdckcTAABNdgthTXgLXXJIEwAATXcLYU15C11ySRMAAE14C2FNegtdckoTAABNeQthTXsLXXJLEwAATXoLYU18C11yTBMAAE17C2FNfQtdck0TAABNfAthTX4LXXJOEwAATX0LYU1/C11yTxMAAE1+C2FNgAtdclATAABNfwthTYELXXJREwAATYALYU2CC11yUhMAAE2BC2FNgwtdclMTAABNggthTYQLXXJUEwAATYMLYU2FC11yVRMAAE2EC2FNhgtdclYTAABNhQthTYcLXXJXEwAATYYLYU2IC11yWBMAAE2HC2FNiQtdclkTAABNiAthTYoLXXJaEwAATYkLYU2LC11yWxMAAE2KC2FNjAtdclwTAABNiwthTY0LXXJdEwAATYwLYU2OC11yXhMAAE2NC2FNjwtdcl8TAABNjgthTZALXXJgEwAATY8LYU2RC11yYRMAAE2QC2FNkgtdcmITAABNkQthTZMLXXJjEwAATZILYU2UC11yZBMAAE2TC2FNlQtdcmUTAABNlAthTZYLXXJmEwAATZULYU2XC11yZxMAAE2WC2FNmAtdcmgTAABNlwthTZkLXXJpEwAATZgLYU2aC11yahMAAE2ZC2FNmwtdcmsTAABNmgthTZwLXXJsEwAATZsLYU2dC11ybRMAAE2cC2FNngtdcm4TAABNnQthTZ8LXXJvEwAATZ4LYU2gC11ycBMAAE2fC2FNoQtdcnETAABNoAthTaILXXJyEwAATaELYU2jC11ycxMAAE2iC2FNpAtdcnQTAABNowthTaULXXJ1EwAATaQLYU2mC11ydhMAAE2lC2FNpwtdcncTAABNpgthTagLXXJ4EwAATacLYU2pC11yeRMAAE2oC2FNqgtdcnoTAABNqQthTasLXXJ7EwAATaoLYU2sC11yfBMAAE2rC2FNrQtdcn0TAABNrAthTa4LXXJ+EwAATa0LYU2vC11yfxMAAE2uC2FNsAtdcoATAABNrwthTbELXXKBEwAATbALYU2yC11yghMAAE2xC2FNswtdcoMTAABNsgthTbQLXXKEEwAATbMLYU21C11yhRMAAE20C2FNtgtdcoYTAABNtQthTbcLXXKHEwAATbYLYU24C11yiBMAAE23C2FNuQtdcokTAABNuAthdShNugtdcooTAABNuQthTbsLXXKLEwAATboLYU28C11yjBMAAE27C2FNvQtdco0TAABNvAthTb4LXXKOEwAATb0LYU2/C11yjxMAAE2+C2FNwAtdcpATAABNvwthTcELXXKREwAATcALYU3CC11ykhMAAE3BC2FNwwtdcpMTAABNwgthTcQLXXKUEwAATcMLYU3FC11ylRMAAE3EC2FNxgtdcpYTAABNxQthTccLXXKXEwAATcYLYU3IC11ymBMAAE3HC2FNyQtdcpkTAABNyAthTcoLXXKaEwAATckLYU3LC11ymxMAAE3KC2FNzAtdcpwTAABNywthTc0LXXKdEwAATcwLYU3OC11ynhMAAE3NC2FNzwtdcp8TAABNzgthTdALXXKgEwAATc8LYU3RC11yoRMAAE3QC2FN0gtdcqITAABN0QthTdMLXXKjEwAATdILYU3UC11ypBMAAE3TC2FN1QtdcqUTAABN1AthTdYLXXKmEwAATdULYU3XC11ypxMAAE3WC2FN2AtdcqgTAABN1wthTdkLXXKpEwAATdgLYU3aC11yqhMAAE3ZC2FN2wtdcqsTAABN2gthTdwLXXKsEwAATdsLYU3dC11yrRMAAE3cC2FN3gtdcq4TAABN3QthTd8LXXKvEwAATd4LYU3gC11ysBMAAE3fC2FN4QtdcrETAABN4AthTeILXXKyEwAATeELYU3jC11ysxMAAE3iC2FN5AtdcrQTAABN4wthTeULXXK1EwAATeQLYU3mC11ythMAAE3lC2FN5wtdcrcTAABN5gthTegLXXK4EwAATecLYU3pC11yuRMAAE3oC2FN6gtdcroTAABN6QthTesLXXK7EwAATeoLYU3sC11yvBMAAE3rC2FN7Qtdcr0TAABN7AthTe4LXXK+EwAATe0LYU3vC11yvxMAAE3uC2FN8AtdcsATAABN7wthTfELXXLBEwAATfALYU3yC11ywhMAAE3xC2FN8wtdcsMTAABN8gthTfQLXXLEEwAATfMLYU31C11yxRMAAE30C2FN9gtdcsYTAABN9QthTfcLXXLHEwAATfYLYU34C11yyBMAAE33C2FN+QtdcskTAABN+AthTfoLXXLKEwAATfkLYU37C11yyxMAAE36C2FN/AtdcswTAABN+wthTf0LXXLNEwAATfwLYU3+C11yzhMAAE39C2FN/wtdcs8TAABN/gthTQAMXXLQEwAATf8LYU0BDF1y0RMAAE0ADGFNAgxdctITAABNAQxhTQMMXXLTEwAATQIMYU0EDF1y1BMAAE0DDGFNBQxdctUTAABNBAxhTQYMXXLWEwAATQUMYU0HDF1y1xMAAE0GDGFNCAxdctgTAABNBwxhTQkMXXLZEwAATQgMYU0KDF1y2hMAAE0JDGFNCwxdctsTAABNCgxhTQwMXXLcEwAATQsMYU0NDF1y3RMAAE0MDGFNDgxdct4TAABNDQxhTQ8MXXLfEwAATQ4MYU0QDF1y4BMAAE0PDGFNEQxdcuETAABNEAxhTRIMXXLiEwAATREMYU0TDF1y4xMAAE0SDGFNFAxdcuQTAABNEwxhTRUMXXLlEwAATRQMYU0WDF1y5hMAAE0VDGFNFwxdcucTAABNFgxhTRgMXXLoEwAATRcMYU0ZDF1y6RMAAE0YDGFNGgxdcuoTAABNGQxhTRsMXXLrEwAATRoMYU0cDF1y7BMAAE0bDGFNHQxdcu0TAABNHAxhTR4MXXLuEwAATR0MYU0fDF1y7xMAAE0eDGFNIAxdcvATAABNHwxhTSEMXXLxEwAATSAMYU0iDF1y8hMAAE0hDGFNIwxdcvMTAABNIgxhTSQMXXL0EwAATSMMYU0lDF1y9RMAAE0kDGFNJgxdcvYTAABNJQxhTScMXXL3EwAATSYMYU0oDF1y+BMAAE0nDGFNKQxdcvkTAABNKAxhTSoMXXL6EwAATSkMYU0rDF1y+xMAAE0qDGFNLAxdcvwTAABNKwxhTS0MXXL9EwAATSwMYU0uDF1y/hMAAE0tDGFNLwxdcv8TAABNLgxhTTAMXXIAFAAATS8MYU0xDF1yARQAAE0wDGFNMgxdcgIUAABNMQxhTTMMXXIDFAAATTIMYU00DF1yBBQAAE0zDGFNNQxdcgUUAABNNAxhTTYMXXIGFAAATTUMYU03DF1yBxQAAE02DGFNOAxdcggUAABNNwxhTTkMXXIJFAAATTgMYU06DF1yChQAAE05DGFNOwxdcgsUAABNOgxhTTwMXXIMFAAATTsMYU09DF1yDRQAAE08DGFNPgxdcg4UAABNPQxhTT8MXXIPFAAATT4MYU1ADF1yEBQAAE0/DGFNQQxdchEUAABNQAxhTUIMXXISFAAATUEMYU1DDF1yExQAAE1CDGFNRAxdchQUAABNQwxhTUUMXXIVFAAATUQMYU1GDF1yFhQAAE1FDGFNRwxdchcUAABNRgxhTUgMXXIYFAAATUcMYU1JDF1yGRQAAE1IDGFNSgxdchoUAABNSQxhTUsMXXIbFAAATUoMYU1MDF1yHBQAAE1LDGFNTQxdch0UAABNTAxhTU4MXXIeFAAATU0MYU1PDF1yHxQAAE1ODGFNUAxdciAUAABNTwxhTVEMXXIhFAAATVAMYU1SDF1yIhQAAE1RDGFNUwxdciMUAABNUgxhTVQMXXIkFAAATVMMYU1VDF1yJRQAAE1UDGFNVgxdciYUAABNVQxhTVcMXXInFAAATVYMYU1YDF1yKBQAAE1XDGFNWQxdcikUAABNWAxhTVoMXXIqFAAATVkMYU1bDF1yKxQAAE1aDGFNXAxdciwUAABNWwxhTV0MXXItFAAATVwMYU1eDF1yLhQAAE1dDGFNXwxdci8UAABNXgxhTWAMXXIwFAAATV8MYU1hDF1yMRQAAE1gDGFNYgxdcjIUAABNYQxhTWMMXXIzFAAATWIMYU1kDF1yNBQAAE1jDGFNZQxdcjUUAABNZAxhTWYMXXI2FAAATWUMYU1nDF1yNxQAAE1mDGFNaAxdcjgUAABNZwxhTWkMXXI5FAAATWgMYU1qDF1yOhQAAE1pDGFNawxdcjsUAABNagxhTWwMXXI8FAAATWsMYU1tDF1yPRQAAE1sDGFNbgxdcj4UAABNbQxhTW8MXXI/FAAATW4MYU1wDF1yQBQAAE1vDGFNcQxdckEUAABNcAxhTXIMXXJCFAAATXEMYU1zDF1yQxQAAE1yDGFNdAxdckQUAABNcwxhTXUMXXJFFAAATXQMYU12DF1yRhQAAE11DGFNdwxdckcUAABNdgxhTXgMXXJIFAAATXcMYU15DF1ySRQAAE14DGFNegxdckoUAABNeQxhTXsMXXJLFAAATXoMYU18DF1yTBQAAE17DGFNfQxdck0UAABNfAxhTX4MXXJOFAAATX0MYU1/DF1yTxQAAE1+DGFNgAxdclAUAABNfwxhTYEMXXJRFAAATYAMYU2CDF1yUhQAAE2BDGFNgwxdclMUAABNggxhTYQMXXJUFAAATYMMYU2FDF1yVRQAAE2EDGFNhgxdclYUAABNhQxhTYcMXXJXFAAATYYMYU2IDF1yWBQAAE2HDGFNiQxdclkUAABNiAxhTYoMXXJaFAAATYkMYU2LDF1yWxQAAE2KDGFNjAxdclwUAABNiwxhTY0MXXJdFAAATYwMYU2ODF1yXhQAAE2NDGFNjwxdcl8UAABNjgxhTZAMXXJgFAAATY8MYU2RDF1yYRQAAE2QDGFNkgxdcmIUAABNkQxhTZMMXXJjFAAATZIMYU2UDF1yZBQAAE2TDGFNlQxdcmUUAABNlAxhTZYMXXJmFAAATZUMYU2XDF1yZxQAAE2WDGFNmAxdcmgUAABNlwxhTZkMXXJpFAAATZgMYU2aDF1yahQAAE2ZDGFNmwxdcmsUAABNmgxhTZwMXXJsFAAATZsMYU2dDF1ybRQAAE2cDGFNngxdcm4UAABNnQxhTZ8MXXJvFAAATZ4MYU2gDF1ycBQAAE2fDGFNoQxdcnEUAABNoAxhTaIMXXJyFAAATaEMYU2jDF1ycxQAAE2iDGFNpAxdcnQUAABNowxhTaUMXXJ1FAAATaQMYU2mDF1ydhQAAE2lDGFNpwxdcncUAABNpgxhTagMXXJ4FAAATacMYU2pDF1yeRQAAE2oDGFNqgxdcnoUAABNqQxhTasMXXJ7FAAATaoMYU2sDF1yfBQAAE2rDGFNrQxdcn0UAABNrAxhTa4MXXJ+FAAATa0MYU2vDF1yfxQAAE2uDGFNsAxdcoAUAABNrwxhTbEMXXKBFAAATbAMYU2yDF1yghQAAE2xDGFNswxdcoMUAABNsgxhTbQMXXKEFAAATbMMYU21DF1yhRQAAE20DGFNtgxdcoYUAABNtQxhTbcMXXKHFAAATbYMYU24DF1yiBQAAE23DGFNuQxdcokUAABNuAxhTboMXXKKFAAATbkMYU27DF1yixQAAE26DGFNvAxdcowUAABNuwxhTb0MXXKNFAAATbwMYU2+DF1yjhQAAE29DGFNvwxdco8UAABNvgxhTcAMXXKQFAAATb8MYU3BDF1ykRQAAE3ADGFNwgxdcpIUAABNwQxhTcMMXXKTFAAATcIMYU3EDF1ylBQAAE3DDGFNxQxdcpUUAABNxAxhTcYMXXKWFAAATcUMYU3HDF1ylxQAAE3GDGFNyAxdcpgUAABNxwxhTckMXXKZFAAATcgMYU3KDF1ymhQAAE3JDGFNywxdcpsUAABNygxhTcwMXXKcFAAATcsMYU3NDF1ynRQAAE3MDGFNzgxdcp4UAABNzQxhTc8MXXKfFAAATc4MYU3QDF1yoBQAAE3PDGFN0QxdcqEUAABN0AxhTdIMXXKiFAAATdEMYU3TDF1yoxQAAE3SDGFN1AxdcqQUAABN0wxhTdUMXXKlFAAATdQMYU3WDF1yphQAAE3VDGFN1wxdcqcUAABN1gxhTdgMXXKoFAAATdcMYU3ZDF1yqRQAAE3YDGFN2gxdcqoUAABN2QxhTdsMXXKrFAAATdoMYU3cDF1yrBQAAE3bDGFN3Qxdcq0UAABN3AxhTd4MXXKuFAAATd0MYU3fDF1yrxQAAE3eDGFN4AxdcrAUAABN3wxhTeEMXXKxFAAATeAMYU3iDF1yshQAAE3hDGFN4wxdcrMUAABN4gxhTeQMXXK0FAAATeMMYU3lDF1ytRQAAE3kDGFN5gxdcrYUAABN5QxhTecMXXK3FAAATeYMYU3oDF1yuBQAAE3nDGFN6QxdcrkUAABN6AxhTeoMXXK6FAAATekMYU3rDF1yuxQAAE3qDGFN7AxdcrwUAABN6wxhTe0MXXK9FAAATewMYU3uDF1yvhQAAE3tDGFN7wxdcr8UAABN7gxhTfAMXXLAFAAATe8MYU3xDF1ywRQAAE3wDGFN8gxdcsIUAABN8QxhTfMMXXLDFAAATfIMYU30DF1yxBQAAE3zDGFN9QxdcsUUAABN9AxhTfYMXXLGFAAATfUMYU33DF1yxxQAAE32DGFN+AxdcsgUAABN9wxhTfkMXXLJFAAATfgMYU36DF1yyhQAAE35DGFN+wxdcssUAABN+gxhTfwMXXLMFAAATfsMYU39DF1yzRQAAE38DGFN/gxdcs4UAABN/QxhTf8MXXLPFAAATf4MYU0ADV1y0BQAAE3/DGFNAQ1dctEUAABNAA1hTQINXXLSFAAATQENYU0DDV1y0xQAAE0CDWFNBA1dctQUAABNAw1hTQUNXXLVFAAATQQNYU0GDV1y1hQAAE0FDWFNBw1dctcUAABNBg1hTQgNXXLYFAAATQcNYU0JDV1y2RQAAE0IDWFNCg1dctoUAABNCQ1hTQsNXXLbFAAATQoNYU0MDV1y3BQAAE0LDWFNDQ1dct0UAABNDA1hTQ4NXXLeFAAATQ0NYU0PDV1y3xQAAE0ODWFNEA1dcuAUAABNDw1hTRENXXLhFAAATRANYU0SDV1y4hQAAE0RDWFNEw1dcuMUAABNEg1hTRQNXXLkFAAATRMNYU0VDV1y5RQAAE0UDWFNFg1dcuYUAABNFQ1hTRcNXXLnFAAATRYNYU0YDV1y6BQAAE0XDWFNGQ1dcukUAABNGA1hTRoNXXLqFAAATRkNYU0bDV1y6xQAAE0aDWFNHA1dcuwUAABNGw1hTR0NXXLtFAAATRwNYU0eDV1y7hQAAE0dDWFNHw1dcu8UAABNHg1hTSANXXLwFAAATR8NYU0hDV1y8RQAAE0gDWFNIg1dcvIUAABNIQ1hTSMNXXLzFAAATSINYU0kDV1y9BQAAE0jDWFNJQ1dcvUUAABNJA1hTSYNXXL2FAAATSUNYU0nDV1y9xQAAE0mDWFNKA1dcvgUAABNJw1hTSkNXXL5FAAATSgNYU0qDV1y+hQAAE0pDWFNKw1dcvsUAABNKg1hTSwNXXL8FAAATSsNYU0tDV1y/RQAAE0sDWFNLg1dcv4UAABNLQ1hTS8NXXL/FAAATS4NYU0wDV1yABUAAE0vDWFNMQ1dcgEVAABNMA1hTTINXXICFQAATTENYU0zDV1yAxUAAE0yDWFNNA1dcgQVAABNMw1hTTUNXXIFFQAATTQNYU02DV1yBhUAAE01DWFNNw1dcgcVAABNNg1hTTgNXXIIFQAATTcNYU05DV1yCRUAAE04DWFNOg1dcgoVAABNOQ1hTTsNXXILFQAATToNYU08DV1yDBUAAE07DWFNPQ1dcg0VAABNPA1hTT4NXXIOFQAATT0NYU0/DV1yDxUAAE0+DWFNQA1dchAVAABNPw1hTUENXXIRFQAATUANYU1CDV1yEhUAAE1BDWFNQw1dchMVAABNQg1hTUQNXXIUFQAATUMNYU1FDV1yFRUAAE1EDWFNRg1dchYVAABNRQ1hTUcNXXIXFQAATUYNYU1IDV1yGBUAAE1HDWFNSQ1dchkVAABNSA1hTUoNXXIaFQAATUkNYU1LDV1yGxUAAE1KDWFNTA1dchwVAABNSw1hTU0NXXIdFQAATUwNYU1ODV1yHhUAAE1NDWFNTw1dch8VAABNTg1hTVANXXIgFQAATU8NYU1RDV1yIRUAAE1QDWFNUg1dciIVAABNUQ1hTVMNXXIjFQAATVINYU1UDV1yJBUAAE1TDWFNVQ1dciUVAABNVA1hTVYNXXImFQAATVUNYU1XDV1yJxUAAE1WDWFNWA1dcigVAABNVw1hTVkNXXIpFQAATVgNYU1aDV1yKhUAAE1ZDWFNWw1dcisVAABNWg1hTVwNXXIsFQAATVsNYU1dDV1yLRUAAE1cDWFNXg1dci4VAABNXQ1hTV8NXXIvFQAATV4NYU1gDV1yMBUAAE1fDWFNYQ1dcjEVAABNYA1hTWINXXIyFQAATWENYU1jDV1yMxUAAE1iDWFNZA1dcjQVAABNYw1hTWUNXXI1FQAATWQNYU1mDV1yNhUAAE1lDWFNZw1dcjcVAABNZg1hTWgNXXI4FQAATWcNYU1pDV1yORUAAE1oDWFNag1dcjoVAABNaQ1hTWsNXXI7FQAATWoNYU1sDV1yPBUAAE1rDWFNbQ1dcj0VAABNbA1hTW4NXXI+FQAATW0NYU1vDV1yPxUAAE1uDWFNcA1dckAVAABNbw1hTXENXXJBFQAATXANYU1yDV1yQhUAAE1xDWFNcw1dckMVAABNcg1hTXQNXXJEFQAATXMNYU11DV1yRRUAAE10DWFNdg1dckYVAABNdQ1hTXcNXXJHFQAATXYNYU14DV1ySBUAAE13DWFNeQ1dckkVAABNeA1hTXoNXXJKFQAATXkNYU17DV1ySxUAAE16DWFNfA1dckwVAABNew1hTX0NXXJNFQAATXwNYU1+DV1yThUAAE19DWFNfw1dck8VAABNfg1hTYANXXJQFQAATX8NYU2BDV1yURUAAE2ADWFNgg1dclIVAABNgQ1hTYMNXXJTFQAATYINYU2EDV1yVBUAAE2DDWFNhQ1dclUVAABNhA1hTYYNXXJWFQAATYUNYU2HDV1yVxUAAE2GDWFNiA1dclgVAABNhw1hTYkNXXJZFQAATYgNYU2KDV1yWhUAAE2JDWFNiw1dclsVAABNig1hTYwNXXJcFQAATYsNYU2NDV1yXRUAAE2MDWFNjg1dcl4VAABNjQ1hTY8NXXJfFQAATY4NYU2QDV1yYBUAAE2PDWFNkQ1dcmEVAABNkA1hTZINXXJiFQAATZENYU2TDV1yYxUAAE2SDWFNlA1dcmQVAABNkw1hTZUNXXJlFQAATZQNYU2WDV1yZhUAAE2VDWFNlw1dcmcVAABNlg1hTZgNXXJoFQAATZcNYU2ZDV1yaRUAAE2YDWFNmg1dcmoVAABNmQ1hTZsNXXJrFQAATZoNYU2cDV1ybBUAAE2bDWFNnQ1dcm0VAABNnA1hTZ4NXXJuFQAATZ0NYU2fDV1ybxUAAE2eDWFNoA1dcnAVAABNnw1hTaENXXJxFQAATaANYU2iDV1ychUAAE2hDWFNow1dcnMVAABNog1hTaQNXXJ0FQAATaMNYU2lDV1ydRUAAE2kDWFNpg1dcnYVAABNpQ1hTacNXXJ3FQAATaYNYU2oDV1yeBUAAE2nDWFNqQ1dcnkVAABNqA1hTaoNXXJ6FQAATakNYU2rDV1yexUAAE2qDWFNrA1dcnwVAABNqw1hTa0NXXJ9FQAATawNYU2uDV1yfhUAAE2tDWFNrw1dcn8VAABNrg1hTbANXXKAFQAATa8NYU2xDV1ygRUAAE2wDWFNsg1dcoIVAABNsQ1hTbMNXXKDFQAATbINYU20DV1yhBUAAE2zDWFNtQ1dcoUVAABNtA1hTbYNXXKGFQAATbUNYU23DV1yhxUAAE22DWFNuA1dcogVAABNtw1hTbkNXXKJFQAATbgNYU26DV1yihUAAE25DWFNuw1dcosVAABNug1hTbwNXXKMFQAATbsNYU29DV1yjRUAAE28DWFNvg1dco4VAABNvQ1hTb8NXXKPFQAATb4NYU3ADV1ykBUAAE2/DWFNwQ1dcpEVAABNwA1hTcINXXKSFQAATcENYU3DDV1ykxUAAE3CDWFNxA1dcpQVAABNww1hTcUNXXKVFQAATcQNYU3GDV1ylhUAAE3FDWFNxw1dcpcVAABNxg1hTcgNXXKYFQAATccNYU3JDV1ymRUAAE3IDWFNyg1dcpoVAABNyQ1hTcsNXXKbFQAATcoNYU3MDV1ynBUAAE3LDWFNzQ1dcp0VAABNzA1hTc4NXXKeFQAATc0NYU3PDV1ynxUAAE3ODWFN0A1dcqAVAABNzw1hTdENXXKhFQAATdANYU3SDV1yohUAAE3RDWFN0w1dcqMVAABN0g1hTdQNXXKkFQAATdMNYU3VDV1ypRUAAE3UDWFN1g1dcqYVAABN1Q1hTdcNXXKnFQAATdYNYU3YDV1yqBUAAE3XDWFN2Q1dcqkVAABN2A1hTdoNXXKqFQAATdkNYU3bDV1yqxUAAE3aDWFN3A1dcqwVAABN2w1hTd0NXXKtFQAATdwNYU3eDV1yrhUAAE3dDWFN3w1dcq8VAABN3g1hTeANXXKwFQAATd8NYU3hDV1ysRUAAE3gDWFN4g1dcrIVAABN4Q1hTeMNXXKzFQAATeINYU3kDV1ytBUAAE3jDWFN5Q1dcrUVAABN5A1hTeYNXXK2FQAATeUNYU3nDV1ytxUAAE3mDWFN6A1dcrgVAABN5w1hTekNXXK5FQAATegNYU3qDV1yuhUAAE3pDWFN6w1dcrsVAABN6g1hTewNXXK8FQAATesNYU3tDV1yvRUAAE3sDWFN7g1dcr4VAABN7Q1hTe8NXXK/FQAATe4NYU3wDV1ywBUAAE3vDWFN8Q1dcsEVAABN8A1hTfINXXLCFQAATfENYU3zDV1ywxUAAE3yDWFN9A1dcsQVAABN8w1hTfUNXXLFFQAATfQNYU32DV1yxhUAAE31DWFN9w1dcscVAABN9g1hTfgNXXLIFQAATfcNYU35DV1yyRUAAE34DWFN+g1dcsoVAABN+Q1hTfsNXXLLFQAATfoNYU38DV1yzBUAAE37DWFN/Q1dcs0VAABN/A1hTf4NXXLOFQAATf0NYU3/DV1yzxUAAE3+DWFNAA5dctAVAABN/w1hTQEOXXLRFQAATQAOYU0CDl1y0hUAAE0BDmFNAw5dctMVAABNAg5hTQQOXXLUFQAATQMOYU0FDl1y1RUAAE0EDmFNBg5dctYVAABNBQ5hTQcOXXLXFQAATQYOYU0IDl1y2BUAAE0HDmFNCQ5dctkVAABNCA5hTQoOXXLaFQAATQkOYU0LDl1y2xUAAE0KDmFNDA5dctwVAABNCw5hTQ0OXXLdFQAATQwOYU0ODl1y3hUAAE0NDmFNDw5dct8VAABNDg5hTRAOXXLgFQAATQ8OYU0RDl1y4RUAAE0QDmFNEg5dcuIVAABNEQ5hTRMOXXLjFQAATRIOYU0UDl1y5BUAAE0TDmFNFQ5dcuUVAABNFA5hTRYOXXLmFQAATRUOYU0XDl1y5xUAAE0WDmFNGA5dcugVAABNFw5hTRkOXXLpFQAATRgOYU0aDl1y6hUAAE0ZDmFNGw5dcusVAABNGg5hTRwOXXLsFQAATRsOYU0dDl1y7RUAAE0cDmFNHg5dcu4VAABNHQ5hTR8OXXLvFQAATR4OYU0gDl1y8BUAAE0fDmFNIQ5dcvEVAABNIA5hTSIOXXLyFQAATSEOYU0jDl1y8xUAAE0iDmFNJA5dcvQVAABNIw5hTSUOXXL1FQAATSQOYU0mDl1y9hUAAE0lDmFNJw5dcvcVAABNJg5hTSgOXXL4FQAATScOYU0pDl1y+RUAAE0oDmFNKg5dcvoVAABNKQ5hTSsOXXL7FQAATSoOYU0sDl1y/BUAAE0rDmFNLQ5dcv0VAABNLA5hTS4OXXL+FQAATS0OYU0vDl1y/xUAAE0uDmFNMA5dcgAWAABNLw5hTTEOXXIBFgAATTAOYU0yDl1yAhYAAE0xDmFNMw5dcgMWAABNMg5hTTQOXXIEFgAATTMOYU01Dl1yBRYAAE00DmFNNg5dcgYWAABNNQ5hTTcOXXIHFgAATTYOYU04Dl1yCBYAAE03DmFNOQ5dcgkWAABNOA5hTToOXXIKFgAATTkOYU07Dl1yCxYAAE06DmFNPA5dcgwWAABNOw5hTT0OXXINFgAATTwOYU0+Dl1yDhYAAE09DmFNPw5dcg8WAABNPg5hTUAOXXIQFgAATT8OYU1BDl1yERYAAE1ADmFNQg5dchIWAABNQQ5hTUMOXXITFgAATUIOYU1EDl1yFBYAAE1DDmFNRQ5dchUWAABNRA5hTUYOXXIWFgAATUUOYU1HDl1yFxYAAE1GDmFNSA5dchgWAABNRw5hTUkOXXIZFgAATUgOYU1KDl1yGhYAAE1JDmFNSw5dchsWAABNSg5hTUwOXXIcFgAATUsOYU1NDl1yHRYAAE1MDmFNTg5dch4WAABNTQ5hTU8OXXIfFgAATU4OYU1QDl1yIBYAAE1PDmFNUQ5dciEWAABNUA5hTVIOXXIiFgAATVEOYU1TDl1yIxYAAE1SDmFNVA5dciQWAABNUw5hTVUOXXIlFgAATVQOYU1WDl1yJhYAAE1VDmFNVw5dcicWAABNVg5hTVgOXXIoFgAATVcOYU1ZDl1yKRYAAE1YDmFNWg5dcioWAABNWQ5hTVsOXXIrFgAATVoOYU1cDl1yLBYAAE1bDmFNXQ5dci0WAABNXA5hTV4OXXIuFgAATV0OYU1fDl1yLxYAAE1eDmFNYA5dcjAWAABNXw5hTWEOXXIxFgAATWAOYU1iDl1yMhYAAE1hDmFNYw5dcjMWAABNYg5hTWQOXXI0FgAATWMOYU1lDl1yNRYAAE1kDmFNZg5dcjYWAABNZQ5hTWcOXXI3FgAATWYOYU1oDl1yOBYAAE1nDmFNaQ5dcjkWAABNaA5hTWoOXXI6FgAATWkOYU1rDl1yOxYAAE1qDmFNbA5dcjwWAABNaw5hTW0OXXI9FgAATWwOYU1uDl1yPhYAAE1tDmFNbw5dcj8WAABNbg5hTXAOXXJAFgAATW8OYU1xDl1yQRYAAE1wDmFNcg5dckIWAABNcQ5hTXMOXXJDFgAATXIOYU10Dl1yRBYAAE1zDmFNdQ5dckUWAABNdA5hTXYOXXJGFgAATXUOYU13Dl1yRxYAAE12DmFNeA5dckgWAABNdw5hTXkOXXJJFgAATXgOYU16Dl1yShYAAE15DmFNew5dcksWAABNeg5hTXwOXXJMFgAATXsOYU19Dl1yTRYAAE18DmFNfg5dck4WAABNfQ5hTX8OXXJPFgAATX4OYU2ADl1yUBYAAE1/DmFNgQ5dclEWAABNgA5hTYIOXXJSFgAATYEOYU2DDl1yUxYAAE2CDmFNhA5dclQWAABNgw5hTYUOXXJVFgAATYQOYU2GDl1yVhYAAE2FDmFNhw5dclcWAABNhg5hTYgOXXJYFgAATYcOYU2JDl1yWRYAAE2IDmFNig5dcloWAABNiQ5hTYsOXXJbFgAATYoOYU2MDl1yXBYAAE2LDmFNjQ5dcl0WAABNjA5hTY4OXXJeFgAATY0OYU2PDl1yXxYAAE2ODmFNkA5dcmAWAABNjw5hTZEOXXJhFgAATZAOYU2SDl1yYhYAAE2RDmFNkw5dcmMWAABNkg5hTZQOXXJkFgAATZMOYU2VDl1yZRYAAE2UDmFNlg5dcmYWAABNlQ5hTZcOXXJnFgAATZYOYU2YDl1yaBYAAE2XDmFNmQ5dcmkWAABNmA5hTZoOXXJqFgAATZkOYU2bDl1yaxYAAE2aDmFNnA5dcmwWAABNmw5hTZ0OXXJtFgAATZwOYU2eDl1ybhYAAE2dDmFNnw5dcm8WAABNng5hTaAOXXJwFgAATZ8OYU2hDl1ycRYAAE2gDmFNog5dcnIWAABNoQ5hTaMOXXJzFgAATaIOYU2kDl1ydBYAAE2jDmFNpQ5dcnUWAABNpA5hTaYOXXJ2FgAATaUOYU2nDl1ydxYAAE2mDmFNqA5dcngWAABNpw5hTakOXXJ5FgAATagOYU2qDl1yehYAAE2pDmFNqw5dcnsWAABNqg5hTawOXXJ8FgAATasOYU2tDl1yfRYAAE2sDmFNrg5dcn4WAABNrQ5hTa8OXXJ/FgAATa4OYU2wDl1ygBYAAE2vDmFNsQ5dcoEWAABNsA5hTbIOXXKCFgAATbEOYU2zDl1ygxYAAE2yDmFNtA5dcoQWAABNsw5hTbUOXXKFFgAATbQOYU22Dl1yhhYAAE21DmFNtw5dcocWAABNtg5hTbgOXXKIFgAATbcOYU25Dl1yiRYAAE24DmFNug5dcooWAABNuQ5hTbsOXXKLFgAATboOYU28Dl1yjBYAAE27DmFNvQ5dco0WAABNvA5hTb4OXXKOFgAATb0OYU2/Dl1yjxYAAE2+DmFNwA5dcpAWAABNvw5hTcEOXXKRFgAATcAOYU3CDl1ykhYAAE3BDmFNww5dcpMWAABNwg5hTcQOXXKUFgAATcMOYU3FDl1ylRYAAE3EDmFNxg5dcpYWAABNxQ5hTccOXXKXFgAATcYOYU3IDl1ymBYAAE3HDmFNyQ5dcpkWAABNyA5hTcoOXXKaFgAATckOYU3LDl1ymxYAAE3KDmFNzA5dcpwWAABNyw5hTc0OXXKdFgAATcwOYU3ODl1ynhYAAE3NDmFNzw5dcp8WAABNzg5hTdAOXXKgFgAATc8OYU3RDl1yoRYAAE3QDmFN0g5dcqIWAABN0Q5hTdMOXXKjFgAATdIOYU3UDl1ypBYAAE3TDmFN1Q5dcqUWAABN1A5hTdYOXXKmFgAATdUOYU3XDl1ypxYAAE3WDmFN2A5dcqgWAABN1w5hTdkOXXKpFgAATdgOYU3aDl1yqhYAAE3ZDmFN2w5dcqsWAABN2g5hTdwOXXKsFgAATdsOYU3dDl1yrRYAAE3cDmFN3g5dcq4WAABN3Q5hTd8OXXKvFgAATd4OYU3gDl1ysBYAAE3fDmFN4Q5dcrEWAABN4A5hTeIOXXKyFgAATeEOYU3jDl1ysxYAAE3iDmFN5A5dcrQWAABN4w5hTeUOXXK1FgAATeQOYU3mDl1ythYAAE3lDmFN5w5dcrcWAABN5g5hTegOXXK4FgAATecOYU3pDl1yuRYAAE3oDmFN6g5dcroWAABN6Q5hTesOXXK7FgAATeoOYU3sDl1yvBYAAE3rDmFN7Q5dcr0WAABN7A5hTe4OXXK+FgAATe0OYU3vDl1yvxYAAE3uDmFN8A5dcsAWAABN7w5hTfEOXXLBFgAATfAOYU3yDl1ywhYAAE3xDmFN8w5dcsMWAABN8g5hTfQOXXLEFgAATfMOYU31Dl1yxRYAAE30DmFN9g5dcsYWAABN9Q5hTfcOXXLHFgAATfYOYU34Dl1yyBYAAE33DmFN+Q5dcskWAABN+A5hTfoOXXLKFgAATfkOYU37Dl1yyxYAAE36DmFN/A5dcswWAABN+w5hTf0OXXLNFgAATfwOYU3+Dl1yzhYAAE39DmFN/w5dcs8WAABN/g5hTQAPXXLQFgAATf8OYU0BD11y0RYAAE0AD2FNAg9dctIWAABNAQ9hTQMPXXLTFgAATQIPYU0ED11y1BYAAE0DD2FNBQ9dctUWAABNBA9hTQYPXXLWFgAATQUPYU0HD11y1xYAAE0GD2FNCA9dctgWAABNBw9hTQkPXXLZFgAATQgPYU0KD11y2hYAAE0JD2FNCw9dctsWAABNCg9hTQwPXXLcFgAATQsPYU0ND11y3RYAAE0MD2FNDg9dct4WAABNDQ9hTQ8PXXLfFgAATQ4PYU0QD11y4BYAAE0PD2FNEQ9dcuEWAABNEA9hTRIPXXLiFgAATREPYU0TD11y4xYAAE0SD2FNFA9dcuQWAABNEw9hTRUPXXLlFgAATRQPYU0WD11y5hYAAE0VD2FNFw9dcucWAABNFg9hTRgPXXLoFgAATRcPYU0ZD11y6RYAAE0YD2FNGg9dcuoWAABNGQ9hTRsPXXLrFgAATRoPYU0cD11y7BYAAE0bD2FNHQ9dcu0WAABNHA9hTR4PXXLuFgAATR0PYU0fD11y7xYAAE0eD2FNIA9dcvAWAABNHw9hTSEPXXLxFgAATSAPYU0iD11y8hYAAE0hD2FNIw9dcvMWAABNIg9hTSQPXXL0FgAATSMPYU0lD11y9RYAAE0kD2FNJg9dcvYWAABNJQ9hTScPXXL3FgAATSYPYU0oD11y+BYAAE0nD2FNKQ9dcvkWAABNKA9hTSoPXXL6FgAATSkPYU0rD11y+xYAAE0qD2FNLA9dcvwWAABNKw9hTS0PXXL9FgAATSwPYU0uD11y/hYAAE0tD2FNLw9dcv8WAABNLg9hTTAPXXIAFwAATS8PYU0xD11yARcAAE0wD2FNMg9dcgIXAABNMQ9hTTMPXXIDFwAATTIPYU00D11yBBcAAE0zD2FNNQ9dcgUXAABNNA9hTTYPXXIGFwAATTUPYU03D11yBxcAAE02D2FNOA9dcggXAABNNw9hTTkPXXIJFwAATTgPYU06D11yChcAAE05D2FNOw9dcgsXAABNOg9hTTwPXXIMFwAATTsPYU09D11yDRcAAE08D2FNPg9dcg4XAABNPQ9hTT8PXXIPFwAATT4PYU1AD11yEBcAAE0/D2FNQQ9dchEXAABNQA9hTUIPXXISFwAATUEPYU1DD11yExcAAE1CD2FNRA9dchQXAABNQw9hTUUPXXIVFwAATUQPYU1GD11yFhcAAE1FD2FNRw9dchcXAABNRg9hTUgPXXIYFwAATUcPYU1JD11yGRcAAE1ID2FNSg9dchoXAABNSQ9hTUsPXXIbFwAATUoPYU1MD11yHBcAAE1LD2FNTQ9dch0XAABNTA9hTU4PXXIeFwAATU0PYU1PD11yHxcAAE1OD2FNUA9dciAXAABNTw9hTVEPXXIhFwAATVAPYU1SD11yIhcAAE1RD2FNUw9dciMXAABNUg9hTVQPXXIkFwAATVMPYU1VD11yJRcAAE1UD2FNVg9dciYXAABNVQ9hTVcPXXInFwAATVYPYU1YD11yKBcAAE1XD2FNWQ9dcikXAABNWA9hTVoPXXIqFwAATVkPYU1bD11yKxcAAE1aD2FNXA9dciwXAABNWw9hTV0PXXItFwAATVwPYU1eD11yLhcAAE1dD2FNXw9dci8XAABNXg9hTWAPXXIwFwAATV8PYU1hD11yMRcAAE1gD2FNYg9dcjIXAABNYQ9hTWMPXXIzFwAATWIPYU1kD11yNBcAAE1jD2FNZQ9dcjUXAABNZA9hTWYPXXI2FwAATWUPYU1nD11yNxcAAE1mD2FNaA9dcjgXAABNZw9hTWkPXXI5FwAATWgPYU1qD11yOhcAAE1pD2FNaw9dcjsXAABNag9hTWwPXXI8FwAATWsPYU1tD11yPRcAAE1sD2FNbg9dcj4XAABNbQ9hTW8PXXI/FwAATW4PYU1wD11yQBcAAE1vD2FNcQ9dckEXAABNcA9hTXIPXXJCFwAATXEPYU1zD11yQxcAAE1yD2FNdA9dckQXAABNcw9hTXUPXXJFFwAATXQPYU12D11yRhcAAE11D2FNdw9dckcXAABNdg9hTXgPXXJIFwAATXcPYU15D11ySRcAAE14D2FNeg9dckoXAABNeQ9hTXsPXXJLFwAATXoPYU18D11yTBcAAE17D2FNfQ9dck0XAABNfA9hTX4PXXJOFwAATX0PYU1/D11yTxcAAE1+D2FNgA9dclAXAABNfw9hTYEPXXJRFwAATYAPYU2CD11yUhcAAE2BD2FNgw9dclMXAABNgg9hTYQPXXJUFwAATYMPYU2FD11yVRcAAE2ED2FNhg9dclYXAABNhQ9hTYcPXXJXFwAATYYPYU2ID11yWBcAAE2HD2FNiQ9dclkXAABNiA9hTYoPXXJaFwAATYkPYU2LD11yWxcAAE2KD2FNjA9dclwXAABNiw9hTY0PXXJdFwAATYwPYU2OD11yXhcAAE2ND2FNjw9dcl8XAABNjg9hTZAPXXJgFwAATY8PYU2RD11yYRcAAE2QD2FNkg9dcmIXAABNkQ9hTZMPXXJjFwAATZIPYU2UD11yZBcAAE2TD2FNlQ9dcmUXAABNlA9hTZYPXXJmFwAATZUPYU2XD11yZxcAAE2WD2FNmA9dcmgXAABNlw9hTZkPXXJpFwAATZgPYU2aD11yahcAAE2ZD2FNmw9dcmsXAABNmg9hTZwPXXJsFwAATZsPYU2dD11ybRcAAE2cD2FNng9dcm4XAABNnQ9hTZ8PXXJvFwAATZ4PYU2gD11ycBcAAE2fD2FNoQ9dcnEXAABNoA9hdShNog9dcnIXAABNoQ9hTaMPXXJzFwAATaIPYU2kD11ydBcAAE2jD2FNpQ9dcnUXAABNpA9hTaYPXXJ2FwAATaUPYU2nD11ydxcAAE2mD2FNqA9dcngXAABNpw9hTakPXXJ5FwAATagPYU2qD11yehcAAE2pD2FNqw9dcnsXAABNqg9hTawPXXJ8FwAATasPYU2tD11yfRcAAE2sD2FNrg9dcn4XAABNrQ9hTa8PXXJ/FwAATa4PYU2wD11ygBcAAE2vD2FNsQ9dcoEXAABNsA9hTbIPXXKCFwAATbEPYU2zD11ygxcAAE2yD2FNtA9dcoQXAABNsw9hTbUPXXKFFwAATbQPYU22D11yhhcAAE21D2FNtw9dcocXAABNtg9hTbgPXXKIFwAATbcPYU25D11yiRcAAE24D2FNug9dcooXAABNuQ9hTbsPXXKLFwAATboPYU28D11yjBcAAE27D2FNvQ9dco0XAABNvA9hTb4PXXKOFwAATb0PYU2/D11yjxcAAE2+D2FNwA9dcpAXAABNvw9hTcEPXXKRFwAATcAPYU3CD11ykhcAAE3BD2FNww9dcpMXAABNwg9hTcQPXXKUFwAATcMPYU3FD11ylRcAAE3ED2FNxg9dcpYXAABNxQ9hTccPXXKXFwAATcYPYU3ID11ymBcAAE3HD2FNyQ9dcpkXAABNyA9hTcoPXXKaFwAATckPYU3LD11ymxcAAE3KD2FNzA9dcpwXAABNyw9hTc0PXXKdFwAATcwPYU3OD11ynhcAAE3ND2FNzw9dcp8XAABNzg9hTdAPXXKgFwAATc8PYU3RD11yoRcAAE3QD2FN0g9dcqIXAABN0Q9hTdMPXXKjFwAATdIPYU3UD11ypBcAAE3TD2FN1Q9dcqUXAABN1A9hTdYPXXKmFwAATdUPYU3XD11ypxcAAE3WD2FN2A9dcqgXAABN1w9hTdkPXXKpFwAATdgPYU3aD11yqhcAAE3ZD2FN2w9dcqsXAABN2g9hTdwPXXKsFwAATdsPYU3dD11yrRcAAE3cD2FN3g9dcq4XAABN3Q9hTd8PXXKvFwAATd4PYU3gD11ysBcAAE3fD2FN4Q9dcrEXAABN4A9hTeIPXXKyFwAATeEPYU3jD11ysxcAAE3iD2FN5A9dcrQXAABN4w9hTeUPXXK1FwAATeQPYU3mD11ythcAAE3lD2FN5w9dcrcXAABN5g9hTegPXXK4FwAATecPYU3pD11yuRcAAE3oD2FN6g9dcroXAABN6Q9hTesPXXK7FwAATeoPYU3sD11yvBcAAE3rD2FN7Q9dcr0XAABN7A9hTe4PXXK+FwAATe0PYU3vD11yvxcAAE3uD2FN8A9dcsAXAABN7w9hTfEPXXLBFwAATfAPYU3yD11ywhcAAE3xD2FN8w9dcsMXAABN8g9hTfQPXXLEFwAATfMPYU31D11yxRcAAE30D2FN9g9dcsYXAABN9Q9hTfcPXXLHFwAATfYPYU34D11yyBcAAE33D2FN+Q9dcskXAABN+A9hTfoPXXLKFwAATfkPYU37D11yyxcAAE36D2FN/A9dcswXAABN+w9hTf0PXXLNFwAATfwPYU3+D11yzhcAAE39D2FN/w9dcs8XAABN/g9hTQAQXXLQFwAATf8PYU0BEF1y0RcAAE0AEGFNAhBdctIXAABNARBhTQMQXXLTFwAATQIQYU0EEF1y1BcAAE0DEGFNBRBdctUXAABNBBBhTQYQXXLWFwAATQUQYU0HEF1y1xcAAE0GEGFNCBBdctgXAABNBxBhTQkQXXLZFwAATQgQYU0KEF1y2hcAAE0JEGFNCxBdctsXAABNChBhTQwQXXLcFwAATQsQYU0NEF1y3RcAAE0MEGFNDhBdct4XAABNDRBhTQ8QXXLfFwAATQ4QYU0QEF1y4BcAAE0PEGFNERBdcuEXAABNEBBhTRIQXXLiFwAATREQYU0TEF1y4xcAAE0SEGFNFBBdcuQXAABNExBhTRUQXXLlFwAATRQQYU0WEF1y5hcAAE0VEGFNFxBdcucXAABNFhBhTRgQXXLoFwAATRcQYU0ZEF1y6RcAAE0YEGFNGhBdcuoXAABNGRBhTRsQXXLrFwAATRoQYU0cEF1y7BcAAE0bEGFNHRBdcu0XAABNHBBhTR4QXXLuFwAATR0QYU0fEF1y7xcAAE0eEGFNIBBdcvAXAABNHxBhTSEQXXLxFwAATSAQYU0iEF1y8hcAAE0hEGFNIxBdcvMXAABNIhBhTSQQXXL0FwAATSMQYU0lEF1y9RcAAE0kEGFNJhBdcvYXAABNJRBhTScQXXL3FwAATSYQYU0oEF1y+BcAAE0nEGFNKRBdcvkXAABNKBBhTSoQXXL6FwAATSkQYU0rEF1y+xcAAE0qEGFNLBBdcvwXAABNKxBhTS0QXXL9FwAATSwQYU0uEF1y/hcAAE0tEGFNLxBdcv8XAABNLhBhTTAQXXIAGAAATS8QYU0xEF1yARgAAE0wEGFNMhBdcgIYAABNMRBhTTMQXXIDGAAATTIQYU00EF1yBBgAAE0zEGFNNRBdcgUYAABNNBBhTTYQXXIGGAAATTUQYU03EF1yBxgAAE02EGFNOBBdcggYAABNNxBhTTkQXXIJGAAATTgQYU06EF1yChgAAE05EGFNOxBdcgsYAABNOhBhTTwQXXIMGAAATTsQYU09EF1yDRgAAE08EGFNPhBdcg4YAABNPRBhTT8QXXIPGAAATT4QYU1AEF1yEBgAAE0/EGFNQRBdchEYAABNQBBhTUIQXXISGAAATUEQYU1DEF1yExgAAE1CEGFNRBBdchQYAABNQxBhTUUQXXIVGAAATUQQYU1GEF1yFhgAAE1FEGFNRxBdchcYAABNRhBhTUgQXXIYGAAATUcQYU1JEF1yGRgAAE1IEGFNShBdchoYAABNSRBhTUsQXXIbGAAATUoQYU1MEF1yHBgAAE1LEGFNTRBdch0YAABNTBBhTU4QXXIeGAAATU0QYU1PEF1yHxgAAE1OEGFNUBBdciAYAABNTxBhTVEQXXIhGAAATVAQYU1SEF1yIhgAAE1REGFNUxBdciMYAABNUhBhTVQQXXIkGAAATVMQYU1VEF1yJRgAAE1UEGFNVhBdciYYAABNVRBhTVcQXXInGAAATVYQYU1YEF1yKBgAAE1XEGFNWRBdcikYAABNWBBhTVoQXXIqGAAATVkQYU1bEF1yKxgAAE1aEGFNXBBdciwYAABNWxBhTV0QXXItGAAATVwQYU1eEF1yLhgAAE1dEGFNXxBdci8YAABNXhBhTWAQXXIwGAAATV8QYU1hEF1yMRgAAE1gEGFNYhBdcjIYAABNYRBhTWMQXXIzGAAATWIQYU1kEF1yNBgAAE1jEGFNZRBdcjUYAABNZBBhTWYQXXI2GAAATWUQYU1nEF1yNxgAAE1mEGFNaBBdcjgYAABNZxBhTWkQXXI5GAAATWgQYU1qEF1yOhgAAE1pEGFNaxBdcjsYAABNahBhTWwQXXI8GAAATWsQYU1tEF1yPRgAAE1sEGFNbhBdcj4YAABNbRBhTW8QXXI/GAAATW4QYU1wEF1yQBgAAE1vEGFNcRBdckEYAABNcBBhTXIQXXJCGAAATXEQYU1zEF1yQxgAAE1yEGFNdBBdckQYAABNcxBhTXUQXXJFGAAATXQQYU12EF1yRhgAAE11EGFNdxBdckcYAABNdhBhTXgQXXJIGAAATXcQYU15EF1ySRgAAE14EGFNehBdckoYAABNeRBhTXsQXXJLGAAATXoQYU18EF1yTBgAAE17EGFNfRBdck0YAABNfBBhTX4QXXJOGAAATX0QYU1/EF1yTxgAAE1+EGFNgBBdclAYAABNfxBhTYEQXXJRGAAATYAQYU2CEF1yUhgAAE2BEGFNgxBdclMYAABNghBhTYQQXXJUGAAATYMQYU2FEF1yVRgAAE2EEGFNhhBdclYYAABNhRBhTYcQXXJXGAAATYYQYU2IEF1yWBgAAE2HEGFNiRBdclkYAABNiBBhTYoQXXJaGAAATYkQYU2LEF1yWxgAAE2KEGFNjBBdclwYAABNixBhTY0QXXJdGAAATYwQYU2OEF1yXhgAAE2NEGFNjxBdcl8YAABNjhBhTZAQXXJgGAAATY8QYU2REF1yYRgAAE2QEGFNkhBdcmIYAABNkRBhTZMQXXJjGAAATZIQYU2UEF1yZBgAAE2TEGFNlRBdcmUYAABNlBBhTZYQXXJmGAAATZUQYU2XEF1yZxgAAE2WEGFNmBBdcmgYAABNlxBhTZkQXXJpGAAATZgQYU2aEF1yahgAAE2ZEGFNmxBdcmsYAABNmhBhTZwQXXJsGAAATZsQYU2dEF1ybRgAAE2cEGFNnhBdcm4YAABNnRBhTZ8QXXJvGAAATZ4QYU2gEF1ycBgAAE2fEGFNoRBdcnEYAABNoBBhTaIQXXJyGAAATaEQYU2jEF1ycxgAAE2iEGFNpBBdcnQYAABNoxBhTaUQXXJ1GAAATaQQYU2mEF1ydhgAAE2lEGFNpxBdcncYAABNphBhTagQXXJ4GAAATacQYU2pEF1yeRgAAE2oEGFNqhBdcnoYAABNqRBhTasQXXJ7GAAATaoQYU2sEF1yfBgAAE2rEGFNrRBdcn0YAABNrBBhTa4QXXJ+GAAATa0QYU2vEF1yfxgAAE2uEGFNsBBdcoAYAABNrxBhTbEQXXKBGAAATbAQYU2yEF1yghgAAE2xEGFNsxBdcoMYAABNshBhTbQQXXKEGAAATbMQYU21EF1yhRgAAE20EGFNthBdcoYYAABNtRBhTbcQXXKHGAAATbYQYU24EF1yiBgAAE23EGFNuRBdcokYAABNuBBhTboQXXKKGAAATbkQYU27EF1yixgAAE26EGFNvBBdcowYAABNuxBhTb0QXXKNGAAATbwQYU2+EF1yjhgAAE29EGFNvxBdco8YAABNvhBhTcAQXXKQGAAATb8QYU3BEF1ykRgAAE3AEGFNwhBdcpIYAABNwRBhTcMQXXKTGAAATcIQYU3EEF1ylBgAAE3DEGFNxRBdcpUYAABNxBBhTcYQXXKWGAAATcUQYU3HEF1ylxgAAE3GEGFNyBBdcpgYAABNxxBhTckQXXKZGAAATcgQYU3KEF1ymhgAAE3JEGFNyxBdcpsYAABNyhBhTcwQXXKcGAAATcsQYU3NEF1ynRgAAE3MEGFNzhBdcp4YAABNzRBhTc8QXXKfGAAATc4QYU3QEF1yoBgAAE3PEGFN0RBdcqEYAABN0BBhTdIQXXKiGAAATdEQYU3TEF1yoxgAAE3SEGFN1BBdcqQYAABN0xBhTdUQXXKlGAAATdQQYU3WEF1yphgAAE3VEGFN1xBdcqcYAABN1hBhTdgQXXKoGAAATdcQYU3ZEF1yqRgAAE3YEGFN2hBdcqoYAABN2RBhTdsQXXKrGAAATdoQYU3cEF1yrBgAAE3bEGFN3RBdcq0YAABN3BBhTd4QXXKuGAAATd0QYU3fEF1yrxgAAE3eEGFN4BBdcrAYAABN3xBhTeEQXXKxGAAATeAQYU3iEF1yshgAAE3hEGFN4xBdcrMYAABN4hBhTeQQXXK0GAAATeMQYU3lEF1ytRgAAE3kEGFN5hBdcrYYAABN5RBhTecQXXK3GAAATeYQYU3oEF1yuBgAAE3nEGFN6RBdcrkYAABN6BBhTeoQXXK6GAAATekQYU3rEF1yuxgAAE3qEGFN7BBdcrwYAABN6xBhTe0QXXK9GAAATewQYU3uEF1yvhgAAE3tEGFN7xBdcr8YAABN7hBhTfAQXXLAGAAATe8QYU3xEF1ywRgAAE3wEGFN8hBdcsIYAABN8RBhTfMQXXLDGAAATfIQYU30EF1yxBgAAE3zEGFN9RBdcsUYAABN9BBhTfYQXXLGGAAATfUQYU33EF1yxxgAAE32EGFN+BBdcsgYAABN9xBhTfkQXXLJGAAATfgQYU36EF1yyhgAAE35EGFN+xBdcssYAABN+hBhTfwQXXLMGAAATfsQYU39EF1yzRgAAE38EGFN/hBdcs4YAABN/RBhTf8QXXLPGAAATf4QYU0AEV1y0BgAAE3/EGFNARFdctEYAABNABFhTQIRXXLSGAAATQERYU0DEV1y0xgAAE0CEWFNBBFdctQYAABNAxFhTQURXXLVGAAATQQRYU0GEV1y1hgAAE0FEWFNBxFdctcYAABNBhFhTQgRXXLYGAAATQcRYU0JEV1y2RgAAE0IEWFNChFdctoYAABNCRFhTQsRXXLbGAAATQoRYU0MEV1y3BgAAE0LEWFNDRFdct0YAABNDBFhTQ4RXXLeGAAATQ0RYU0PEV1y3xgAAE0OEWFNEBFdcuAYAABNDxFhTRERXXLhGAAATRARYU0SEV1y4hgAAE0REWFNExFdcuMYAABNEhFhTRQRXXLkGAAATRMRYU0VEV1y5RgAAE0UEWFNFhFdcuYYAABNFRFhTRcRXXLnGAAATRYRYU0YEV1y6BgAAE0XEWFNGRFdcukYAABNGBFhTRoRXXLqGAAATRkRYU0bEV1y6xgAAE0aEWFNHBFdcuwYAABNGxFhTR0RXXLtGAAATRwRYU0eEV1y7hgAAE0dEWFNHxFdcu8YAABNHhFhTSARXXLwGAAATR8RYU0hEV1y8RgAAE0gEWFNIhFdcvIYAABNIRFhTSMRXXLzGAAATSIRYU0kEV1y9BgAAE0jEWFNJRFdcvUYAABNJBFhTSYRXXL2GAAATSURYU0nEV1y9xgAAE0mEWFNKBFdcvgYAABNJxFhTSkRXXL5GAAATSgRYU0qEV1y+hgAAE0pEWFNKxFdcvsYAABNKhFhTSwRXXL8GAAATSsRYU0tEV1y/RgAAE0sEWFNLhFdcv4YAABNLRFhTS8RXXL/GAAATS4RYU0wEV1yABkAAE0vEWFNMRFdcgEZAABNMBFhTTIRXXICGQAATTERYU0zEV1yAxkAAE0yEWFNNBFdcgQZAABNMxFhTTURXXIFGQAATTQRYU02EV1yBhkAAE01EWFNNxFdcgcZAABNNhFhTTgRXXIIGQAATTcRYU05EV1yCRkAAE04EWFNOhFdcgoZAABNORFhTTsRXXILGQAATToRYU08EV1yDBkAAE07EWFNPRFdcg0ZAABNPBFhTT4RXXIOGQAATT0RYU0/EV1yDxkAAE0+EWFNQBFdchAZAABNPxFhTUERXXIRGQAATUARYU1CEV1yEhkAAE1BEWFNQxFdchMZAABNQhFhTUQRXXIUGQAATUMRYU1FEV1yFRkAAE1EEWFNRhFdchYZAABNRRFhTUcRXXIXGQAATUYRYU1IEV1yGBkAAE1HEWFNSRFdchkZAABNSBFhTUoRXXIaGQAATUkRYU1LEV1yGxkAAE1KEWFNTBFdchwZAABNSxFhTU0RXXIdGQAATUwRYU1OEV1yHhkAAE1NEWFNTxFdch8ZAABNThFhTVARXXIgGQAATU8RYU1REV1yIRkAAE1QEWFNUhFdciIZAABNURFhTVMRXXIjGQAATVIRYU1UEV1yJBkAAE1TEWFNVRFdciUZAABNVBFhTVYRXXImGQAATVURYU1XEV1yJxkAAE1WEWFNWBFdcigZAABNVxFhTVkRXXIpGQAATVgRYU1aEV1yKhkAAE1ZEWFNWxFdcisZAABNWhFhTVwRXXIsGQAATVsRYU1dEV1yLRkAAE1cEWFNXhFdci4ZAABNXRFhTV8RXXIvGQAATV4RYU1gEV1yMBkAAE1fEWFNYRFdcjEZAABNYBFhTWIRXXIyGQAATWERYU1jEV1yMxkAAE1iEWFNZBFdcjQZAABNYxFhTWURXXI1GQAATWQRYU1mEV1yNhkAAE1lEWFNZxFdcjcZAABNZhFhTWgRXXI4GQAATWcRYU1pEV1yORkAAE1oEWFNahFdcjoZAABNaRFhTWsRXXI7GQAATWoRYU1sEV1yPBkAAE1rEWFNbRFdcj0ZAABNbBFhTW4RXXI+GQAATW0RYU1vEV1yPxkAAE1uEWFNcBFdckAZAABNbxFhTXERXXJBGQAATXARYU1yEV1yQhkAAE1xEWFNcxFdckMZAABNchFhTXQRXXJEGQAATXMRYU11EV1yRRkAAE10EWFNdhFdckYZAABNdRFhTXcRXXJHGQAATXYRYU14EV1ySBkAAE13EWFNeRFdckkZAABNeBFhTXoRXXJKGQAATXkRYU17EV1ySxkAAE16EWFNfBFdckwZAABNexFhTX0RXXJNGQAATXwRYU1+EV1yThkAAE19EWFNfxFdck8ZAABNfhFhTYARXXJQGQAATX8RYU2BEV1yURkAAE2AEWFNghFdclIZAABNgRFhTYMRXXJTGQAATYIRYU2EEV1yVBkAAE2DEWFNhRFdclUZAABNhBFhTYYRXXJWGQAATYURYU2HEV1yVxkAAE2GEWFNiBFdclgZAABNhxFhTYkRXXJZGQAATYgRYU2KEV1yWhkAAE2JEWFNixFdclsZAABNihFhTYwRXXJcGQAATYsRYU2NEV1yXRkAAE2MEWFNjhFdcl4ZAABNjRFhTY8RXXJfGQAATY4RYU2QEV1yYBkAAE2PEWFNkRFdcmEZAABNkBFhTZIRXXJiGQAATZERYU2TEV1yYxkAAE2SEWFNlBFdcmQZAABNkxFhTZURXXJlGQAATZQRYU2WEV1yZhkAAE2VEWFNlxFdcmcZAABNlhFhTZgRXXJoGQAATZcRYU2ZEV1yaRkAAE2YEWFNmhFdcmoZAABNmRFhTZsRXXJrGQAATZoRYU2cEV1ybBkAAE2bEWFNnRFdcm0ZAABNnBFhTZ4RXXJuGQAATZ0RYU2fEV1ybxkAAE2eEWFNoBFdcnAZAABNnxFhTaERXXJxGQAATaARYU2iEV1ychkAAE2hEWFNoxFdcnMZAABNohFhTaQRXXJ0GQAATaMRYU2lEV1ydRkAAE2kEWFNphFdcnYZAABNpRFhTacRXXJ3GQAATaYRYU2oEV1yeBkAAE2nEWFNqRFdcnkZAABNqBFhTaoRXXJ6GQAATakRYU2rEV1yexkAAE2qEWFNrBFdcnwZAABNqxFhTa0RXXJ9GQAATawRYU2uEV1yfhkAAE2tEWFNrxFdcn8ZAABNrhFhTbARXXKAGQAATa8RYU2xEV1ygRkAAE2wEWFNshFdcoIZAABNsRFhTbMRXXKDGQAATbIRYU20EV1yhBkAAE2zEWFNtRFdcoUZAABNtBFhTbYRXXKGGQAATbURYU23EV1yhxkAAE22EWFNuBFdcogZAABNtxFhTbkRXXKJGQAATbgRYU26EV1yihkAAE25EWFNuxFdcosZAABNuhFhTbwRXXKMGQAATbsRYU29EV1yjRkAAE28EWFNvhFdco4ZAABNvRFhTb8RXXKPGQAATb4RYU3AEV1ykBkAAE2/EWFNwRFdcpEZAABNwBFhTcIRXXKSGQAATcERYU3DEV1ykxkAAE3CEWFNxBFdcpQZAABNwxFhTcURXXKVGQAATcQRYU3GEV1ylhkAAE3FEWFNxxFdcpcZAABNxhFhTcgRXXKYGQAATccRYU3JEV1ymRkAAE3IEWFNyhFdcpoZAABNyRFhTcsRXXKbGQAATcoRYU3MEV1ynBkAAE3LEWFNzRFdcp0ZAABNzBFhTc4RXXKeGQAATc0RYU3PEV1ynxkAAE3OEWFN0BFdcqAZAABNzxFhTdERXXKhGQAATdARYU3SEV1yohkAAE3REWFN0xFdcqMZAABN0hFhTdQRXXKkGQAATdMRYU3VEV1ypRkAAE3UEWFN1hFdcqYZAABN1RFhTdcRXXKnGQAATdYRYU3YEV1yqBkAAE3XEWFN2RFdcqkZAABN2BFhTdoRXXKqGQAATdkRYU3bEV1yqxkAAE3aEWFN3BFdcqwZAABN2xFhTd0RXXKtGQAATdwRYU3eEV1yrhkAAE3dEWFN3xFdcq8ZAABN3hFhTeARXXKwGQAATd8RYU3hEV1ysRkAAE3gEWFN4hFdcrIZAABN4RFhTeMRXXKzGQAATeIRYU3kEV1ytBkAAE3jEWFN5RFdcrUZAABN5BFhTeYRXXK2GQAATeURYU3nEV1ytxkAAE3mEWFN6BFdcrgZAABN5xFhTekRXXK5GQAATegRYU3qEV1yuhkAAE3pEWFN6xFdcrsZAABN6hFhTewRXXK8GQAATesRYU3tEV1yvRkAAE3sEWFN7hFdcr4ZAABN7RFhTe8RXXK/GQAATe4RYU3wEV1ywBkAAE3vEWFN8RFdcsEZAABN8BFhTfIRXXLCGQAATfERYU3zEV1ywxkAAE3yEWFN9BFdcsQZAABN8xFhTfURXXLFGQAATfQRYU32EV1yxhkAAE31EWFN9xFdcscZAABN9hFhTfgRXXLIGQAATfcRYU35EV1yyRkAAE34EWFN+hFdcsoZAABN+RFhTfsRXXLLGQAATfoRYU38EV1yzBkAAE37EWFN/RFdcs0ZAABN/BFhTf4RXXLOGQAATf0RYU3/EV1yzxkAAE3+EWFNABJdctAZAABN/xFhTQESXXLRGQAATQASYU0CEl1y0hkAAE0BEmFNAxJdctMZAABNAhJhTQQSXXLUGQAATQMSYU0FEl1y1RkAAE0EEmFNBhJdctYZAABNBRJhTQcSXXLXGQAATQYSYU0IEl1y2BkAAE0HEmFNCRJdctkZAABNCBJhTQoSXXLaGQAATQkSYU0LEl1y2xkAAE0KEmFNDBJdctwZAABNCxJhTQ0SXXLdGQAATQwSYU0OEl1y3hkAAE0NEmFNDxJdct8ZAABNDhJhTRASXXLgGQAATQ8SYU0REl1y4RkAAE0QEmFNEhJdcuIZAABNERJhTRMSXXLjGQAATRISYU0UEl1y5BkAAE0TEmFNFRJdcuUZAABNFBJhTRYSXXLmGQAATRUSYU0XEl1y5xkAAE0WEmFNGBJdcugZAABNFxJhTRkSXXLpGQAATRgSYU0aEl1y6hkAAE0ZEmFNGxJdcusZAABNGhJhTRwSXXLsGQAATRsSYU0dEl1y7RkAAE0cEmFNHhJdcu4ZAABNHRJhTR8SXXLvGQAATR4SYU0gEl1y8BkAAE0fEmFNIRJdcvEZAABNIBJhTSISXXLyGQAATSESYU0jEl1y8xkAAE0iEmFNJBJdcvQZAABNIxJhTSUSXXL1GQAATSQSYU0mEl1y9hkAAE0lEmFNJxJdcvcZAABNJhJhTSgSXXL4GQAATScSYU0pEl1y+RkAAE0oEmFNKhJdcvoZAABNKRJhTSsSXXL7GQAATSoSYU0sEl1y/BkAAE0rEmFNLRJdcv0ZAABNLBJhTS4SXXL+GQAATS0SYU0vEl1y/xkAAE0uEmFNMBJdcgAaAABNLxJhTTESXXIBGgAATTASYU0yEl1yAhoAAE0xEmFNMxJdcgMaAABNMhJhTTQSXXIEGgAATTMSYU01El1yBRoAAE00EmFNNhJdcgYaAABNNRJhTTcSXXIHGgAATTYSYU04El1yCBoAAE03EmFNORJdcgkaAABNOBJhTToSXXIKGgAATTkSYU07El1yCxoAAE06EmFNPBJdcgwaAABNOxJhTT0SXXINGgAATTwSYU0+El1yDhoAAE09EmFNPxJdcg8aAABNPhJhTUASXXIQGgAATT8SYU1BEl1yERoAAE1AEmFNQhJdchIaAABNQRJhTUMSXXITGgAATUISYU1EEl1yFBoAAE1DEmFNRRJdchUaAABNRBJhTUYSXXIWGgAATUUSYU1HEl1yFxoAAE1GEmFNSBJdchgaAABNRxJhTUkSXXIZGgAATUgSYU1KEl1yGhoAAE1JEmFNSxJdchsaAABNShJhTUwSXXIcGgAATUsSYU1NEl1yHRoAAE1MEmFNThJdch4aAABNTRJhTU8SXXIfGgAATU4SYU1QEl1yIBoAAE1PEmFNURJdciEaAABNUBJhTVISXXIiGgAATVESYU1TEl1yIxoAAE1SEmFNVBJdciQaAABNUxJhTVUSXXIlGgAATVQSYU1WEl1yJhoAAE1VEmFNVxJdcicaAABNVhJhTVgSXXIoGgAATVcSYU1ZEl1yKRoAAE1YEmFNWhJdcioaAABNWRJhTVsSXXIrGgAATVoSYU1cEl1yLBoAAE1bEmFNXRJdci0aAABNXBJhTV4SXXIuGgAATV0SYU1fEl1yLxoAAE1eEmFNYBJdcjAaAABNXxJhTWESXXIxGgAATWASYU1iEl1yMhoAAE1hEmFNYxJdcjMaAABNYhJhTWQSXXI0GgAATWMSYU1lEl1yNRoAAE1kEmFNZhJdcjYaAABNZRJhTWcSXXI3GgAATWYSYU1oEl1yOBoAAE1nEmFNaRJdcjkaAABNaBJhTWoSXXI6GgAATWkSYU1rEl1yOxoAAE1qEmFNbBJdcjwaAABNaxJhTW0SXXI9GgAATWwSYU1uEl1yPhoAAE1tEmFNbxJdcj8aAABNbhJhTXASXXJAGgAATW8SYU1xEl1yQRoAAE1wEmFNchJdckIaAABNcRJhTXMSXXJDGgAATXISYU10El1yRBoAAE1zEmFNdRJdckUaAABNdBJhTXYSXXJGGgAATXUSYU13El1yRxoAAE12EmFNeBJdckgaAABNdxJhTXkSXXJJGgAATXgSYU16El1yShoAAE15EmFNexJdcksaAABNehJhTXwSXXJMGgAATXsSYU19El1yTRoAAE18EmFNfhJdck4aAABNfRJhTX8SXXJPGgAATX4SYU2AEl1yUBoAAE1/EmFNgRJdclEaAABNgBJhTYISXXJSGgAATYESYU2DEl1yUxoAAE2CEmFNhBJdclQaAABNgxJhTYUSXXJVGgAATYQSYU2GEl1yVhoAAE2FEmFNhxJdclcaAABNhhJhTYgSXXJYGgAATYcSYU2JEl1yWRoAAE2IEmFNihJdcloaAABNiRJhTYsSXXJbGgAATYoSYU2MEl1yXBoAAE2LEmFNjRJdcl0aAABNjBJhTY4SXXJeGgAATY0SYU2PEl1yXxoAAE2OEmFNkBJdcmAaAABNjxJhTZESXXJhGgAATZASYU2SEl1yYhoAAE2REmFNkxJdcmMaAABNkhJhTZQSXXJkGgAATZMSYU2VEl1yZRoAAE2UEmFNlhJdcmYaAABNlRJhTZcSXXJnGgAATZYSYU2YEl1yaBoAAE2XEmFNmRJdcmkaAABNmBJhTZoSXXJqGgAATZkSYU2bEl1yaxoAAE2aEmFNnBJdcmwaAABNmxJhTZ0SXXJtGgAATZwSYU2eEl1ybhoAAE2dEmFNnxJdcm8aAABNnhJhTaASXXJwGgAATZ8SYU2hEl1ycRoAAE2gEmFNohJdcnIaAABNoRJhTaMSXXJzGgAATaISYU2kEl1ydBoAAE2jEmFNpRJdcnUaAABNpBJhTaYSXXJ2GgAATaUSYU2nEl1ydxoAAE2mEmFNqBJdcngaAABNpxJhTakSXXJ5GgAATagSYU2qEl1yehoAAE2pEmFNqxJdcnsaAABNqhJhTawSXXJ8GgAATasSYU2tEl1yfRoAAE2sEmFNrhJdcn4aAABNrRJhTa8SXXJ/GgAATa4SYU2wEl1ygBoAAE2vEmFNsRJdcoEaAABNsBJhTbISXXKCGgAATbESYU2zEl1ygxoAAE2yEmFNtBJdcoQaAABNsxJhTbUSXXKFGgAATbQSYU22El1yhhoAAE21EmFNtxJdcocaAABNthJhTbgSXXKIGgAATbcSYU25El1yiRoAAE24EmFNuhJdcooaAABNuRJhTbsSXXKLGgAATboSYU28El1yjBoAAE27EmFNvRJdco0aAABNvBJhTb4SXXKOGgAATb0SYU2/El1yjxoAAE2+EmFNwBJdcpAaAABNvxJhTcESXXKRGgAATcASYU3CEl1ykhoAAE3BEmFNwxJdcpMaAABNwhJhTcQSXXKUGgAATcMSYU3FEl1ylRoAAE3EEmFNxhJdcpYaAABNxRJhTccSXXKXGgAATcYSYU3IEl1ymBoAAE3HEmFNyRJdcpkaAABNyBJhTcoSXXKaGgAATckSYU3LEl1ymxoAAE3KEmFNzBJdcpwaAABNyxJhTc0SXXKdGgAATcwSYU3OEl1ynhoAAE3NEmFNzxJdcp8aAABNzhJhTdASXXKgGgAATc8SYU3REl1yoRoAAE3QEmFN0hJdcqIaAABN0RJhTdMSXXKjGgAATdISYU3UEl1ypBoAAE3TEmFN1RJdcqUaAABN1BJhTdYSXXKmGgAATdUSYU3XEl1ypxoAAE3WEmFN2BJdcqgaAABN1xJhTdkSXXKpGgAATdgSYU3aEl1yqhoAAE3ZEmFN2xJdcqsaAABN2hJhTdwSXXKsGgAATdsSYU3dEl1yrRoAAE3cEmFN3hJdcq4aAABN3RJhTd8SXXKvGgAATd4SYU3gEl1ysBoAAE3fEmFN4RJdcrEaAABN4BJhTeISXXKyGgAATeESYU3jEl1ysxoAAE3iEmFN5BJdcrQaAABN4xJhTeUSXXK1GgAATeQSYU3mEl1ythoAAE3lEmFN5xJdcrcaAABN5hJhTegSXXK4GgAATecSYU3pEl1yuRoAAE3oEmFN6hJdcroaAABN6RJhTesSXXK7GgAATeoSYU3sEl1yvBoAAE3rEmFN7RJdcr0aAABN7BJhTe4SXXK+GgAATe0SYU3vEl1yvxoAAE3uEmFN8BJdcsAaAABN7xJhTfESXXLBGgAATfASYU3yEl1ywhoAAE3xEmFN8xJdcsMaAABN8hJhTfQSXXLEGgAATfMSYU31El1yxRoAAE30EmFN9hJdcsYaAABN9RJhTfcSXXLHGgAATfYSYU34El1yyBoAAE33EmFN+RJdcskaAABN+BJhTfoSXXLKGgAATfkSYU37El1yyxoAAE36EmFN/BJdcswaAABN+xJhTf0SXXLNGgAATfwSYU3+El1yzhoAAE39EmFN/xJdcs8aAABN/hJhTQATXXLQGgAATf8SYU0BE11y0RoAAE0AE2FNAhNdctIaAABNARNhTQMTXXLTGgAATQITYU0EE11y1BoAAE0DE2FNBRNdctUaAABNBBNhTQYTXXLWGgAATQUTYU0HE11y1xoAAE0GE2FNCBNdctgaAABNBxNhTQkTXXLZGgAATQgTYU0KE11y2hoAAE0JE2FNCxNdctsaAABNChNhTQwTXXLcGgAATQsTYU0NE11y3RoAAE0ME2FNDhNdct4aAABNDRNhTQ8TXXLfGgAATQ4TYU0QE11y4BoAAE0PE2FNERNdcuEaAABNEBNhTRITXXLiGgAATRETYU0TE11y4xoAAE0SE2FNFBNdcuQaAABNExNhTRUTXXLlGgAATRQTYU0WE11y5hoAAE0VE2FNFxNdcucaAABNFhNhTRgTXXLoGgAATRcTYU0ZE11y6RoAAE0YE2FNGhNdcuoaAABNGRNhTRsTXXLrGgAATRoTYU0cE11y7BoAAE0bE2FNHRNdcu0aAABNHBNhTR4TXXLuGgAATR0TYU0fE11y7xoAAE0eE2FNIBNdcvAaAABNHxNhTSETXXLxGgAATSATYU0iE11y8hoAAE0hE2FNIxNdcvMaAABNIhNhTSQTXXL0GgAATSMTYU0lE11y9RoAAE0kE2FNJhNdcvYaAABNJRNhTScTXXL3GgAATSYTYU0oE11y+BoAAE0nE2FNKRNdcvkaAABNKBNhTSoTXXL6GgAATSkTYU0rE11y+xoAAE0qE2FNLBNdcvwaAABNKxNhTS0TXXL9GgAATSwTYU0uE11y/hoAAE0tE2FNLxNdcv8aAABNLhNhTTATXXIAGwAATS8TYU0xE11yARsAAE0wE2FNMhNdcgIbAABNMRNhTTMTXXIDGwAATTITYU00E11yBBsAAE0zE2FNNRNdcgUbAABNNBNhTTYTXXIGGwAATTUTYU03E11yBxsAAE02E2FNOBNdcggbAABNNxNhTTkTXXIJGwAATTgTYU06E11yChsAAE05E2FNOxNdcgsbAABNOhNhTTwTXXIMGwAATTsTYU09E11yDRsAAE08E2FNPhNdcg4bAABNPRNhTT8TXXIPGwAATT4TYU1AE11yEBsAAE0/E2FNQRNdchEbAABNQBNhTUITXXISGwAATUETYU1DE11yExsAAE1CE2FNRBNdchQbAABNQxNhTUUTXXIVGwAATUQTYU1GE11yFhsAAE1FE2FNRxNdchcbAABNRhNhTUgTXXIYGwAATUcTYU1JE11yGRsAAE1IE2FNShNdchobAABNSRNhTUsTXXIbGwAATUoTYU1ME11yHBsAAE1LE2FNTRNdch0bAABNTBNhTU4TXXIeGwAATU0TYU1PE11yHxsAAE1OE2FNUBNdciAbAABNTxNhTVETXXIhGwAATVATYU1SE11yIhsAAE1RE2FNUxNdciMbAABNUhNhTVQTXXIkGwAATVMTYU1VE11yJRsAAE1UE2FNVhNdciYbAABNVRNhTVcTXXInGwAATVYTYU1YE11yKBsAAE1XE2FNWRNdcikbAABNWBNhTVoTXXIqGwAATVkTYU1bE11yKxsAAE1aE2FNXBNdciwbAABNWxNhTV0TXXItGwAATVwTYU1eE11yLhsAAE1dE2FNXxNdci8bAABNXhNhTWATXXIwGwAATV8TYU1hE11yMRsAAE1gE2FNYhNdcjIbAABNYRNhTWMTXXIzGwAATWITYU1kE11yNBsAAE1jE2FNZRNdcjUbAABNZBNhTWYTXXI2GwAATWUTYU1nE11yNxsAAE1mE2FNaBNdcjgbAABNZxNhTWkTXXI5GwAATWgTYU1qE11yOhsAAE1pE2FNaxNdcjsbAABNahNhTWwTXXI8GwAATWsTYU1tE11yPRsAAE1sE2FNbhNdcj4bAABNbRNhTW8TXXI/GwAATW4TYU1wE11yQBsAAE1vE2FNcRNdckEbAABNcBNhTXITXXJCGwAATXETYU1zE11yQxsAAE1yE2FNdBNdckQbAABNcxNhTXUTXXJFGwAATXQTYU12E11yRhsAAE11E2FNdxNdckcbAABNdhNhTXgTXXJIGwAATXcTYU15E11ySRsAAE14E2FNehNdckobAABNeRNhTXsTXXJLGwAATXoTYU18E11yTBsAAE17E2FNfRNdck0bAABNfBNhTX4TXXJOGwAATX0TYU1/E11yTxsAAE1+E2FNgBNdclAbAABNfxNhTYETXXJRGwAATYATYU2CE11yUhsAAE2BE2FNgxNdclMbAABNghNhTYQTXXJUGwAATYMTYU2FE11yVRsAAE2EE2FNhhNdclYbAABNhRNhTYcTXXJXGwAATYYTYU2IE11yWBsAAE2HE2FNiRNdclkbAABNiBNhdShNihNdclobAABNiRNhTYsTXXJbGwAATYoTYU2ME11yXBsAAE2LE2FNjRNdcl0bAABNjBNhTY4TXXJeGwAATY0TYU2PE11yXxsAAE2OE2FNkBNdcmAbAABNjxNhTZETXXJhGwAATZATYU2SE11yYhsAAE2RE2FNkxNdcmMbAABNkhNhTZQTXXJkGwAATZMTYU2VE11yZRsAAE2UE2FNlhNdcmYbAABNlRNhTZcTXXJnGwAATZYTYU2YE11yaBsAAE2XE2FNmRNdcmkbAABNmBNhTZoTXXJqGwAATZkTYU2bE11yaxsAAE2aE2FNnBNdcmwbAABNmxNhTZ0TXXJtGwAATZwTYU2eE11ybhsAAE2dE2FNnxNdcm8bAABNnhNhTaATXXJwGwAATZ8TYU2hE11ycRsAAE2gE2FNohNdcnIbAABNoRNhTaMTXXJzGwAATaITYU2kE11ydBsAAE2jE2FNpRNdcnUbAABNpBNhTaYTXXJ2GwAATaUTYU2nE11ydxsAAE2mE2FNqBNdcngbAABNpxNhTakTXXJ5GwAATagTYU2qE11yehsAAE2pE2FNqxNdcnsbAABNqhNhTawTXXJ8GwAATasTYU2tE11yfRsAAE2sE2FNrhNdcn4bAABNrRNhTa8TXXJ/GwAATa4TYU2wE11ygBsAAE2vE2FNsRNdcoEbAABNsBNhTbITXXKCGwAATbETYU2zE11ygxsAAE2yE2FNtBNdcoQbAABNsxNhTbUTXXKFGwAATbQTYU22E11yhhsAAE21E2FNtxNdcocbAABNthNhTbgTXXKIGwAATbcTYU25E11yiRsAAE24E2FNuhNdcoobAABNuRNhTbsTXXKLGwAATboTYU28E11yjBsAAE27E2FNvRNdco0bAABNvBNhTb4TXXKOGwAATb0TYU2/E11yjxsAAE2+E2FNwBNdcpAbAABNvxNhTcETXXKRGwAATcATYU3CE11ykhsAAE3BE2FNwxNdcpMbAABNwhNhTcQTXXKUGwAATcMTYU3FE11ylRsAAE3EE2FNxhNdcpYbAABNxRNhTccTXXKXGwAATcYTYU3IE11ymBsAAE3HE2FNyRNdcpkbAABNyBNhTcoTXXKaGwAATckTYU3LE11ymxsAAE3KE2FNzBNdcpwbAABNyxNhTc0TXXKdGwAATcwTYU3OE11ynhsAAE3NE2FNzxNdcp8bAABNzhNhTdATXXKgGwAATc8TYU3RE11yoRsAAE3QE2FN0hNdcqIbAABN0RNhTdMTXXKjGwAATdITYU3UE11ypBsAAE3TE2FN1RNdcqUbAABN1BNhTdYTXXKmGwAATdUTYU3XE11ypxsAAE3WE2FN2BNdcqgbAABN1xNhTdkTXXKpGwAATdgTYU3aE11yqhsAAE3ZE2FN2xNdcqsbAABN2hNhTdwTXXKsGwAATdsTYU3dE11yrRsAAE3cE2FN3hNdcq4bAABN3RNhTd8TXXKvGwAATd4TYU3gE11ysBsAAE3fE2FN4RNdcrEbAABN4BNhTeITXXKyGwAATeETYU3jE11ysxsAAE3iE2FN5BNdcrQbAABN4xNhTeUTXXK1GwAATeQTYU3mE11ythsAAE3lE2FN5xNdcrcbAABN5hNhTegTXXK4GwAATecTYU3pE11yuRsAAE3oE2FN6hNdcrobAABN6RNhTesTXXK7GwAATeoTYU3sE11yvBsAAE3rE2FN7RNdcr0bAABN7BNhTe4TXXK+GwAATe0TYU3vE11yvxsAAE3uE2FN8BNdcsAbAABN7xNhTfETXXLBGwAATfATYU3yE11ywhsAAE3xE2FN8xNdcsMbAABN8hNhTfQTXXLEGwAATfMTYU31E11yxRsAAE30E2FN9hNdcsYbAABN9RNhTfcTXXLHGwAATfYTYU34E11yyBsAAE33E2FN+RNdcskbAABN+BNhTfoTXXLKGwAATfkTYU37E11yyxsAAE36E2FN/BNdcswbAABN+xNhTf0TXXLNGwAATfwTYU3+E11yzhsAAE39E2FN/xNdcs8bAABN/hNhTQAUXXLQGwAATf8TYU0BFF1y0RsAAE0AFGFNAhRdctIbAABNARRhTQMUXXLTGwAATQIUYU0EFF1y1BsAAE0DFGFNBRRdctUbAABNBBRhTQYUXXLWGwAATQUUYU0HFF1y1xsAAE0GFGFNCBRdctgbAABNBxRhTQkUXXLZGwAATQgUYU0KFF1y2hsAAE0JFGFNCxRdctsbAABNChRhTQwUXXLcGwAATQsUYU0NFF1y3RsAAE0MFGFNDhRdct4bAABNDRRhTQ8UXXLfGwAATQ4UYU0QFF1y4BsAAE0PFGFNERRdcuEbAABNEBRhTRIUXXLiGwAATREUYU0TFF1y4xsAAE0SFGFNFBRdcuQbAABNExRhTRUUXXLlGwAATRQUYU0WFF1y5hsAAE0VFGFNFxRdcucbAABNFhRhTRgUXXLoGwAATRcUYU0ZFF1y6RsAAE0YFGFNGhRdcuobAABNGRRhTRsUXXLrGwAATRoUYU0cFF1y7BsAAE0bFGFNHRRdcu0bAABNHBRhTR4UXXLuGwAATR0UYU0fFF1y7xsAAE0eFGFNIBRdcvAbAABNHxRhTSEUXXLxGwAATSAUYU0iFF1y8hsAAE0hFGFNIxRdcvMbAABNIhRhTSQUXXL0GwAATSMUYU0lFF1y9RsAAE0kFGFNJhRdcvYbAABNJRRhTScUXXL3GwAATSYUYU0oFF1y+BsAAE0nFGFNKRRdcvkbAABNKBRhTSoUXXL6GwAATSkUYU0rFF1y+xsAAE0qFGFNLBRdcvwbAABNKxRhTS0UXXL9GwAATSwUYU0uFF1y/hsAAE0tFGFNLxRdcv8bAABNLhRhTTAUXXIAHAAATS8UYU0xFF1yARwAAE0wFGFNMhRdcgIcAABNMRRhTTMUXXIDHAAATTIUYU00FF1yBBwAAE0zFGFNNRRdcgUcAABNNBRhTTYUXXIGHAAATTUUYU03FF1yBxwAAE02FGFNOBRdcggcAABNNxRhTTkUXXIJHAAATTgUYU06FF1yChwAAE05FGFNOxRdcgscAABNOhRhTTwUXXIMHAAATTsUYU09FF1yDRwAAE08FGFNPhRdcg4cAABNPRRhTT8UXXIPHAAATT4UYU1AFF1yEBwAAE0/FGFNQRRdchEcAABNQBRhTUIUXXISHAAATUEUYU1DFF1yExwAAE1CFGFNRBRdchQcAABNQxRhTUUUXXIVHAAATUQUYU1GFF1yFhwAAE1FFGFNRxRdchccAABNRhRhTUgUXXIYHAAATUcUYU1JFF1yGRwAAE1IFGFNShRdchocAABNSRRhTUsUXXIbHAAATUoUYU1MFF1yHBwAAE1LFGFNTRRdch0cAABNTBRhTU4UXXIeHAAATU0UYU1PFF1yHxwAAE1OFGFNUBRdciAcAABNTxRhTVEUXXIhHAAATVAUYU1SFF1yIhwAAE1RFGFNUxRdciMcAABNUhRhTVQUXXIkHAAATVMUYU1VFF1yJRwAAE1UFGFNVhRdciYcAABNVRRhTVcUXXInHAAATVYUYU1YFF1yKBwAAE1XFGFNWRRdcikcAABNWBRhTVoUXXIqHAAATVkUYU1bFF1yKxwAAE1aFGFNXBRdciwcAABNWxRhTV0UXXItHAAATVwUYU1eFF1yLhwAAE1dFGFNXxRdci8cAABNXhRhTWAUXXIwHAAATV8UYU1hFF1yMRwAAE1gFGFNYhRdcjIcAABNYRRhTWMUXXIzHAAATWIUYU1kFF1yNBwAAE1jFGFNZRRdcjUcAABNZBRhTWYUXXI2HAAATWUUYU1nFF1yNxwAAE1mFGFNaBRdcjgcAABNZxRhTWkUXXI5HAAATWgUYU1qFF1yOhwAAE1pFGFNaxRdcjscAABNahRhTWwUXXI8HAAATWsUYU1tFF1yPRwAAE1sFGFNbhRdcj4cAABNbRRhTW8UXXI/HAAATW4UYU1wFF1yQBwAAE1vFGFNcRRdckEcAABNcBRhTXIUXXJCHAAATXEUYU1zFF1yQxwAAE1yFGFNdBRdckQcAABNcxRhTXUUXXJFHAAATXQUYU12FF1yRhwAAE11FGFNdxRdckccAABNdhRhTXgUXXJIHAAATXcUYU15FF1ySRwAAE14FGFNehRdckocAABNeRRhTXsUXXJLHAAATXoUYU18FF1yTBwAAE17FGFNfRRdck0cAABNfBRhTX4UXXJOHAAATX0UYU1/FF1yTxwAAE1+FGFNgBRdclAcAABNfxRhTYEUXXJRHAAATYAUYU2CFF1yUhwAAE2BFGFNgxRdclMcAABNghRhTYQUXXJUHAAATYMUYU2FFF1yVRwAAE2EFGFNhhRdclYcAABNhRRhTYcUXXJXHAAATYYUYU2IFF1yWBwAAE2HFGFNiRRdclkcAABNiBRhTYoUXXJaHAAATYkUYU2LFF1yWxwAAE2KFGFNjBRdclwcAABNixRhTY0UXXJdHAAATYwUYU2OFF1yXhwAAE2NFGFNjxRdcl8cAABNjhRhTZAUXXJgHAAATY8UYU2RFF1yYRwAAE2QFGFNkhRdcmIcAABNkRRhTZMUXXJjHAAATZIUYU2UFF1yZBwAAE2TFGFNlRRdcmUcAABNlBRhTZYUXXJmHAAATZUUYU2XFF1yZxwAAE2WFGFNmBRdcmgcAABNlxRhTZkUXXJpHAAATZgUYU2aFF1yahwAAE2ZFGFNmxRdcmscAABNmhRhTZwUXXJsHAAATZsUYU2dFF1ybRwAAE2cFGFNnhRdcm4cAABNnRRhTZ8UXXJvHAAATZ4UYU2gFF1ycBwAAE2fFGFNoRRdcnEcAABNoBRhTaIUXXJyHAAATaEUYU2jFF1ycxwAAE2iFGFNpBRdcnQcAABNoxRhTaUUXXJ1HAAATaQUYU2mFF1ydhwAAE2lFGFNpxRdcnccAABNphRhTagUXXJ4HAAATacUYU2pFF1yeRwAAE2oFGFNqhRdcnocAABNqRRhTasUXXJ7HAAATaoUYU2sFF1yfBwAAE2rFGFNrRRdcn0cAABNrBRhTa4UXXJ+HAAATa0UYU2vFF1yfxwAAE2uFGFNsBRdcoAcAABNrxRhTbEUXXKBHAAATbAUYU2yFF1yghwAAE2xFGFNsxRdcoMcAABNshRhTbQUXXKEHAAATbMUYU21FF1yhRwAAE20FGFNthRdcoYcAABNtRRhTbcUXXKHHAAATbYUYU24FF1yiBwAAE23FGFNuRRdcokcAABNuBRhTboUXXKKHAAATbkUYU27FF1yixwAAE26FGFNvBRdcowcAABNuxRhTb0UXXKNHAAATbwUYU2+FF1yjhwAAE29FGFNvxRdco8cAABNvhRhTcAUXXKQHAAATb8UYU3BFF1ykRwAAE3AFGFNwhRdcpIcAABNwRRhTcMUXXKTHAAATcIUYU3EFF1ylBwAAE3DFGFNxRRdcpUcAABNxBRhTcYUXXKWHAAATcUUYU3HFF1ylxwAAE3GFGFNyBRdcpgcAABNxxRhTckUXXKZHAAATcgUYU3KFF1ymhwAAE3JFGFNyxRdcpscAABNyhRhTcwUXXKcHAAATcsUYU3NFF1ynRwAAE3MFGFNzhRdcp4cAABNzRRhTc8UXXKfHAAATc4UYU3QFF1yoBwAAE3PFGFN0RRdcqEcAABN0BRhTdIUXXKiHAAATdEUYU3TFF1yoxwAAE3SFGFN1BRdcqQcAABN0xRhTdUUXXKlHAAATdQUYU3WFF1yphwAAE3VFGFN1xRdcqccAABN1hRhTdgUXXKoHAAATdcUYU3ZFF1yqRwAAE3YFGFN2hRdcqocAABN2RRhTdsUXXKrHAAATdoUYU3cFF1yrBwAAE3bFGFN3RRdcq0cAABN3BRhTd4UXXKuHAAATd0UYU3fFF1yrxwAAE3eFGFN4BRdcrAcAABN3xRhTeEUXXKxHAAATeAUYU3iFF1yshwAAE3hFGFN4xRdcrMcAABN4hRhTeQUXXK0HAAATeMUYU3lFF1ytRwAAE3kFGFN5hRdcrYcAABN5RRhTecUXXK3HAAATeYUYU3oFF1yuBwAAE3nFGFN6RRdcrkcAABN6BRhTeoUXXK6HAAATekUYU3rFF1yuxwAAE3qFGFN7BRdcrwcAABN6xRhTe0UXXK9HAAATewUYU3uFF1yvhwAAE3tFGFN7xRdcr8cAABN7hRhTfAUXXLAHAAATe8UYU3xFF1ywRwAAE3wFGFN8hRdcsIcAABN8RRhTfMUXXLDHAAATfIUYU30FF1yxBwAAE3zFGFN9RRdcsUcAABN9BRhTfYUXXLGHAAATfUUYU33FF1yxxwAAE32FGFN+BRdcsgcAABN9xRhTfkUXXLJHAAATfgUYU36FF1yyhwAAE35FGFN+xRdcsscAABN+hRhTfwUXXLMHAAATfsUYU39FF1yzRwAAE38FGFN/hRdcs4cAABN/RRhTf8UXXLPHAAATf4UYU0AFV1y0BwAAE3/FGFNARVdctEcAABNABVhTQIVXXLSHAAATQEVYU0DFV1y0xwAAE0CFWFNBBVdctQcAABNAxVhTQUVXXLVHAAATQQVYU0GFV1y1hwAAE0FFWFNBxVdctccAABNBhVhTQgVXXLYHAAATQcVYU0JFV1y2RwAAE0IFWFNChVdctocAABNCRVhTQsVXXLbHAAATQoVYU0MFV1y3BwAAE0LFWFNDRVdct0cAABNDBVhTQ4VXXLeHAAATQ0VYU0PFV1y3xwAAE0OFWFNEBVdcuAcAABNDxVhTREVXXLhHAAATRAVYU0SFV1y4hwAAE0RFWFNExVdcuMcAABNEhVhTRQVXXLkHAAATRMVYU0VFV1y5RwAAE0UFWFNFhVdcuYcAABNFRVhTRcVXXLnHAAATRYVYU0YFV1y6BwAAE0XFWFNGRVdcukcAABNGBVhTRoVXXLqHAAATRkVYU0bFV1y6xwAAE0aFWFNHBVdcuwcAABNGxVhTR0VXXLtHAAATRwVYU0eFV1y7hwAAE0dFWFNHxVdcu8cAABNHhVhTSAVXXLwHAAATR8VYU0hFV1y8RwAAE0gFWFNIhVdcvIcAABNIRVhTSMVXXLzHAAATSIVYU0kFV1y9BwAAE0jFWFNJRVdcvUcAABNJBVhTSYVXXL2HAAATSUVYU0nFV1y9xwAAE0mFWFNKBVdcvgcAABNJxVhTSkVXXL5HAAATSgVYU0qFV1y+hwAAE0pFWFNKxVdcvscAABNKhVhTSwVXXL8HAAATSsVYU0tFV1y/RwAAE0sFWFNLhVdcv4cAABNLRVhTS8VXXL/HAAATS4VYU0wFV1yAB0AAE0vFWFNMRVdcgEdAABNMBVhTTIVXXICHQAATTEVYU0zFV1yAx0AAE0yFWFNNBVdcgQdAABNMxVhTTUVXXIFHQAATTQVYU02FV1yBh0AAE01FWFNNxVdcgcdAABNNhVhTTgVXXIIHQAATTcVYU05FV1yCR0AAE04FWFNOhVdcgodAABNORVhTTsVXXILHQAATToVYU08FV1yDB0AAE07FWFNPRVdcg0dAABNPBVhTT4VXXIOHQAATT0VYU0/FV1yDx0AAE0+FWFNQBVdchAdAABNPxVhTUEVXXIRHQAATUAVYU1CFV1yEh0AAE1BFWFNQxVdchMdAABNQhVhTUQVXXIUHQAATUMVYU1FFV1yFR0AAE1EFWFNRhVdchYdAABNRRVhTUcVXXIXHQAATUYVYU1IFV1yGB0AAE1HFWFNSRVdchkdAABNSBVhTUoVXXIaHQAATUkVYU1LFV1yGx0AAE1KFWFNTBVdchwdAABNSxVhTU0VXXIdHQAATUwVYU1OFV1yHh0AAE1NFWFNTxVdch8dAABNThVhTVAVXXIgHQAATU8VYU1RFV1yIR0AAE1QFWFNUhVdciIdAABNURVhTVMVXXIjHQAATVIVYU1UFV1yJB0AAE1TFWFNVRVdciUdAABNVBVhTVYVXXImHQAATVUVYU1XFV1yJx0AAE1WFWFNWBVdcigdAABNVxVhTVkVXXIpHQAATVgVYU1aFV1yKh0AAE1ZFWFNWxVdcisdAABNWhVhTVwVXXIsHQAATVsVYU1dFV1yLR0AAE1cFWFNXhVdci4dAABNXRVhTV8VXXIvHQAATV4VYU1gFV1yMB0AAE1fFWFNYRVdcjEdAABNYBVhTWIVXXIyHQAATWEVYU1jFV1yMx0AAE1iFWFNZBVdcjQdAABNYxVhTWUVXXI1HQAATWQVYU1mFV1yNh0AAE1lFWFNZxVdcjcdAABNZhVhTWgVXXI4HQAATWcVYU1pFV1yOR0AAE1oFWFNahVdcjodAABNaRVhTWsVXXI7HQAATWoVYU1sFV1yPB0AAE1rFWFNbRVdcj0dAABNbBVhTW4VXXI+HQAATW0VYU1vFV1yPx0AAE1uFWFNcBVdckAdAABNbxVhTXEVXXJBHQAATXAVYU1yFV1yQh0AAE1xFWFNcxVdckMdAABNchVhTXQVXXJEHQAATXMVYU11FV1yRR0AAE10FWFNdhVdckYdAABNdRVhTXcVXXJHHQAATXYVYU14FV1ySB0AAE13FWFNeRVdckkdAABNeBVhTXoVXXJKHQAATXkVYU17FV1ySx0AAE16FWFNfBVdckwdAABNexVhTX0VXXJNHQAATXwVYU1+FV1yTh0AAE19FWFNfxVdck8dAABNfhVhTYAVXXJQHQAATX8VYU2BFV1yUR0AAE2AFWFNghVdclIdAABNgRVhTYMVXXJTHQAATYIVYU2EFV1yVB0AAE2DFWFNhRVdclUdAABNhBVhTYYVXXJWHQAATYUVYU2HFV1yVx0AAE2GFWFNiBVdclgdAABNhxVhTYkVXXJZHQAATYgVYU2KFV1yWh0AAE2JFWFNixVdclsdAABNihVhTYwVXXJcHQAATYsVYU2NFV1yXR0AAE2MFWFNjhVdcl4dAABNjRVhTY8VXXJfHQAATY4VYU2QFV1yYB0AAE2PFWFNkRVdcmEdAABNkBVhTZIVXXJiHQAATZEVYU2TFV1yYx0AAE2SFWFNlBVdcmQdAABNkxVhTZUVXXJlHQAATZQVYU2WFV1yZh0AAE2VFWFNlxVdcmcdAABNlhVhTZgVXXJoHQAATZcVYU2ZFV1yaR0AAE2YFWFNmhVdcmodAABNmRVhTZsVXXJrHQAATZoVYU2cFV1ybB0AAE2bFWFNnRVdcm0dAABNnBVhTZ4VXXJuHQAATZ0VYU2fFV1ybx0AAE2eFWFNoBVdcnAdAABNnxVhTaEVXXJxHQAATaAVYU2iFV1ych0AAE2hFWFNoxVdcnMdAABNohVhTaQVXXJ0HQAATaMVYU2lFV1ydR0AAE2kFWFNphVdcnYdAABNpRVhTacVXXJ3HQAATaYVYU2oFV1yeB0AAE2nFWFNqRVdcnkdAABNqBVhTaoVXXJ6HQAATakVYU2rFV1yex0AAE2qFWFNrBVdcnwdAABNqxVhTa0VXXJ9HQAATawVYU2uFV1yfh0AAE2tFWFNrxVdcn8dAABNrhVhTbAVXXKAHQAATa8VYU2xFV1ygR0AAE2wFWFNshVdcoIdAABNsRVhTbMVXXKDHQAATbIVYU20FV1yhB0AAE2zFWFNtRVdcoUdAABNtBVhTbYVXXKGHQAATbUVYU23FV1yhx0AAE22FWFNuBVdcogdAABNtxVhTbkVXXKJHQAATbgVYU26FV1yih0AAE25FWFNuxVdcosdAABNuhVhTbwVXXKMHQAATbsVYU29FV1yjR0AAE28FWFNvhVdco4dAABNvRVhTb8VXXKPHQAATb4VYU3AFV1ykB0AAE2/FWFNwRVdcpEdAABNwBVhTcIVXXKSHQAATcEVYU3DFV1ykx0AAE3CFWFNxBVdcpQdAABNwxVhTcUVXXKVHQAATcQVYU3GFV1ylh0AAE3FFWFNxxVdcpcdAABNxhVhTcgVXXKYHQAATccVYU3JFV1ymR0AAE3IFWFNyhVdcpodAABNyRVhTcsVXXKbHQAATcoVYU3MFV1ynB0AAE3LFWFNzRVdcp0dAABNzBVhTc4VXXKeHQAATc0VYU3PFV1ynx0AAE3OFWFN0BVdcqAdAABNzxVhTdEVXXKhHQAATdAVYU3SFV1yoh0AAE3RFWFN0xVdcqMdAABN0hVhTdQVXXKkHQAATdMVYU3VFV1ypR0AAE3UFWFN1hVdcqYdAABN1RVhTdcVXXKnHQAATdYVYU3YFV1yqB0AAE3XFWFN2RVdcqkdAABN2BVhTdoVXXKqHQAATdkVYU3bFV1yqx0AAE3aFWFN3BVdcqwdAABN2xVhTd0VXXKtHQAATdwVYU3eFV1yrh0AAE3dFWFN3xVdcq8dAABN3hVhTeAVXXKwHQAATd8VYU3hFV1ysR0AAE3gFWFN4hVdcrIdAABN4RVhTeMVXXKzHQAATeIVYU3kFV1ytB0AAE3jFWFN5RVdcrUdAABN5BVhTeYVXXK2HQAATeUVYU3nFV1ytx0AAE3mFWFN6BVdcrgdAABN5xVhTekVXXK5HQAATegVYU3qFV1yuh0AAE3pFWFN6xVdcrsdAABN6hVhTewVXXK8HQAATesVYU3tFV1yvR0AAE3sFWFN7hVdcr4dAABN7RVhTe8VXXK/HQAATe4VYU3wFV1ywB0AAE3vFWFN8RVdcsEdAABN8BVhTfIVXXLCHQAATfEVYU3zFV1ywx0AAE3yFWFN9BVdcsQdAABN8xVhTfUVXXLFHQAATfQVYU32FV1yxh0AAE31FWFN9xVdcscdAABN9hVhTfgVXXLIHQAATfcVYU35FV1yyR0AAE34FWFN+hVdcsodAABN+RVhTfsVXXLLHQAATfoVYU38FV1yzB0AAE37FWFN/RVdcs0dAABN/BVhTf4VXXLOHQAATf0VYU3/FV1yzx0AAE3+FWFNABZdctAdAABN/xVhTQEWXXLRHQAATQAWYU0CFl1y0h0AAE0BFmFNAxZdctMdAABNAhZhTQQWXXLUHQAATQMWYU0FFl1y1R0AAE0EFmFNBhZdctYdAABNBRZhTQcWXXLXHQAATQYWYU0IFl1y2B0AAE0HFmFNCRZdctkdAABNCBZhTQoWXXLaHQAATQkWYU0LFl1y2x0AAE0KFmFNDBZdctwdAABNCxZhTQ0WXXLdHQAATQwWYU0OFl1y3h0AAE0NFmFNDxZdct8dAABNDhZhTRAWXXLgHQAATQ8WYU0RFl1y4R0AAE0QFmFNEhZdcuIdAABNERZhTRMWXXLjHQAATRIWYU0UFl1y5B0AAE0TFmFNFRZdcuUdAABNFBZhTRYWXXLmHQAATRUWYU0XFl1y5x0AAE0WFmFNGBZdcugdAABNFxZhTRkWXXLpHQAATRgWYU0aFl1y6h0AAE0ZFmFNGxZdcusdAABNGhZhTRwWXXLsHQAATRsWYU0dFl1y7R0AAE0cFmFNHhZdcu4dAABNHRZhTR8WXXLvHQAATR4WYU0gFl1y8B0AAE0fFmFNIRZdcvEdAABNIBZhTSIWXXLyHQAATSEWYU0jFl1y8x0AAE0iFmFNJBZdcvQdAABNIxZhTSUWXXL1HQAATSQWYU0mFl1y9h0AAE0lFmFNJxZdcvcdAABNJhZhTSgWXXL4HQAATScWYU0pFl1y+R0AAE0oFmFNKhZdcvodAABNKRZhTSsWXXL7HQAATSoWYU0sFl1y/B0AAE0rFmFNLRZdcv0dAABNLBZhTS4WXXL+HQAATS0WYU0vFl1y/x0AAE0uFmFNMBZdcgAeAABNLxZhTTEWXXIBHgAATTAWYU0yFl1yAh4AAE0xFmFNMxZdcgMeAABNMhZhTTQWXXIEHgAATTMWYU01Fl1yBR4AAE00FmFNNhZdcgYeAABNNRZhTTcWXXIHHgAATTYWYU04Fl1yCB4AAE03FmFNORZdcgkeAABNOBZhTToWXXIKHgAATTkWYU07Fl1yCx4AAE06FmFNPBZdcgweAABNOxZhTT0WXXINHgAATTwWYU0+Fl1yDh4AAE09FmFNPxZdcg8eAABNPhZhTUAWXXIQHgAATT8WYU1BFl1yER4AAE1AFmFNQhZdchIeAABNQRZhTUMWXXITHgAATUIWYU1EFl1yFB4AAE1DFmFNRRZdchUeAABNRBZhTUYWXXIWHgAATUUWYU1HFl1yFx4AAE1GFmFNSBZdchgeAABNRxZhTUkWXXIZHgAATUgWYU1KFl1yGh4AAE1JFmFNSxZdchseAABNShZhTUwWXXIcHgAATUsWYU1NFl1yHR4AAE1MFmFNThZdch4eAABNTRZhTU8WXXIfHgAATU4WYU1QFl1yIB4AAE1PFmFNURZdciEeAABNUBZhTVIWXXIiHgAATVEWYU1TFl1yIx4AAE1SFmFNVBZdciQeAABNUxZhTVUWXXIlHgAATVQWYU1WFl1yJh4AAE1VFmFNVxZdciceAABNVhZhTVgWXXIoHgAATVcWYU1ZFl1yKR4AAE1YFmFNWhZdcioeAABNWRZhTVsWXXIrHgAATVoWYU1cFl1yLB4AAE1bFmFNXRZdci0eAABNXBZhTV4WXXIuHgAATV0WYU1fFl1yLx4AAE1eFmFNYBZdcjAeAABNXxZhTWEWXXIxHgAATWAWYU1iFl1yMh4AAE1hFmFNYxZdcjMeAABNYhZhTWQWXXI0HgAATWMWYU1lFl1yNR4AAE1kFmFNZhZdcjYeAABNZRZhTWcWXXI3HgAATWYWYU1oFl1yOB4AAE1nFmFNaRZdcjkeAABNaBZhTWoWXXI6HgAATWkWYU1rFl1yOx4AAE1qFmFNbBZdcjweAABNaxZhTW0WXXI9HgAATWwWYU1uFl1yPh4AAE1tFmFNbxZdcj8eAABNbhZhTXAWXXJAHgAATW8WYU1xFl1yQR4AAE1wFmFNchZdckIeAABNcRZhTXMWXXJDHgAATXIWYU10Fl1yRB4AAE1zFmFNdRZdckUeAABNdBZhTXYWXXJGHgAATXUWYU13Fl1yRx4AAE12FmFNeBZdckgeAABNdxZhTXkWXXJJHgAATXgWYU16Fl1ySh4AAE15FmFNexZdckseAABNehZhTXwWXXJMHgAATXsWYU19Fl1yTR4AAE18FmFNfhZdck4eAABNfRZhTX8WXXJPHgAATX4WYU2AFl1yUB4AAE1/FmFNgRZdclEeAABNgBZhTYIWXXJSHgAATYEWYU2DFl1yUx4AAE2CFmFNhBZdclQeAABNgxZhTYUWXXJVHgAATYQWYU2GFl1yVh4AAE2FFmFNhxZdclceAABNhhZhTYgWXXJYHgAATYcWYU2JFl1yWR4AAE2IFmFNihZdcloeAABNiRZhTYsWXXJbHgAATYoWYU2MFl1yXB4AAE2LFmFNjRZdcl0eAABNjBZhTY4WXXJeHgAATY0WYU2PFl1yXx4AAE2OFmFNkBZdcmAeAABNjxZhTZEWXXJhHgAATZAWYU2SFl1yYh4AAE2RFmFNkxZdcmMeAABNkhZhTZQWXXJkHgAATZMWYU2VFl1yZR4AAE2UFmFNlhZdcmYeAABNlRZhTZcWXXJnHgAATZYWYU2YFl1yaB4AAE2XFmFNmRZdcmkeAABNmBZhTZoWXXJqHgAATZkWYU2bFl1yax4AAE2aFmFNnBZdcmweAABNmxZhTZ0WXXJtHgAATZwWYU2eFl1ybh4AAE2dFmFNnxZdcm8eAABNnhZhTaAWXXJwHgAATZ8WYU2hFl1ycR4AAE2gFmFNohZdcnIeAABNoRZhTaMWXXJzHgAATaIWYU2kFl1ydB4AAE2jFmFNpRZdcnUeAABNpBZhTaYWXXJ2HgAATaUWYU2nFl1ydx4AAE2mFmFNqBZdcngeAABNpxZhTakWXXJ5HgAATagWYU2qFl1yeh4AAE2pFmFNqxZdcnseAABNqhZhTawWXXJ8HgAATasWYU2tFl1yfR4AAE2sFmFNrhZdcn4eAABNrRZhTa8WXXJ/HgAATa4WYU2wFl1ygB4AAE2vFmFNsRZdcoEeAABNsBZhTbIWXXKCHgAATbEWYU2zFl1ygx4AAE2yFmFNtBZdcoQeAABNsxZhTbUWXXKFHgAATbQWYU22Fl1yhh4AAE21FmFNtxZdcoceAABNthZhTbgWXXKIHgAATbcWYU25Fl1yiR4AAE24FmFNuhZdcooeAABNuRZhTbsWXXKLHgAATboWYU28Fl1yjB4AAE27FmFNvRZdco0eAABNvBZhTb4WXXKOHgAATb0WYU2/Fl1yjx4AAE2+FmFNwBZdcpAeAABNvxZhTcEWXXKRHgAATcAWYU3CFl1ykh4AAE3BFmFNwxZdcpMeAABNwhZhTcQWXXKUHgAATcMWYU3FFl1ylR4AAE3EFmFNxhZdcpYeAABNxRZhTccWXXKXHgAATcYWYU3IFl1ymB4AAE3HFmFNyRZdcpkeAABNyBZhTcoWXXKaHgAATckWYU3LFl1ymx4AAE3KFmFNzBZdcpweAABNyxZhTc0WXXKdHgAATcwWYU3OFl1ynh4AAE3NFmFNzxZdcp8eAABNzhZhTdAWXXKgHgAATc8WYU3RFl1yoR4AAE3QFmFN0hZdcqIeAABN0RZhTdMWXXKjHgAATdIWYU3UFl1ypB4AAE3TFmFN1RZdcqUeAABN1BZhTdYWXXKmHgAATdUWYU3XFl1ypx4AAE3WFmFN2BZdcqgeAABN1xZhTdkWXXKpHgAATdgWYU3aFl1yqh4AAE3ZFmFN2xZdcqseAABN2hZhTdwWXXKsHgAATdsWYU3dFl1yrR4AAE3cFmFN3hZdcq4eAABN3RZhTd8WXXKvHgAATd4WYU3gFl1ysB4AAE3fFmFN4RZdcrEeAABN4BZhTeIWXXKyHgAATeEWYU3jFl1ysx4AAE3iFmFN5BZdcrQeAABN4xZhTeUWXXK1HgAATeQWYU3mFl1yth4AAE3lFmFN5xZdcrceAABN5hZhTegWXXK4HgAATecWYU3pFl1yuR4AAE3oFmFN6hZdcroeAABN6RZhTesWXXK7HgAATeoWYU3sFl1yvB4AAE3rFmFN7RZdcr0eAABN7BZhTe4WXXK+HgAATe0WYU3vFl1yvx4AAE3uFmFN8BZdcsAeAABN7xZhTfEWXXLBHgAATfAWYU3yFl1ywh4AAE3xFmFN8xZdcsMeAABN8hZhTfQWXXLEHgAATfMWYU31Fl1yxR4AAE30FmFN9hZdcsYeAABN9RZhTfcWXXLHHgAATfYWYU34Fl1yyB4AAE33FmFN+RZdcskeAABN+BZhTfoWXXLKHgAATfkWYU37Fl1yyx4AAE36FmFN/BZdcsweAABN+xZhTf0WXXLNHgAATfwWYU3+Fl1yzh4AAE39FmFN/xZdcs8eAABN/hZhTQAXXXLQHgAATf8WYU0BF11y0R4AAE0AF2FNAhddctIeAABNARdhTQMXXXLTHgAATQIXYU0EF11y1B4AAE0DF2FNBRddctUeAABNBBdhTQYXXXLWHgAATQUXYU0HF11y1x4AAE0GF2FNCBddctgeAABNBxdhTQkXXXLZHgAATQgXYU0KF11y2h4AAE0JF2FNCxddctseAABNChdhTQwXXXLcHgAATQsXYU0NF11y3R4AAE0MF2FNDhddct4eAABNDRdhTQ8XXXLfHgAATQ4XYU0QF11y4B4AAE0PF2FNERddcuEeAABNEBdhTRIXXXLiHgAATREXYU0TF11y4x4AAE0SF2FNFBddcuQeAABNExdhTRUXXXLlHgAATRQXYU0WF11y5h4AAE0VF2FNFxddcuceAABNFhdhTRgXXXLoHgAATRcXYU0ZF11y6R4AAE0YF2FNGhddcuoeAABNGRdhTRsXXXLrHgAATRoXYU0cF11y7B4AAE0bF2FNHRddcu0eAABNHBdhTR4XXXLuHgAATR0XYU0fF11y7x4AAE0eF2FNIBddcvAeAABNHxdhTSEXXXLxHgAATSAXYU0iF11y8h4AAE0hF2FNIxddcvMeAABNIhdhTSQXXXL0HgAATSMXYU0lF11y9R4AAE0kF2FNJhddcvYeAABNJRdhTScXXXL3HgAATSYXYU0oF11y+B4AAE0nF2FNKRddcvkeAABNKBdhTSoXXXL6HgAATSkXYU0rF11y+x4AAE0qF2FNLBddcvweAABNKxdhTS0XXXL9HgAATSwXYU0uF11y/h4AAE0tF2FNLxddcv8eAABNLhdhTTAXXXIAHwAATS8XYU0xF11yAR8AAE0wF2FNMhddcgIfAABNMRdhTTMXXXIDHwAATTIXYU00F11yBB8AAE0zF2FNNRddcgUfAABNNBdhTTYXXXIGHwAATTUXYU03F11yBx8AAE02F2FNOBddcggfAABNNxdhTTkXXXIJHwAATTgXYU06F11yCh8AAE05F2FNOxddcgsfAABNOhdhTTwXXXIMHwAATTsXYU09F11yDR8AAE08F2FNPhddcg4fAABNPRdhTT8XXXIPHwAATT4XYU1AF11yEB8AAE0/F2FNQRddchEfAABNQBdhTUIXXXISHwAATUEXYU1DF11yEx8AAE1CF2FNRBddchQfAABNQxdhTUUXXXIVHwAATUQXYU1GF11yFh8AAE1FF2FNRxddchcfAABNRhdhTUgXXXIYHwAATUcXYU1JF11yGR8AAE1IF2FNShddchofAABNSRdhTUsXXXIbHwAATUoXYU1MF11yHB8AAE1LF2FNTRddch0fAABNTBdhTU4XXXIeHwAATU0XYU1PF11yHx8AAE1OF2FNUBddciAfAABNTxdhTVEXXXIhHwAATVAXYU1SF11yIh8AAE1RF2FNUxddciMfAABNUhdhTVQXXXIkHwAATVMXYU1VF11yJR8AAE1UF2FNVhddciYfAABNVRdhTVcXXXInHwAATVYXYU1YF11yKB8AAE1XF2FNWRddcikfAABNWBdhTVoXXXIqHwAATVkXYU1bF11yKx8AAE1aF2FNXBddciwfAABNWxdhTV0XXXItHwAATVwXYU1eF11yLh8AAE1dF2FNXxddci8fAABNXhdhTWAXXXIwHwAATV8XYU1hF11yMR8AAE1gF2FNYhddcjIfAABNYRdhTWMXXXIzHwAATWIXYU1kF11yNB8AAE1jF2FNZRddcjUfAABNZBdhTWYXXXI2HwAATWUXYU1nF11yNx8AAE1mF2FNaBddcjgfAABNZxdhTWkXXXI5HwAATWgXYU1qF11yOh8AAE1pF2FNaxddcjsfAABNahdhTWwXXXI8HwAATWsXYU1tF11yPR8AAE1sF2FNbhddcj4fAABNbRdhTW8XXXI/HwAATW4XYU1wF11yQB8AAE1vF2FNcRddckEfAABNcBdhdShNchddckIfAABNcRdhTXMXXXJDHwAATXIXYU10F11yRB8AAE1zF2FNdRddckUfAABNdBdhTXYXXXJGHwAATXUXYU13F11yRx8AAE12F2FNeBddckgfAABNdxdhTXkXXXJJHwAATXgXYU16F11ySh8AAE15F2FNexddcksfAABNehdhTXwXXXJMHwAATXsXYU19F11yTR8AAE18F2FNfhddck4fAABNfRdhTX8XXXJPHwAATX4XYU2AF11yUB8AAE1/F2FNgRddclEfAABNgBdhTYIXXXJSHwAATYEXYU2DF11yUx8AAE2CF2FNhBddclQfAABNgxdhTYUXXXJVHwAATYQXYU2GF11yVh8AAE2FF2FNhxddclcfAABNhhdhTYgXXXJYHwAATYcXYU2JF11yWR8AAE2IF2FNihddclofAABNiRdhTYsXXXJbHwAATYoXYU2MF11yXB8AAE2LF2FNjRddcl0fAABNjBdhTY4XXXJeHwAATY0XYU2PF11yXx8AAE2OF2FNkBddcmAfAABNjxdhTZEXXXJhHwAATZAXYU2SF11yYh8AAE2RF2FNkxddcmMfAABNkhdhTZQXXXJkHwAATZMXYU2VF11yZR8AAE2UF2FNlhddcmYfAABNlRdhTZcXXXJnHwAATZYXYU2YF11yaB8AAE2XF2FNmRddcmkfAABNmBdhTZoXXXJqHwAATZkXYU2bF11yax8AAE2aF2FNnBddcmwfAABNmxdhTZ0XXXJtHwAATZwXYU2eF11ybh8AAE2dF2FNnxddcm8fAABNnhdhTaAXXXJwHwAATZ8XYU2hF11ycR8AAE2gF2FNohddcnIfAABNoRdhTaMXXXJzHwAATaIXYU2kF11ydB8AAE2jF2FNpRddcnUfAABNpBdhTaYXXXJ2HwAATaUXYU2nF11ydx8AAE2mF2FNqBddcngfAABNpxdhTakXXXJ5HwAATagXYU2qF11yeh8AAE2pF2FNqxddcnsfAABNqhdhTawXXXJ8HwAATasXYU2tF11yfR8AAE2sF2FNrhddcn4fAABNrRdhTa8XXXJ/HwAATa4XYU2wF11ygB8AAE2vF2FNsRddcoEfAABNsBdhTbIXXXKCHwAATbEXYU2zF11ygx8AAE2yF2FNtBddcoQfAABNsxdhTbUXXXKFHwAATbQXYU22F11yhh8AAE21F2FNtxddcocfAABNthdhTbgXXXKIHwAATbcXYU25F11yiR8AAE24F2FNuhddcoofAABNuRdhTbsXXXKLHwAATboXYU28F11yjB8AAE27F2FNvRddco0fAABNvBdhTb4XXXKOHwAATb0XYU2/F11yjx8AAE2+F2FNwBddcpAfAABNvxdhTcEXXXKRHwAATcAXYU3CF11ykh8AAE3BF2FNwxddcpMfAABNwhdhTcQXXXKUHwAATcMXYU3FF11ylR8AAE3EF2FNxhddcpYfAABNxRdhTccXXXKXHwAATcYXYU3IF11ymB8AAE3HF2FNyRddcpkfAABNyBdhTcoXXXKaHwAATckXYU3LF11ymx8AAE3KF2FNzBddcpwfAABNyxdhTc0XXXKdHwAATcwXYU3OF11ynh8AAE3NF2FNzxddcp8fAABNzhdhTdAXXXKgHwAATc8XYU3RF11yoR8AAE3QF2FN0hddcqIfAABN0RdhTdMXXXKjHwAATdIXYU3UF11ypB8AAE3TF2FN1RddcqUfAABN1BdhTdYXXXKmHwAATdUXYU3XF11ypx8AAE3WF2FN2BddcqgfAABN1xdhTdkXXXKpHwAATdgXYU3aF11yqh8AAE3ZF2FN2xddcqsfAABN2hdhTdwXXXKsHwAATdsXYU3dF11yrR8AAE3cF2FN3hddcq4fAABN3RdhTd8XXXKvHwAATd4XYU3gF11ysB8AAE3fF2FN4RddcrEfAABN4BdhTeIXXXKyHwAATeEXYU3jF11ysx8AAE3iF2FN5BddcrQfAABN4xdhTeUXXXK1HwAATeQXYU3mF11yth8AAE3lF2FN5xddcrcfAABN5hdhTegXXXK4HwAATecXYU3pF11yuR8AAE3oF2FN6hddcrofAABN6RdhTesXXXK7HwAATeoXYU3sF11yvB8AAE3rF2FN7Rddcr0fAABN7BdhTe4XXXK+HwAATe0XYU3vF11yvx8AAE3uF2FN8BddcsAfAABN7xdhTfEXXXLBHwAATfAXYU3yF11ywh8AAE3xF2FN8xddcsMfAABN8hdhTfQXXXLEHwAATfMXYU31F11yxR8AAE30F2FN9hddcsYfAABN9RdhTfcXXXLHHwAATfYXYU34F11yyB8AAE33F2FN+RddcskfAABN+BdhTfoXXXLKHwAATfkXYU37F11yyx8AAE36F2FN/BddcswfAABN+xdhTf0XXXLNHwAATfwXYU3+F11yzh8AAE39F2FN/xddcs8fAABN/hdhTQAYXXLQHwAATf8XYU0BGF1y0R8AAE0AGGFNAhhdctIfAABNARhhTQMYXXLTHwAATQIYYU0EGF1y1B8AAE0DGGFNBRhdctUfAABNBBhhTQYYXXLWHwAATQUYYU0HGF1y1x8AAE0GGGFNCBhdctgfAABNBxhhTQkYXXLZHwAATQgYYU0KGF1y2h8AAE0JGGFNCxhdctsfAABNChhhTQwYXXLcHwAATQsYYU0NGF1y3R8AAE0MGGFNDhhdct4fAABNDRhhTQ8YXXLfHwAATQ4YYU0QGF1y4B8AAE0PGGFNERhdcuEfAABNEBhhTRIYXXLiHwAATREYYU0TGF1y4x8AAE0SGGFNFBhdcuQfAABNExhhTRUYXXLlHwAATRQYYU0WGF1y5h8AAE0VGGFNFxhdcucfAABNFhhhTRgYXXLoHwAATRcYYU0ZGF1y6R8AAE0YGGFNGhhdcuofAABNGRhhTRsYXXLrHwAATRoYYU0cGF1y7B8AAE0bGGFNHRhdcu0fAABNHBhhTR4YXXLuHwAATR0YYU0fGF1y7x8AAE0eGGFNIBhdcvAfAABNHxhhTSEYXXLxHwAATSAYYU0iGF1y8h8AAE0hGGFNIxhdcvMfAABNIhhhTSQYXXL0HwAATSMYYU0lGF1y9R8AAE0kGGFNJhhdcvYfAABNJRhhTScYXXL3HwAATSYYYU0oGF1y+B8AAE0nGGFNKRhdcvkfAABNKBhhTSoYXXL6HwAATSkYYU0rGF1y+x8AAE0qGGFNLBhdcvwfAABNKxhhTS0YXXL9HwAATSwYYU0uGF1y/h8AAE0tGGFNLxhdcv8fAABNLhhhTTAYXXIAIAAATS8YYU0xGF1yASAAAE0wGGFNMhhdcgIgAABNMRhhTTMYXXIDIAAATTIYYU00GF1yBCAAAE0zGGFNNRhdcgUgAABNNBhhTTYYXXIGIAAATTUYYU03GF1yByAAAE02GGFNOBhdcgggAABNNxhhTTkYXXIJIAAATTgYYU06GF1yCiAAAE05GGFNOxhdcgsgAABNOhhhTTwYXXIMIAAATTsYYU09GF1yDSAAAE08GGFNPhhdcg4gAABNPRhhTT8YXXIPIAAATT4YYU1AGF1yECAAAE0/GGFNQRhdchEgAABNQBhhTUIYXXISIAAATUEYYU1DGF1yEyAAAE1CGGFNRBhdchQgAABNQxhhTUUYXXIVIAAATUQYYU1GGF1yFiAAAE1FGGFNRxhdchcgAABNRhhhTUgYXXIYIAAATUcYYU1JGF1yGSAAAE1IGGFNShhdchogAABNSRhhTUsYXXIbIAAATUoYYU1MGF1yHCAAAE1LGGFNTRhdch0gAABNTBhhTU4YXXIeIAAATU0YYU1PGF1yHyAAAE1OGGFNUBhdciAgAABNTxhhTVEYXXIhIAAATVAYYU1SGF1yIiAAAE1RGGFNUxhdciMgAABNUhhhTVQYXXIkIAAATVMYYU1VGF1yJSAAAE1UGGFNVhhdciYgAABNVRhhTVcYXXInIAAATVYYYU1YGF1yKCAAAE1XGGFNWRhdcikgAABNWBhhTVoYXXIqIAAATVkYYU1bGF1yKyAAAE1aGGFNXBhdciwgAABNWxhhTV0YXXItIAAATVwYYU1eGF1yLiAAAE1dGGFNXxhdci8gAABNXhhhTWAYXXIwIAAATV8YYU1hGF1yMSAAAE1gGGFNYhhdcjIgAABNYRhhTWMYXXIzIAAATWIYYU1kGF1yNCAAAE1jGGFNZRhdcjUgAABNZBhhTWYYXXI2IAAATWUYYU1nGF1yNyAAAE1mGGFNaBhdcjggAABNZxhhTWkYXXI5IAAATWgYYU1qGF1yOiAAAE1pGGFNaxhdcjsgAABNahhhTWwYXXI8IAAATWsYYU1tGF1yPSAAAE1sGGFNbhhdcj4gAABNbRhhTW8YXXI/IAAATW4YYU1wGF1yQCAAAE1vGGFNcRhdckEgAABNcBhhTXIYXXJCIAAATXEYYU1zGF1yQyAAAE1yGGFNdBhdckQgAABNcxhhTXUYXXJFIAAATXQYYU12GF1yRiAAAE11GGFNdxhdckcgAABNdhhhTXgYXXJIIAAATXcYYU15GF1ySSAAAE14GGFNehhdckogAABNeRhhTXsYXXJLIAAATXoYYU18GF1yTCAAAE17GGFNfRhdck0gAABNfBhhTX4YXXJOIAAATX0YYU1/GF1yTyAAAE1+GGFNgBhdclAgAABNfxhhTYEYXXJRIAAATYAYYU2CGF1yUiAAAE2BGGFNgxhdclMgAABNghhhTYQYXXJUIAAATYMYYU2FGF1yVSAAAE2EGGFNhhhdclYgAABNhRhhTYcYXXJXIAAATYYYYU2IGF1yWCAAAE2HGGFNiRhdclkgAABNiBhhTYoYXXJaIAAATYkYYU2LGF1yWyAAAE2KGGFNjBhdclwgAABNixhhTY0YXXJdIAAATYwYYU2OGF1yXiAAAE2NGGFNjxhdcl8gAABNjhhhTZAYXXJgIAAATY8YYU2RGF1yYSAAAE2QGGFNkhhdcmIgAABNkRhhTZMYXXJjIAAATZIYYU2UGF1yZCAAAE2TGGFNlRhdcmUgAABNlBhhTZYYXXJmIAAATZUYYU2XGF1yZyAAAE2WGGFNmBhdcmggAABNlxhhTZkYXXJpIAAATZgYYU2aGF1yaiAAAE2ZGGFNmxhdcmsgAABNmhhhTZwYXXJsIAAATZsYYU2dGF1ybSAAAE2cGGFNnhhdcm4gAABNnRhhTZ8YXXJvIAAATZ4YYU2gGF1ycCAAAE2fGGFNoRhdcnEgAABNoBhhTaIYXXJyIAAATaEYYU2jGF1ycyAAAE2iGGFNpBhdcnQgAABNoxhhTaUYXXJ1IAAATaQYYU2mGF1ydiAAAE2lGGFNpxhdcncgAABNphhhTagYXXJ4IAAATacYYU2pGF1yeSAAAE2oGGFNqhhdcnogAABNqRhhTasYXXJ7IAAATaoYYU2sGF1yfCAAAE2rGGFNrRhdcn0gAABNrBhhTa4YXXJ+IAAATa0YYU2vGF1yfyAAAE2uGGFNsBhdcoAgAABNrxhhTbEYXXKBIAAATbAYYU2yGF1ygiAAAE2xGGFNsxhdcoMgAABNshhhTbQYXXKEIAAATbMYYU21GF1yhSAAAE20GGFNthhdcoYgAABNtRhhTbcYXXKHIAAATbYYYU24GF1yiCAAAE23GGFNuRhdcokgAABNuBhhTboYXXKKIAAATbkYYU27GF1yiyAAAE26GGFNvBhdcowgAABNuxhhTb0YXXKNIAAATbwYYU2+GF1yjiAAAE29GGFNvxhdco8gAABNvhhhTcAYXXKQIAAATb8YYU3BGF1ykSAAAE3AGGFNwhhdcpIgAABNwRhhTcMYXXKTIAAATcIYYU3EGF1ylCAAAE3DGGFNxRhdcpUgAABNxBhhTcYYXXKWIAAATcUYYU3HGF1ylyAAAE3GGGFNyBhdcpggAABNxxhhTckYXXKZIAAATcgYYU3KGF1ymiAAAE3JGGFNyxhdcpsgAABNyhhhTcwYXXKcIAAATcsYYU3NGF1ynSAAAE3MGGFNzhhdcp4gAABNzRhhTc8YXXKfIAAATc4YYU3QGF1yoCAAAE3PGGFN0RhdcqEgAABN0BhhTdIYXXKiIAAATdEYYU3TGF1yoyAAAE3SGGFN1BhdcqQgAABN0xhhTdUYXXKlIAAATdQYYU3WGF1ypiAAAE3VGGFN1xhdcqcgAABN1hhhTdgYXXKoIAAATdcYYU3ZGF1yqSAAAE3YGGFN2hhdcqogAABN2RhhTdsYXXKrIAAATdoYYU3cGF1yrCAAAE3bGGFN3Rhdcq0gAABN3BhhTd4YXXKuIAAATd0YYU3fGF1yryAAAE3eGGFN4BhdcrAgAABN3xhhTeEYXXKxIAAATeAYYU3iGF1ysiAAAE3hGGFN4xhdcrMgAABN4hhhTeQYXXK0IAAATeMYYU3lGF1ytSAAAE3kGGFN5hhdcrYgAABN5RhhTecYXXK3IAAATeYYYU3oGF1yuCAAAE3nGGFN6RhdcrkgAABN6BhhTeoYXXK6IAAATekYYU3rGF1yuyAAAE3qGGFN7BhdcrwgAABN6xhhTe0YXXK9IAAATewYYU3uGF1yviAAAE3tGGFN7xhdcr8gAABN7hhhTfAYXXLAIAAATe8YYU3xGF1ywSAAAE3wGGFN8hhdcsIgAABN8RhhTfMYXXLDIAAATfIYYU30GF1yxCAAAE3zGGFN9RhdcsUgAABN9BhhTfYYXXLGIAAATfUYYU33GF1yxyAAAE32GGFN+BhdcsggAABN9xhhTfkYXXLJIAAATfgYYU36GF1yyiAAAE35GGFN+xhdcssgAABN+hhhTfwYXXLMIAAATfsYYU39GF1yzSAAAE38GGFN/hhdcs4gAABN/RhhTf8YXXLPIAAATf4YYU0AGV1y0CAAAE3/GGFNARldctEgAABNABlhTQIZXXLSIAAATQEZYU0DGV1y0yAAAE0CGWFNBBldctQgAABNAxlhTQUZXXLVIAAATQQZYU0GGV1y1iAAAE0FGWFNBxldctcgAABNBhlhTQgZXXLYIAAATQcZYU0JGV1y2SAAAE0IGWFNChldctogAABNCRlhTQsZXXLbIAAATQoZYU0MGV1y3CAAAE0LGWFNDRldct0gAABNDBlhTQ4ZXXLeIAAATQ0ZYU0PGV1y3yAAAE0OGWFNEBldcuAgAABNDxlhTREZXXLhIAAATRAZYU0SGV1y4iAAAE0RGWFNExldcuMgAABNEhlhTRQZXXLkIAAATRMZYU0VGV1y5SAAAE0UGWFNFhldcuYgAABNFRlhTRcZXXLnIAAATRYZYU0YGV1y6CAAAE0XGWFNGRldcukgAABNGBlhTRoZXXLqIAAATRkZYU0bGV1y6yAAAE0aGWFNHBldcuwgAABNGxlhTR0ZXXLtIAAATRwZYU0eGV1y7iAAAE0dGWFNHxldcu8gAABNHhlhTSAZXXLwIAAATR8ZYU0hGV1y8SAAAE0gGWFNIhldcvIgAABNIRlhTSMZXXLzIAAATSIZYU0kGV1y9CAAAE0jGWFNJRldcvUgAABNJBlhTSYZXXL2IAAATSUZYU0nGV1y9yAAAE0mGWFNKBldcvggAABNJxlhTSkZXXL5IAAATSgZYU0qGV1y+iAAAE0pGWFNKxldcvsgAABNKhlhTSwZXXL8IAAATSsZYU0tGV1y/SAAAE0sGWFNLhldcv4gAABNLRlhTS8ZXXL/IAAATS4ZYU0wGV1yACEAAE0vGWFNMRldcgEhAABNMBlhTTIZXXICIQAATTEZYU0zGV1yAyEAAE0yGWFNNBldcgQhAABNMxlhTTUZXXIFIQAATTQZYU02GV1yBiEAAE01GWFNNxldcgchAABNNhlhTTgZXXIIIQAATTcZYU05GV1yCSEAAE04GWFNOhldcgohAABNORlhTTsZXXILIQAATToZYU08GV1yDCEAAE07GWFNPRldcg0hAABNPBlhTT4ZXXIOIQAATT0ZYU0/GV1yDyEAAE0+GWFNQBldchAhAABNPxlhTUEZXXIRIQAATUAZYU1CGV1yEiEAAE1BGWFNQxldchMhAABNQhlhTUQZXXIUIQAATUMZYU1FGV1yFSEAAE1EGWFNRhldchYhAABNRRlhTUcZXXIXIQAATUYZYU1IGV1yGCEAAE1HGWFNSRldchkhAABNSBlhTUoZXXIaIQAATUkZYU1LGV1yGyEAAE1KGWFNTBldchwhAABNSxlhTU0ZXXIdIQAATUwZYU1OGV1yHiEAAE1NGWFNTxldch8hAABNThlhTVAZXXIgIQAATU8ZYU1RGV1yISEAAE1QGWFNUhldciIhAABNURlhTVMZXXIjIQAATVIZYU1UGV1yJCEAAE1TGWFNVRldciUhAABNVBlhTVYZXXImIQAATVUZYU1XGV1yJyEAAE1WGWFNWBldcighAABNVxlhTVkZXXIpIQAATVgZYU1aGV1yKiEAAE1ZGWFNWxldcishAABNWhlhTVwZXXIsIQAATVsZYU1dGV1yLSEAAE1cGWFNXhldci4hAABNXRlhTV8ZXXIvIQAATV4ZYU1gGV1yMCEAAE1fGWFNYRldcjEhAABNYBlhTWIZXXIyIQAATWEZYU1jGV1yMyEAAE1iGWFNZBldcjQhAABNYxlhTWUZXXI1IQAATWQZYU1mGV1yNiEAAE1lGWFNZxldcjchAABNZhlhTWgZXXI4IQAATWcZYU1pGV1yOSEAAE1oGWFNahldcjohAABNaRlhTWsZXXI7IQAATWoZYU1sGV1yPCEAAE1rGWFNbRldcj0hAABNbBlhTW4ZXXI+IQAATW0ZYU1vGV1yPyEAAE1uGWFNcBldckAhAABNbxlhTXEZXXJBIQAATXAZYU1yGV1yQiEAAE1xGWFNcxldckMhAABNchlhTXQZXXJEIQAATXMZYU11GV1yRSEAAE10GWFNdhldckYhAABNdRlhTXcZXXJHIQAATXYZYU14GV1ySCEAAE13GWFNeRldckkhAABNeBlhTXoZXXJKIQAATXkZYU17GV1ySyEAAE16GWFNfBldckwhAABNexlhTX0ZXXJNIQAATXwZYU1+GV1yTiEAAE19GWFNfxldck8hAABNfhlhTYAZXXJQIQAATX8ZYU2BGV1yUSEAAE2AGWFNghldclIhAABNgRlhTYMZXXJTIQAATYIZYU2EGV1yVCEAAE2DGWFNhRldclUhAABNhBlhTYYZXXJWIQAATYUZYU2HGV1yVyEAAE2GGWFNiBldclghAABNhxlhTYkZXXJZIQAATYgZYU2KGV1yWiEAAE2JGWFNixldclshAABNihlhTYwZXXJcIQAATYsZYU2NGV1yXSEAAE2MGWFNjhldcl4hAABNjRlhTY8ZXXJfIQAATY4ZYU2QGV1yYCEAAE2PGWFNkRldcmEhAABNkBlhTZIZXXJiIQAATZEZYU2TGV1yYyEAAE2SGWFNlBldcmQhAABNkxlhTZUZXXJlIQAATZQZYU2WGV1yZiEAAE2VGWFNlxldcmchAABNlhlhTZgZXXJoIQAATZcZYU2ZGV1yaSEAAE2YGWFNmhldcmohAABNmRlhTZsZXXJrIQAATZoZYU2cGV1ybCEAAE2bGWFNnRldcm0hAABNnBlhTZ4ZXXJuIQAATZ0ZYU2fGV1ybyEAAE2eGWFNoBldcnAhAABNnxlhTaEZXXJxIQAATaAZYU2iGV1yciEAAE2hGWFNoxldcnMhAABNohlhTaQZXXJ0IQAATaMZYU2lGV1ydSEAAE2kGWFNphldcnYhAABNpRlhTacZXXJ3IQAATaYZYU2oGV1yeCEAAE2nGWFNqRldcnkhAABNqBlhTaoZXXJ6IQAATakZYU2rGV1yeyEAAE2qGWFNrBldcnwhAABNqxlhTa0ZXXJ9IQAATawZYU2uGV1yfiEAAE2tGWFNrxldcn8hAABNrhlhTbAZXXKAIQAATa8ZYU2xGV1ygSEAAE2wGWFNshldcoIhAABNsRlhTbMZXXKDIQAATbIZYU20GV1yhCEAAE2zGWFNtRldcoUhAABNtBlhTbYZXXKGIQAATbUZYU23GV1yhyEAAE22GWFNuBldcoghAABNtxlhTbkZXXKJIQAATbgZYU26GV1yiiEAAE25GWFNuxldcoshAABNuhlhTbwZXXKMIQAATbsZYU29GV1yjSEAAE28GWFNvhldco4hAABNvRlhTb8ZXXKPIQAATb4ZYU3AGV1ykCEAAE2/GWFNwRldcpEhAABNwBlhTcIZXXKSIQAATcEZYU3DGV1ykyEAAE3CGWFNxBldcpQhAABNwxlhTcUZXXKVIQAATcQZYU3GGV1yliEAAE3FGWFNxxldcpchAABNxhlhTcgZXXKYIQAATccZYU3JGV1ymSEAAE3IGWFNyhldcpohAABNyRlhTcsZXXKbIQAATcoZYU3MGV1ynCEAAE3LGWFNzRldcp0hAABNzBlhTc4ZXXKeIQAATc0ZYU3PGV1ynyEAAE3OGWFN0BldcqAhAABNzxlhTdEZXXKhIQAATdAZYU3SGV1yoiEAAE3RGWFN0xldcqMhAABN0hlhTdQZXXKkIQAATdMZYU3VGV1ypSEAAE3UGWFN1hldcqYhAABN1RlhTdcZXXKnIQAATdYZYU3YGV1yqCEAAE3XGWFN2RldcqkhAABN2BlhTdoZXXKqIQAATdkZYU3bGV1yqyEAAE3aGWFN3BldcqwhAABN2xlhTd0ZXXKtIQAATdwZYU3eGV1yriEAAE3dGWFN3xldcq8hAABN3hlhTeAZXXKwIQAATd8ZYU3hGV1ysSEAAE3gGWFN4hldcrIhAABN4RlhTeMZXXKzIQAATeIZYU3kGV1ytCEAAE3jGWFN5RldcrUhAABN5BlhTeYZXXK2IQAATeUZYU3nGV1ytyEAAE3mGWFN6BldcrghAABN5xlhTekZXXK5IQAATegZYU3qGV1yuiEAAE3pGWFN6xldcrshAABN6hlhTewZXXK8IQAATesZYU3tGV1yvSEAAE3sGWFN7hldcr4hAABN7RlhTe8ZXXK/IQAATe4ZYU3wGV1ywCEAAE3vGWFN8RldcsEhAABN8BlhTfIZXXLCIQAATfEZYU3zGV1ywyEAAE3yGWFN9BldcsQhAABN8xlhTfUZXXLFIQAATfQZYU32GV1yxiEAAE31GWFN9xldcschAABN9hlhTfgZXXLIIQAATfcZYU35GV1yySEAAE34GWFN+hldcsohAABN+RlhTfsZXXLLIQAATfoZYU38GV1yzCEAAE37GWFN/Rldcs0hAABN/BlhTf4ZXXLOIQAATf0ZYU3/GV1yzyEAAE3+GWFNABpdctAhAABN/xlhTQEaXXLRIQAATQAaYU0CGl1y0iEAAE0BGmFNAxpdctMhAABNAhphTQQaXXLUIQAATQMaYU0FGl1y1SEAAE0EGmFNBhpdctYhAABNBRphTQcaXXLXIQAATQYaYU0IGl1y2CEAAE0HGmFNCRpdctkhAABNCBphTQoaXXLaIQAATQkaYU0LGl1y2yEAAE0KGmFNDBpdctwhAABNCxphTQ0aXXLdIQAATQwaYU0OGl1y3iEAAE0NGmFNDxpdct8hAABNDhphTRAaXXLgIQAATQ8aYU0RGl1y4SEAAE0QGmFNEhpdcuIhAABNERphTRMaXXLjIQAATRIaYU0UGl1y5CEAAE0TGmFNFRpdcuUhAABNFBphTRYaXXLmIQAATRUaYU0XGl1y5yEAAE0WGmFNGBpdcughAABNFxphTRkaXXLpIQAATRgaYU0aGl1y6iEAAE0ZGmFNGxpdcushAABNGhphTRwaXXLsIQAATRsaYU0dGl1y7SEAAE0cGmFNHhpdcu4hAABNHRphTR8aXXLvIQAATR4aYU0gGl1y8CEAAE0fGmFNIRpdcvEhAABNIBphTSIaXXLyIQAATSEaYU0jGl1y8yEAAE0iGmFNJBpdcvQhAABNIxphTSUaXXL1IQAATSQaYU0mGl1y9iEAAE0lGmFNJxpdcvchAABNJhphTSgaXXL4IQAATScaYU0pGl1y+SEAAE0oGmFNKhpdcvohAABNKRphTSsaXXL7IQAATSoaYU0sGl1y/CEAAE0rGmFNLRpdcv0hAABNLBphTS4aXXL+IQAATS0aYU0vGl1y/yEAAE0uGmFNMBpdcgAiAABNLxphTTEaXXIBIgAATTAaYU0yGl1yAiIAAE0xGmFNMxpdcgMiAABNMhphTTQaXXIEIgAATTMaYU01Gl1yBSIAAE00GmFNNhpdcgYiAABNNRphTTcaXXIHIgAATTYaYU04Gl1yCCIAAE03GmFNORpdcgkiAABNOBphTToaXXIKIgAATTkaYU07Gl1yCyIAAE06GmFNPBpdcgwiAABNOxphTT0aXXINIgAATTwaYU0+Gl1yDiIAAE09GmFNPxpdcg8iAABNPhphTUAaXXIQIgAATT8aYU1BGl1yESIAAE1AGmFNQhpdchIiAABNQRphTUMaXXITIgAATUIaYU1EGl1yFCIAAE1DGmFNRRpdchUiAABNRBphTUYaXXIWIgAATUUaYU1HGl1yFyIAAE1GGmFNSBpdchgiAABNRxphTUkaXXIZIgAATUgaYU1KGl1yGiIAAE1JGmFNSxpdchsiAABNShphTUwaXXIcIgAATUsaYU1NGl1yHSIAAE1MGmFNThpdch4iAABNTRphTU8aXXIfIgAATU4aYU1QGl1yICIAAE1PGmFNURpdciEiAABNUBphTVIaXXIiIgAATVEaYU1TGl1yIyIAAE1SGmFNVBpdciQiAABNUxphTVUaXXIlIgAATVQaYU1WGl1yJiIAAE1VGmFNVxpdciciAABNVhphTVgaXXIoIgAATVcaYU1ZGl1yKSIAAE1YGmFNWhpdcioiAABNWRphTVsaXXIrIgAATVoaYU1cGl1yLCIAAE1bGmFNXRpdci0iAABNXBphTV4aXXIuIgAATV0aYU1fGl1yLyIAAE1eGmFNYBpdcjAiAABNXxphTWEaXXIxIgAATWAaYU1iGl1yMiIAAE1hGmFNYxpdcjMiAABNYhphTWQaXXI0IgAATWMaYU1lGl1yNSIAAE1kGmFNZhpdcjYiAABNZRphTWcaXXI3IgAATWYaYU1oGl1yOCIAAE1nGmFNaRpdcjkiAABNaBphTWoaXXI6IgAATWkaYU1rGl1yOyIAAE1qGmFNbBpdcjwiAABNaxphTW0aXXI9IgAATWwaYU1uGl1yPiIAAE1tGmFNbxpdcj8iAABNbhphTXAaXXJAIgAATW8aYU1xGl1yQSIAAE1wGmFNchpdckIiAABNcRphTXMaXXJDIgAATXIaYU10Gl1yRCIAAE1zGmFNdRpdckUiAABNdBphTXYaXXJGIgAATXUaYU13Gl1yRyIAAE12GmFNeBpdckgiAABNdxphTXkaXXJJIgAATXgaYU16Gl1ySiIAAE15GmFNexpdcksiAABNehphTXwaXXJMIgAATXsaYU19Gl1yTSIAAE18GmFNfhpdck4iAABNfRphTX8aXXJPIgAATX4aYU2AGl1yUCIAAE1/GmFNgRpdclEiAABNgBphTYIaXXJSIgAATYEaYU2DGl1yUyIAAE2CGmFNhBpdclQiAABNgxphTYUaXXJVIgAATYQaYU2GGl1yViIAAE2FGmFNhxpdclciAABNhhphTYgaXXJYIgAATYcaYU2JGl1yWSIAAE2IGmFNihpdcloiAABNiRphTYsaXXJbIgAATYoaYU2MGl1yXCIAAE2LGmFNjRpdcl0iAABNjBphTY4aXXJeIgAATY0aYU2PGl1yXyIAAE2OGmFNkBpdcmAiAABNjxphTZEaXXJhIgAATZAaYU2SGl1yYiIAAE2RGmFNkxpdcmMiAABNkhphTZQaXXJkIgAATZMaYU2VGl1yZSIAAE2UGmFNlhpdcmYiAABNlRphTZcaXXJnIgAATZYaYU2YGl1yaCIAAE2XGmFNmRpdcmkiAABNmBphTZoaXXJqIgAATZkaYU2bGl1yayIAAE2aGmFNnBpdcmwiAABNmxphTZ0aXXJtIgAATZwaYU2eGl1ybiIAAE2dGmFNnxpdcm8iAABNnhphTaAaXXJwIgAATZ8aYU2hGl1ycSIAAE2gGmFNohpdcnIiAABNoRphTaMaXXJzIgAATaIaYU2kGl1ydCIAAE2jGmFNpRpdcnUiAABNpBphTaYaXXJ2IgAATaUaYU2nGl1ydyIAAE2mGmFNqBpdcngiAABNpxphTakaXXJ5IgAATagaYU2qGl1yeiIAAE2pGmFNqxpdcnsiAABNqhphTawaXXJ8IgAATasaYU2tGl1yfSIAAE2sGmFNrhpdcn4iAABNrRphTa8aXXJ/IgAATa4aYU2wGl1ygCIAAE2vGmFNsRpdcoEiAABNsBphTbIaXXKCIgAATbEaYU2zGl1ygyIAAE2yGmFNtBpdcoQiAABNsxphTbUaXXKFIgAATbQaYU22Gl1yhiIAAE21GmFNtxpdcociAABNthphTbgaXXKIIgAATbcaYU25Gl1yiSIAAE24GmFNuhpdcooiAABNuRphTbsaXXKLIgAATboaYU28Gl1yjCIAAE27GmFNvRpdco0iAABNvBphTb4aXXKOIgAATb0aYU2/Gl1yjyIAAE2+GmFNwBpdcpAiAABNvxphTcEaXXKRIgAATcAaYU3CGl1ykiIAAE3BGmFNwxpdcpMiAABNwhphTcQaXXKUIgAATcMaYU3FGl1ylSIAAE3EGmFNxhpdcpYiAABNxRphTccaXXKXIgAATcYaYU3IGl1ymCIAAE3HGmFNyRpdcpkiAABNyBphTcoaXXKaIgAATckaYU3LGl1ymyIAAE3KGmFNzBpdcpwiAABNyxphTc0aXXKdIgAATcwaYU3OGl1yniIAAE3NGmFNzxpdcp8iAABNzhphTdAaXXKgIgAATc8aYU3RGl1yoSIAAE3QGmFN0hpdcqIiAABN0RphTdMaXXKjIgAATdIaYU3UGl1ypCIAAE3TGmFN1RpdcqUiAABN1BphTdYaXXKmIgAATdUaYU3XGl1ypyIAAE3WGmFN2BpdcqgiAABN1xphTdkaXXKpIgAATdgaYU3aGl1yqiIAAE3ZGmFN2xpdcqsiAABN2hphTdwaXXKsIgAATdsaYU3dGl1yrSIAAE3cGmFN3hpdcq4iAABN3RphTd8aXXKvIgAATd4aYU3gGl1ysCIAAE3fGmFN4RpdcrEiAABN4BphTeIaXXKyIgAATeEaYU3jGl1ysyIAAE3iGmFN5BpdcrQiAABN4xphTeUaXXK1IgAATeQaYU3mGl1ytiIAAE3lGmFN5xpdcrciAABN5hphTegaXXK4IgAATecaYU3pGl1yuSIAAE3oGmFN6hpdcroiAABN6RphTesaXXK7IgAATeoaYU3sGl1yvCIAAE3rGmFN7Rpdcr0iAABN7BphTe4aXXK+IgAATe0aYU3vGl1yvyIAAE3uGmFN8BpdcsAiAABN7xphTfEaXXLBIgAATfAaYU3yGl1ywiIAAE3xGmFN8xpdcsMiAABN8hphTfQaXXLEIgAATfMaYU31Gl1yxSIAAE30GmFN9hpdcsYiAABN9RphTfcaXXLHIgAATfYaYU34Gl1yyCIAAE33GmFN+RpdcskiAABN+BphTfoaXXLKIgAATfkaYU37Gl1yyyIAAE36GmFN/BpdcswiAABN+xphTf0aXXLNIgAATfwaYU3+Gl1yziIAAE39GmFN/xpdcs8iAABN/hphTQAbXXLQIgAATf8aYU0BG11y0SIAAE0AG2FNAhtdctIiAABNARthTQMbXXLTIgAATQIbYU0EG11y1CIAAE0DG2FNBRtdctUiAABNBBthTQYbXXLWIgAATQUbYU0HG11y1yIAAE0GG2FNCBtdctgiAABNBxthTQkbXXLZIgAATQgbYU0KG11y2iIAAE0JG2FNCxtdctsiAABNChthTQwbXXLcIgAATQsbYU0NG11y3SIAAE0MG2FNDhtdct4iAABNDRthTQ8bXXLfIgAATQ4bYU0QG11y4CIAAE0PG2FNERtdcuEiAABNEBthTRIbXXLiIgAATREbYU0TG11y4yIAAE0SG2FNFBtdcuQiAABNExthTRUbXXLlIgAATRQbYU0WG11y5iIAAE0VG2FNFxtdcuciAABNFhthTRgbXXLoIgAATRcbYU0ZG11y6SIAAE0YG2FNGhtdcuoiAABNGRthTRsbXXLrIgAATRobYU0cG11y7CIAAE0bG2FNHRtdcu0iAABNHBthTR4bXXLuIgAATR0bYU0fG11y7yIAAE0eG2FNIBtdcvAiAABNHxthTSEbXXLxIgAATSAbYU0iG11y8iIAAE0hG2FNIxtdcvMiAABNIhthTSQbXXL0IgAATSMbYU0lG11y9SIAAE0kG2FNJhtdcvYiAABNJRthTScbXXL3IgAATSYbYU0oG11y+CIAAE0nG2FNKRtdcvkiAABNKBthTSobXXL6IgAATSkbYU0rG11y+yIAAE0qG2FNLBtdcvwiAABNKxthTS0bXXL9IgAATSwbYU0uG11y/iIAAE0tG2FNLxtdcv8iAABNLhthTTAbXXIAIwAATS8bYU0xG11yASMAAE0wG2FNMhtdcgIjAABNMRthTTMbXXIDIwAATTIbYU00G11yBCMAAE0zG2FNNRtdcgUjAABNNBthTTYbXXIGIwAATTUbYU03G11yByMAAE02G2FNOBtdcggjAABNNxthTTkbXXIJIwAATTgbYU06G11yCiMAAE05G2FNOxtdcgsjAABNOhthTTwbXXIMIwAATTsbYU09G11yDSMAAE08G2FNPhtdcg4jAABNPRthTT8bXXIPIwAATT4bYU1AG11yECMAAE0/G2FNQRtdchEjAABNQBthTUIbXXISIwAATUEbYU1DG11yEyMAAE1CG2FNRBtdchQjAABNQxthTUUbXXIVIwAATUQbYU1GG11yFiMAAE1FG2FNRxtdchcjAABNRhthTUgbXXIYIwAATUcbYU1JG11yGSMAAE1IG2FNShtdchojAABNSRthTUsbXXIbIwAATUobYU1MG11yHCMAAE1LG2FNTRtdch0jAABNTBthTU4bXXIeIwAATU0bYU1PG11yHyMAAE1OG2FNUBtdciAjAABNTxthTVEbXXIhIwAATVAbYU1SG11yIiMAAE1RG2FNUxtdciMjAABNUhthTVQbXXIkIwAATVMbYU1VG11yJSMAAE1UG2FNVhtdciYjAABNVRthTVcbXXInIwAATVYbYU1YG11yKCMAAE1XG2FNWRtdcikjAABNWBthdShNWhtdciojAABNWRthTVsbXXIrIwAATVobYU1cG11yLCMAAE1bG2FNXRtdci0jAABNXBthTV4bXXIuIwAATV0bYU1fG11yLyMAAE1eG2FNYBtdcjAjAABNXxthTWEbXXIxIwAATWAbYU1iG11yMiMAAE1hG2FNYxtdcjMjAABNYhthTWQbXXI0IwAATWMbYU1lG11yNSMAAE1kG2FNZhtdcjYjAABNZRthTWcbXXI3IwAATWYbYU1oG11yOCMAAE1nG2FNaRtdcjkjAABNaBthTWobXXI6IwAATWkbYU1rG11yOyMAAE1qG2FNbBtdcjwjAABNaxthTW0bXXI9IwAATWwbYU1uG11yPiMAAE1tG2FNbxtdcj8jAABNbhthTXAbXXJAIwAATW8bYU1xG11yQSMAAE1wG2FNchtdckIjAABNcRthTXMbXXJDIwAATXIbYU10G11yRCMAAE1zG2FNdRtdckUjAABNdBthTXYbXXJGIwAATXUbYU13G11yRyMAAE12G2FNeBtdckgjAABNdxthTXkbXXJJIwAATXgbYU16G11ySiMAAE15G2FNextdcksjAABNehthTXwbXXJMIwAATXsbYU19G11yTSMAAE18G2FNfhtdck4jAABNfRthTX8bXXJPIwAATX4bYU2AG11yUCMAAE1/G2FNgRtdclEjAABNgBthTYIbXXJSIwAATYEbYU2DG11yUyMAAE2CG2FNhBtdclQjAABNgxthTYUbXXJVIwAATYQbYU2GG11yViMAAE2FG2FNhxtdclcjAABNhhthTYgbXXJYIwAATYcbYU2JG11yWSMAAE2IG2FNihtdclojAABNiRthTYsbXXJbIwAATYobYU2MG11yXCMAAE2LG2FNjRtdcl0jAABNjBthTY4bXXJeIwAATY0bYU2PG11yXyMAAE2OG2FNkBtdcmAjAABNjxthTZEbXXJhIwAATZAbYU2SG11yYiMAAE2RG2FNkxtdcmMjAABNkhthTZQbXXJkIwAATZMbYU2VG11yZSMAAE2UG2FNlhtdcmYjAABNlRthTZcbXXJnIwAATZYbYU2YG11yaCMAAE2XG2FNmRtdcmkjAABNmBthTZobXXJqIwAATZkbYU2bG11yayMAAE2aG2FNnBtdcmwjAABNmxthTZ0bXXJtIwAATZwbYU2eG11ybiMAAE2dG2FNnxtdcm8jAABNnhthTaAbXXJwIwAATZ8bYU2hG11ycSMAAE2gG2FNohtdcnIjAABNoRthTaMbXXJzIwAATaIbYU2kG11ydCMAAE2jG2FNpRtdcnUjAABNpBthTaYbXXJ2IwAATaUbYU2nG11ydyMAAE2mG2FNqBtdcngjAABNpxthTakbXXJ5IwAATagbYU2qG11yeiMAAE2pG2FNqxtdcnsjAABNqhthTawbXXJ8IwAATasbYU2tG11yfSMAAE2sG2FNrhtdcn4jAABNrRthTa8bXXJ/IwAATa4bYU2wG11ygCMAAE2vG2FNsRtdcoEjAABNsBthTbIbXXKCIwAATbEbYU2zG11ygyMAAE2yG2FNtBtdcoQjAABNsxthTbUbXXKFIwAATbQbYU22G11yhiMAAE21G2FNtxtdcocjAABNththTbgbXXKIIwAATbcbYU25G11yiSMAAE24G2FNuhtdcoojAABNuRthTbsbXXKLIwAATbobYU28G11yjCMAAE27G2FNvRtdco0jAABNvBthTb4bXXKOIwAATb0bYU2/G11yjyMAAE2+G2FNwBtdcpAjAABNvxthTcEbXXKRIwAATcAbYU3CG11ykiMAAE3BG2FNwxtdcpMjAABNwhthTcQbXXKUIwAATcMbYU3FG11ylSMAAE3EG2FNxhtdcpYjAABNxRthTccbXXKXIwAATcYbYU3IG11ymCMAAE3HG2FNyRtdcpkjAABNyBthTcobXXKaIwAATckbYU3LG11ymyMAAE3KG2FNzBtdcpwjAABNyxthTc0bXXKdIwAATcwbYU3OG11yniMAAE3NG2FNzxtdcp8jAABNzhthTdAbXXKgIwAATc8bYU3RG11yoSMAAE3QG2FN0htdcqIjAABN0RthTdMbXXKjIwAATdIbYU3UG11ypCMAAE3TG2FN1RtdcqUjAABN1BthTdYbXXKmIwAATdUbYU3XG11ypyMAAE3WG2FN2BtdcqgjAABN1xthTdkbXXKpIwAATdgbYU3aG11yqiMAAE3ZG2FN2xtdcqsjAABN2hthTdwbXXKsIwAATdsbYU3dG11yrSMAAE3cG2FN3htdcq4jAABN3RthTd8bXXKvIwAATd4bYU3gG11ysCMAAE3fG2FN4RtdcrEjAABN4BthTeIbXXKyIwAATeEbYU3jG11ysyMAAE3iG2FN5BtdcrQjAABN4xthTeUbXXK1IwAATeQbYU3mG11ytiMAAE3lG2FN5xtdcrcjAABN5hthTegbXXK4IwAATecbYU3pG11yuSMAAE3oG2FN6htdcrojAABN6RthTesbXXK7IwAATeobYU3sG11yvCMAAE3rG2FN7Rtdcr0jAABN7BthTe4bXXK+IwAATe0bYU3vG11yvyMAAE3uG2FN8BtdcsAjAABN7xthTfEbXXLBIwAATfAbYU3yG11ywiMAAE3xG2FN8xtdcsMjAABN8hthTfQbXXLEIwAATfMbYU31G11yxSMAAE30G2FN9htdcsYjAABN9RthTfcbXXLHIwAATfYbYU34G11yyCMAAE33G2FN+RtdcskjAABN+BthTfobXXLKIwAATfkbYU37G11yyyMAAE36G2FN/BtdcswjAABN+xthTf0bXXLNIwAATfwbYU3+G11yziMAAE39G2FN/xtdcs8jAABN/hthTQAcXXLQIwAATf8bYU0BHF1y0SMAAE0AHGFNAhxdctIjAABNARxhTQMcXXLTIwAATQIcYU0EHF1y1CMAAE0DHGFNBRxdctUjAABNBBxhTQYcXXLWIwAATQUcYU0HHF1y1yMAAE0GHGFNCBxdctgjAABNBxxhTQkcXXLZIwAATQgcYU0KHF1y2iMAAE0JHGFNCxxdctsjAABNChxhTQwcXXLcIwAATQscYU0NHF1y3SMAAE0MHGFNDhxdct4jAABNDRxhTQ8cXXLfIwAATQ4cYU0QHF1y4CMAAE0PHGFNERxdcuEjAABNEBxhTRIcXXLiIwAATREcYU0THF1y4yMAAE0SHGFNFBxdcuQjAABNExxhTRUcXXLlIwAATRQcYU0WHF1y5iMAAE0VHGFNFxxdcucjAABNFhxhTRgcXXLoIwAATRccYU0ZHF1y6SMAAE0YHGFNGhxdcuojAABNGRxhTRscXXLrIwAATRocYU0cHF1y7CMAAE0bHGFNHRxdcu0jAABNHBxhTR4cXXLuIwAATR0cYU0fHF1y7yMAAE0eHGFNIBxdcvAjAABNHxxhTSEcXXLxIwAATSAcYU0iHF1y8iMAAE0hHGFNIxxdcvMjAABNIhxhTSQcXXL0IwAATSMcYU0lHF1y9SMAAE0kHGFNJhxdcvYjAABNJRxhTSccXXL3IwAATSYcYU0oHF1y+CMAAE0nHGFNKRxdcvkjAABNKBxhTSocXXL6IwAATSkcYU0rHF1y+yMAAE0qHGFNLBxdcvwjAABNKxxhTS0cXXL9IwAATSwcYU0uHF1y/iMAAE0tHGFNLxxdcv8jAABNLhxhTTAcXXIAJAAATS8cYU0xHF1yASQAAE0wHGFNMhxdcgIkAABNMRxhTTMcXXIDJAAATTIcYU00HF1yBCQAAE0zHGFNNRxdcgUkAABNNBxhTTYcXXIGJAAATTUcYU03HF1yByQAAE02HGFNOBxdcggkAABNNxxhTTkcXXIJJAAATTgcYU06HF1yCiQAAE05HGFNOxxdcgskAABNOhxhTTwcXXIMJAAATTscYU09HF1yDSQAAE08HGFNPhxdcg4kAABNPRxhTT8cXXIPJAAATT4cYU1AHF1yECQAAE0/HGFNQRxdchEkAABNQBxhTUIcXXISJAAATUEcYU1DHF1yEyQAAE1CHGFNRBxdchQkAABNQxxhTUUcXXIVJAAATUQcYU1GHF1yFiQAAE1FHGFNRxxdchckAABNRhxhTUgcXXIYJAAATUccYU1JHF1yGSQAAE1IHGFNShxdchokAABNSRxhTUscXXIbJAAATUocYU1MHF1yHCQAAE1LHGFNTRxdch0kAABNTBxhTU4cXXIeJAAATU0cYU1PHF1yHyQAAE1OHGFNUBxdciAkAABNTxxhTVEcXXIhJAAATVAcYU1SHF1yIiQAAE1RHGFNUxxdciMkAABNUhxhTVQcXXIkJAAATVMcYU1VHF1yJSQAAE1UHGFNVhxdciYkAABNVRxhTVccXXInJAAATVYcYU1YHF1yKCQAAE1XHGFNWRxdcikkAABNWBxhTVocXXIqJAAATVkcYU1bHF1yKyQAAE1aHGFNXBxdciwkAABNWxxhTV0cXXItJAAATVwcYU1eHF1yLiQAAE1dHGFNXxxdci8kAABNXhxhTWAcXXIwJAAATV8cYU1hHF1yMSQAAE1gHGFNYhxdcjIkAABNYRxhTWMcXXIzJAAATWIcYU1kHF1yNCQAAE1jHGFNZRxdcjUkAABNZBxhTWYcXXI2JAAATWUcYU1nHF1yNyQAAE1mHGFNaBxdcjgkAABNZxxhTWkcXXI5JAAATWgcYU1qHF1yOiQAAE1pHGFNaxxdcjskAABNahxhTWwcXXI8JAAATWscYU1tHF1yPSQAAE1sHGFNbhxdcj4kAABNbRxhTW8cXXI/JAAATW4cYU1wHF1yQCQAAE1vHGFNcRxdckEkAABNcBxhTXIcXXJCJAAATXEcYU1zHF1yQyQAAE1yHGFNdBxdckQkAABNcxxhTXUcXXJFJAAATXQcYU12HF1yRiQAAE11HGFNdxxdckckAABNdhxhTXgcXXJIJAAATXccYU15HF1ySSQAAE14HGFNehxdckokAABNeRxhTXscXXJLJAAATXocYU18HF1yTCQAAE17HGFNfRxdck0kAABNfBxhTX4cXXJOJAAATX0cYU1/HF1yTyQAAE1+HGFNgBxdclAkAABNfxxhTYEcXXJRJAAATYAcYU2CHF1yUiQAAE2BHGFNgxxdclMkAABNghxhTYQcXXJUJAAATYMcYU2FHF1yVSQAAE2EHGFNhhxdclYkAABNhRxhTYccXXJXJAAATYYcYU2IHF1yWCQAAE2HHGFNiRxdclkkAABNiBxhTYocXXJaJAAATYkcYU2LHF1yWyQAAE2KHGFNjBxdclwkAABNixxhTY0cXXJdJAAATYwcYU2OHF1yXiQAAE2NHGFNjxxdcl8kAABNjhxhTZAcXXJgJAAATY8cYU2RHF1yYSQAAE2QHGFNkhxdcmIkAABNkRxhTZMcXXJjJAAATZIcYU2UHF1yZCQAAE2THGFNlRxdcmUkAABNlBxhTZYcXXJmJAAATZUcYU2XHF1yZyQAAE2WHGFNmBxdcmgkAABNlxxhTZkcXXJpJAAATZgcYU2aHF1yaiQAAE2ZHGFNmxxdcmskAABNmhxhTZwcXXJsJAAATZscYU2dHF1ybSQAAE2cHGFNnhxdcm4kAABNnRxhTZ8cXXJvJAAATZ4cYU2gHF1ycCQAAE2fHGFNoRxdcnEkAABNoBxhTaIcXXJyJAAATaEcYU2jHF1ycyQAAE2iHGFNpBxdcnQkAABNoxxhTaUcXXJ1JAAATaQcYU2mHF1ydiQAAE2lHGFNpxxdcnckAABNphxhTagcXXJ4JAAATaccYU2pHF1yeSQAAE2oHGFNqhxdcnokAABNqRxhTascXXJ7JAAATaocYU2sHF1yfCQAAE2rHGFNrRxdcn0kAABNrBxhTa4cXXJ+JAAATa0cYU2vHF1yfyQAAE2uHGFNsBxdcoAkAABNrxxhTbEcXXKBJAAATbAcYU2yHF1ygiQAAE2xHGFNsxxdcoMkAABNshxhTbQcXXKEJAAATbMcYU21HF1yhSQAAE20HGFNthxdcoYkAABNtRxhTbccXXKHJAAATbYcYU24HF1yiCQAAE23HGFNuRxdcokkAABNuBxhTbocXXKKJAAATbkcYU27HF1yiyQAAE26HGFNvBxdcowkAABNuxxhTb0cXXKNJAAATbwcYU2+HF1yjiQAAE29HGFNvxxdco8kAABNvhxhTcAcXXKQJAAATb8cYU3BHF1ykSQAAE3AHGFNwhxdcpIkAABNwRxhTcMcXXKTJAAATcIcYU3EHF1ylCQAAE3DHGFNxRxdcpUkAABNxBxhTcYcXXKWJAAATcUcYU3HHF1ylyQAAE3GHGFNyBxdcpgkAABNxxxhTckcXXKZJAAATcgcYU3KHF1ymiQAAE3JHGFNyxxdcpskAABNyhxhTcwcXXKcJAAATcscYU3NHF1ynSQAAE3MHGFNzhxdcp4kAABNzRxhTc8cXXKfJAAATc4cYU3QHF1yoCQAAE3PHGFN0RxdcqEkAABN0BxhTdIcXXKiJAAATdEcYU3THF1yoyQAAE3SHGFN1BxdcqQkAABN0xxhTdUcXXKlJAAATdQcYU3WHF1ypiQAAE3VHGFN1xxdcqckAABN1hxhTdgcXXKoJAAATdccYU3ZHF1yqSQAAE3YHGFN2hxdcqokAABN2RxhTdscXXKrJAAATdocYU3cHF1yrCQAAE3bHGFN3Rxdcq0kAABN3BxhTd4cXXKuJAAATd0cYU3fHF1yryQAAE3eHGFN4BxdcrAkAABN3xxhTeEcXXKxJAAATeAcYU3iHF1ysiQAAE3hHGFN4xxdcrMkAABN4hxhTeQcXXK0JAAATeMcYU3lHF1ytSQAAE3kHGFN5hxdcrYkAABN5RxhTeccXXK3JAAATeYcYU3oHF1yuCQAAE3nHGFN6RxdcrkkAABN6BxhTeocXXK6JAAATekcYU3rHF1yuyQAAE3qHGFN7BxdcrwkAABN6xxhTe0cXXK9JAAATewcYU3uHF1yviQAAE3tHGFN7xxdcr8kAABN7hxhTfAcXXLAJAAATe8cYU3xHF1ywSQAAE3wHGFN8hxdcsIkAABN8RxhTfMcXXLDJAAATfIcYU30HF1yxCQAAE3zHGFN9RxdcsUkAABN9BxhTfYcXXLGJAAATfUcYU33HF1yxyQAAE32HGFN+BxdcsgkAABN9xxhTfkcXXLJJAAATfgcYU36HF1yyiQAAE35HGFN+xxdcsskAABN+hxhTfwcXXLMJAAATfscYU39HF1yzSQAAE38HGFN/hxdcs4kAABN/RxhTf8cXXLPJAAATf4cYU0AHV1y0CQAAE3/HGFNAR1dctEkAABNAB1hTQIdXXLSJAAATQEdYU0DHV1y0yQAAE0CHWFNBB1dctQkAABNAx1hTQUdXXLVJAAATQQdYU0GHV1y1iQAAE0FHWFNBx1dctckAABNBh1hTQgdXXLYJAAATQcdYU0JHV1y2SQAAE0IHWFNCh1dctokAABNCR1hTQsdXXLbJAAATQodYU0MHV1y3CQAAE0LHWFNDR1dct0kAABNDB1hTQ4dXXLeJAAATQ0dYU0PHV1y3yQAAE0OHWFNEB1dcuAkAABNDx1hTREdXXLhJAAATRAdYU0SHV1y4iQAAE0RHWFNEx1dcuMkAABNEh1hTRQdXXLkJAAATRMdYU0VHV1y5SQAAE0UHWFNFh1dcuYkAABNFR1hTRcdXXLnJAAATRYdYU0YHV1y6CQAAE0XHWFNGR1dcukkAABNGB1hTRodXXLqJAAATRkdYU0bHV1y6yQAAE0aHWFNHB1dcuwkAABNGx1hTR0dXXLtJAAATRwdYU0eHV1y7iQAAE0dHWFNHx1dcu8kAABNHh1hTSAdXXLwJAAATR8dYU0hHV1y8SQAAE0gHWFNIh1dcvIkAABNIR1hTSMdXXLzJAAATSIdYU0kHV1y9CQAAE0jHWFNJR1dcvUkAABNJB1hTSYdXXL2JAAATSUdYU0nHV1y9yQAAE0mHWFNKB1dcvgkAABNJx1hTSkdXXL5JAAATSgdYU0qHV1y+iQAAE0pHWFNKx1dcvskAABNKh1hTSwdXXL8JAAATSsdYU0tHV1y/SQAAE0sHWFNLh1dcv4kAABNLR1hTS8dXXL/JAAATS4dYU0wHV1yACUAAE0vHWFNMR1dcgElAABNMB1hTTIdXXICJQAATTEdYU0zHV1yAyUAAE0yHWFNNB1dcgQlAABNMx1hTTUdXXIFJQAATTQdYU02HV1yBiUAAE01HWFNNx1dcgclAABNNh1hTTgdXXIIJQAATTcdYU05HV1yCSUAAE04HWFNOh1dcgolAABNOR1hTTsdXXILJQAATTodYU08HV1yDCUAAE07HWFNPR1dcg0lAABNPB1hTT4dXXIOJQAATT0dYU0/HV1yDyUAAE0+HWFNQB1dchAlAABNPx1hTUEdXXIRJQAATUAdYU1CHV1yEiUAAE1BHWFNQx1dchMlAABNQh1hTUQdXXIUJQAATUMdYU1FHV1yFSUAAE1EHWFNRh1dchYlAABNRR1hTUcdXXIXJQAATUYdYU1IHV1yGCUAAE1HHWFNSR1dchklAABNSB1hTUodXXIaJQAATUkdYU1LHV1yGyUAAE1KHWFNTB1dchwlAABNSx1hTU0dXXIdJQAATUwdYU1OHV1yHiUAAE1NHWFNTx1dch8lAABNTh1hTVAdXXIgJQAATU8dYU1RHV1yISUAAE1QHWFNUh1dciIlAABNUR1hTVMdXXIjJQAATVIdYU1UHV1yJCUAAE1THWFNVR1dciUlAABNVB1hTVYdXXImJQAATVUdYU1XHV1yJyUAAE1WHWFNWB1dciglAABNVx1hTVkdXXIpJQAATVgdYU1aHV1yKiUAAE1ZHWFNWx1dcislAABNWh1hTVwdXXIsJQAATVsdYU1dHV1yLSUAAE1cHWFNXh1dci4lAABNXR1hTV8dXXIvJQAATV4dYU1gHV1yMCUAAE1fHWFNYR1dcjElAABNYB1hTWIdXXIyJQAATWEdYU1jHV1yMyUAAE1iHWFNZB1dcjQlAABNYx1hTWUdXXI1JQAATWQdYU1mHV1yNiUAAE1lHWFNZx1dcjclAABNZh1hTWgdXXI4JQAATWcdYU1pHV1yOSUAAE1oHWFNah1dcjolAABNaR1hTWsdXXI7JQAATWodYU1sHV1yPCUAAE1rHWFNbR1dcj0lAABNbB1hTW4dXXI+JQAATW0dYU1vHV1yPyUAAE1uHWFNcB1dckAlAABNbx1hTXEdXXJBJQAATXAdYU1yHV1yQiUAAE1xHWFNcx1dckMlAABNch1hTXQdXXJEJQAATXMdYU11HV1yRSUAAE10HWFNdh1dckYlAABNdR1hTXcdXXJHJQAATXYdYU14HV1ySCUAAE13HWFNeR1dckklAABNeB1hTXodXXJKJQAATXkdYU17HV1ySyUAAE16HWFNfB1dckwlAABNex1hTX0dXXJNJQAATXwdYU1+HV1yTiUAAE19HWFNfx1dck8lAABNfh1hTYAdXXJQJQAATX8dYU2BHV1yUSUAAE2AHWFNgh1dclIlAABNgR1hTYMdXXJTJQAATYIdYU2EHV1yVCUAAE2DHWFNhR1dclUlAABNhB1hTYYdXXJWJQAATYUdYU2HHV1yVyUAAE2GHWFNiB1dclglAABNhx1hdYeHVQdiZmFjdG9yclklAACIiU2IHUdAV/PXAAAAAH1yWiUAAChHQEqj1wAAAABdclslAAAoSwBLAUsCSwNLBEsFSwZLB2VHQFNMKQAAAABdclwlAAAoSwhLCUsKSwtLDEsNSw5LD0sQZUdAVfPXAAAAAF1yXSUAAChNGQlNGglNGwlNHAlNHQlNHglNHwlNIAlNJhlNJxlNKBlNKRlNKhlNKxlNLBlNLRlNLhllR0BX4AAAAAAAXXJeJQAAKEsjSyRLJUsmSydLKEspTfcDTfgDTfkDTfoDTfsDTfwDTf0DTf4DTf8DTS4FTS8FTTAFTTEFTTIFTeMGTeQGTeUGTeYGTecGTegGTekGTeoGTesGTewGTe0GTQQMTQUMTQYMTQcMTQgMTQkMTQoMTQsMTQANTQENTQINTQMNTQQNTQUNTQYNTQcNTYAOTYEOTYIOTYMOTYQOTYUOTYYOTXoPTXsPTXwPTX0PTX4PTX8PTcEXTcIXTcMXTcQXTcUXTcYXTccXTcgXTZcYTZgYTZkYTZoYTZsYTZwYTZ0YTZ4YTbkaTboaTbsaTbwaTb0aTb4aTb8aTcAaZUdAWEeuIAAAAF1yXyUAAChLqUuqS6tLrEutS65Lr0uwTZQNTZUNTZYNTZcNTZgNTZkNTZoNTZsNTSMQTSQQTSUQTSYQTScQTSgQTSkQTasQTawQTa0QTa4QTa8QTbAQTbEQTbIQTbMQTbQQTbUQTRUSTRYSTRcSTRgSTRkSTRoSTRsSTRwSTR0STR4STa0WTa4WTa8WTbAWTbEWTbIWTbMWTbQWZUdAWDAAAAAAAF1yYCUAAChLjEuNS45Lj0uQS5FLkkuTS5RLlUuWS5dNsQpNsgpNswpNtApNtQpNtgpNtwpNQw9NRA9NRQ9NRg9NRw9NSA9NSQ9NSg9NfxhNgBhNgRhNghhNgxhNhBhNhRhNhhhNhxhNiBhNiRhNihhlR0BWvCkAAAAAXXJhJQAAKE3ICU3JCU3KCU3LCU3MCU3NCU3OCU16Ck17Ck18Ck19Ck1+Ck1/Ck2ACk2BCk2CCk2xDE2yDE2zDE20DE21DE22DE23DE24DE25DE1iE01jE01kE01lE00VGk0WGk0XGk0YGmVHQEinriAAAABdcmIlAAAoTT0UTT4UTT8UTUAUTUEUTUIUTUMUTUQUZUdARmeuIAAAAF1yYyUAAChNLhRNLxRNMBRNMRRNMhRNMxRNNBRNNRRlR0BV8AAAAAAAXXJkJQAAKE0iCk0jCk0kCk0lCk0mCk0nCk0oCk3dE03eE03fE03gE03hE03iE03jE03kE03lE03mE03nE01HGk1IGk1JGk1KGk1LGmVHQFfcKQAAAABdcmUlAAAoTXwETX0ETX4ETX8ETYAETYEETYIETYMETWcHTWgHTWkHTWoHTWsHTWwHTW0HTW4HTS4PTS8PTTAPTTEPTTIPTTMPTTQPTT4PTT8PTUAPTUEPTUIPTWEQTWIQTWMQTWQQTWUQTWYQTTETTTITTTMTTTQTTTUTTTYTTTcTTTgTTTkTTToTTTsTTTwTTbUUTbYUTbcUTbgUTbkUTY0aTY4aTY8aTZAaTZEaTZIaTZMaTZQaTZUaTZYaTZcaTZgaTZkaTZoaTaEbTaIbTaMbTaQbTaUbTaYbTacbTagbZUdAWCPXAAAAAF1yZiUAAChNOQJNOgJNOwJNPAJNPQJNPgJNPwJNQAJNnQJNngJNnwJNoAJNoQJNogJNowJNpAJNpQJNpgJNpwJNqAJNqQJNqgJNqwJNrAJNrQJNrgJNrwJNsAJNnwVNoAVNoQVNogVNowVNpAVNpQVNpgVNuQ1Nug1Nuw1NvA1NvQ1Nvg1Nvw1NwA1NwQ1NUBZNURZNUhZNUxZNVBZNVRZNVhZNVxZNWBZNWRZNWhZNWxZNixhNjBhNjRhNjhhNjxhNkBhNkRhNkhhNkxhNlBhNlRhNlhhlR0BV7CkAAAAAXXJnJQAAKE3uB03vB03wB03xB03yB03zB030B031B032B033B034B035B036B037B00HCU0ICU0JCU0KCU0LCU0MCU0NCU0OCU0PCU0QCU0RCU0LF00MF00NF00OF00PF00QF00RF00SF00TF00UF00VF2VHQEdwo+AAAABdcmglAAAoTTUdTTYdTTcdTTgdTTkdTTodTTsdZUdAVZwpAAAAAF1yaSUAAChN7RtN7htN7xtN8BtN8RtN8htN8xtN9BtN9RtlR0BYh64gAAAAXXJqJQAAKE2JBU2KBU2LBU2MBU2NBU2HFk2IFk2JFk2KFk2LFk2MFk2NFk2OFk2PFmVHQEzj1wAAAABdcmslAAAoTSAUTSEUTSIUTSMUTSQUTSUUTSYUTScUTSgUZUdAVjAAAAAAAF1ybCUAAChNegFNewFNfAFNfQFNfgFNfwFNgAFNgQFN8AhN8QhN8ghN8whN9AhN9QhN9ghN9whN4htN4xtN5BtN5RtN5htN5xtN6BtlR0BYOFHgAAAAXXJtJQAAKEs9Sz5LP0tAS0FLQktDS0RLRUtGS0dLSEtJS0pLS0tMS01LTktPS1BLUUtSS1NLXUteS19LYEthS2JLY0tkS2VLZktnS2hLaUtqTfIDTfMDTfQDTfUDTfYDTYUGTYYGTYcGTYgGTYkGTYoGTYsGTYwGTY0GTY4GTY8GTZUHTZYHTZcHTZgHTZkHTZoHTZsHTZwHTewSTe0STe4STe8STfASTfESTfISTfMSTfQSTfUSTfYSTe8XTfAXTfEXTfIXTfMXTfQXTfUXZUdAWGPXAAAAAF1ybiUAAChNsQRNsgRNswRNtARNtQRNtgRNtwRNuARNuQRNuwdNvAdNvQdNvgdNvwdNwAdNDQ9NDg9NDw9NEA9NEQ9NEg9NEw9NFA9NuQ9Nug9Nuw9NvA9NvQ9Nvg9Nvw9NwA9NoxBNpBBNpRBNphBNpxBNqBBNqRBNqhBlR0BXuFHgAAAAXXJvJQAAKE3fB03gB03hB03iB03jB03kB03lB03mB01SEk1TEk1UEk1VEk1WEk1XEk1YEk1DFk1EFk1FFk1GFk1HFk1IFk1JFk1KFk1LFk1MFk1NFk1OFk1PFk3NFk3OFk3PFk3QFk3RFk3SFk3TFk3UFk3XHE3YHE3ZHE3aHE3bHE3cHE3dHE3eHE3fHE3gHE3hHGVHQFZz1wAAAABdcnAlAAAoTXgSTXkSTXoSTXsSTXwSTX0STX4STX8STYASTdUTTdYTTdcTTdgTTdkTTdoTTdsTTdwTTSYXTScXTSgXTSkXTSoXTdkYTdoYTdsYTdwYTd0YZUdASMPXAAAAAF1ycSUAAChNNhRNNxRNOBRNORRNOhRNOxRNPBRlR0BUPCkAAAAAXXJyJQAAKE2hHE2iHE2jHE2kHE2lHE2mHE2nHGVHQECD1wAAAABdcnMlAAAoTXkdTXodTXsdTXwdTX0dTX4dTX8dTYAdZUdAWGAAAAAAAF1ydCUAAChNkgNNkwNNlANNlQNNlgNNlwNNmANNmQNNmgNNjhdNjxdNkBdNkRdNkhdlR0BJh64gAAAAXXJ1JQAAKE0pFE0qFE0rFE0sFE0tFGVHQFZwAAAAAABdcnYlAAAoTdYKTdcKTdgKTdkKTdoKTdsKTdwKTd0KTd4KTd8KTeQRTeURTeYRTecRTegRTekRTeoRTesRZUdAWHhR4AAAAF1ydyUAAChLhEuFS4ZLh0uIS4lLikuLTUUFTUYFTUcFTUgFTUkFTUoFTUsFTVEFTVIFTVMFTVQFTVUFTVYFTfYJTfcJTfgJTfkJTYsRTYwRTY0RTY4RTY8RTZARTZERTZwWTZ0WTZ4WTZ8WTaAWZUdAWKPXAAAAAF1yeCUAAChNAgVNAwVNBAVNBQVNBgVNBwVNCAVNCQVNwAZNwQZNwgZNwwZNxAZNxQZNxgZNxwZNyAZNyQZNygZNywZNzAZNzQZNzgZNzwZN0AZN0QZlR0BCnCkAAAAAXXJ5JQAAKE1CHU1DHU1EHU1FHU1GHU1HHU1IHU1JHU1KHU1LHWVHQFWsKQAAAABdcnolAAAoTRUKTRYKTRcKTRgKTRkKTRoKTRsKTRwKTR0KZUdAVpAAAAAAAF1yeyUAAChNPwdNQAdNQQdNQgdNQwdNRAdNRQdNRgdN3QhN3ghN3whN4AhN4QhN4ghN4whN5AhN5QhN5ghNqQxNqgxNqwxNrAxNrQxNrgxNrwxNsAxNUQ1NUg1NUw1NVA1NVQ1NVg1NVw1NrhNNrxNNsBNNsRNNshNNsxNN8hVN8xVN9BVN9RVN9hVN9xVN+BVlR0BWg9cAAAAAXXJ8JQAAKE1rA01sA01tA01uA01vA01wA01xA01yA01zA03MEk3NEk3OEk3PEk3QEk3REk3SEk3TEk3UEk3VEk3WEk3XEk3YEk3ZEk3aEk3bEk3cEmVHQFEHriAAAABdcn0lAAAoTdkOTdoOTdsOTdwOTd0OZUdAVxhR4AAAAF1yfiUAAChNtAFNtQFNtgFNtwFNuAFNuQFNugFNuwFNvAFNvQFNvgFNvwFNwAFNwQFNwgFNfglNfwlNgAlNgQlNgglNgwlNhAlNhQlNhglNhwlNiAlNiQlNgwpNhApNhQpNhgpNhwpNdgxNdwxNeAxNeQxNegxNewxNfAxNbQ1Nbg1Nbw1NcA1NcQ1Ncg1Ncw1NdA1NdQ1N8xFN9BFN9RFN9hFN9xFN+BFN+RFN+hFN+xFNpxNNqBNNqRNNqhNNqxNNrBNNrRNN0BpN0RpN0hpN0xpN1BpN1RpN1hpN1xpN2BpN2RpN2hplR0BX+FHgAAAAXXJ/JQAAKE26DE27DE28DE29DE2+DE3gDE3hDE3iDE3jDE3kDE3lDE3mDE3nDE3oDE3pDE3qDE3rDE3sDE3tDE0oE00pE00qE00rE00sE00tE00uE00vE00wE026FE27FE28FE29FE2+FE2/FE3AFE3BFE3CFE3DFE3EFE1bGE1cGE1dGE1eGE1fGE1gGE1hGE1iGGVHQEyAAAAAAABdcoAlAAAoTaYLTacLTagLTakLTaoLTasLTawLTa0LTa4LZUdAVKAAAAAAAF1ygSUAAChNwAtNwQtNwgtNwwtNxAtNxQtNxgtNxwtNyAtNyQtlR0BWsAAAAAAAXXKCJQAAKE2GAU2HAU2IAU2JAU2KAU2LAU2MAU2NAU2OAU2PAU2QAU3cBU3dBU3eBU3fBU3gBU3hBU3iBU3jBU3kBU3lBU3mBU0FF00GF00HF00IF00JF00KF2VHQFUnriAAAABdcoMlAAAoTfICTfMCTfQCTfUCTfYCTfcCTfgCTfkCTfoCTTMRTTQRTTURTTYRTTcRTTgRTTkRTToRTagcTakcTaocTascTawcZUdAVqwpAAAAAF1yhCUAAChNLQpNLgpNLwpNMApNMQpNMgpNMwpNNApNNQpNlQpNlgpNlwpNmApNmQpNmgpNmwpNnApNnQpN7BFN7RFN7hFN7xFN8BFN8RFN8hFlR0BW89cAAAAAXXKFJQAAKE1mCE1nCE1oCE1pCE1qCE1rCE1sCE2nGU2oGU2pGU2qGU2rGU2sGWVHQFLQAAAAAABdcoYlAAAoTS8RTTARTTERTTIRZUdAVNhR4AAAAF1yhyUAAChNMQZNMgZNMwZNNAZNNQZNNgZNNwZNOAZNOQZNOgZN1hVN1xVN2BVN2RVN2hVN2xVN3BVN3RVlR0BYQAAAAAAAXXKIJQAAKE2EA02FA02GA02HA02IA02JA03WA03XA03YA03ZA03aA03bA03cA03dA03eA03fA03gA03HCk3ICk3JCk3KCk3LCk3MCk3NCk3OCk2LEE2MEE2NEE2OEE2PEE2QEE2REE2SEE2TEE2UEE2VEE2WEE2XEE2YEE2ZEE2aEE0KEk0LEk0MEk0NEk0OEk0PEk0QEk0REk0SEk0TEk0UEk21Fk22Fk23Fk24Fk25Fk26Fk27Fk28FmVHQFDgAAAAAABdcoklAAAoTa8LTbALTbELTbILTbMLTbQLZUdAVZhR4AAAAF1yiiUAAChNLxlNMBlNMRlNMhlNMxlNNBlNNRlNNhllR0BW8AAAAAAAXXKLJQAAKE3DAU3EAU3FAU3GAU3HAU3IAU3JAU3KAU3LAU0aBE0bBE0cBE0dBE0eBE0fBE0gBE0hBE0iBE1YCk1ZCk1aCk1bCk1cCk1dCk1eCk1fCk1gCk0kC00lC00mC00nC00oC011Dk12Dk13Dk14Dk15Dk16Dk3jD03kD03lD03mD03nD03oD03pD03qD03rD03LEE3MEE3NEE3OEE3PEE3QEE3REE3SEE3TEE0LEU0MEU0NEU0OEU0PEU0GFk0HFk0IFk0JFk0KFk0LFk0MFk0NFk0OFk0PFk0QFk3nGE3oGE3pGE3qGE3rGE3sGE3tGE3uGE3vGE3wGE3xGGVHQFiAAAAAAABdcowlAAAoTe8JTfAJTfEJTfIJTfMJTfQJTfUJTcoNTcsNTcwNTc0NTc4NTc8NTdANTcEPTcIPTcMPTcQPTcUPTcYPTccPTcgPTZIRTZMRTZQRTZURTZYRTZcRTZgRTZkRTX4XTX8XTYAXTYEXTYIXTYMXTYQXTYUXTYYXTYcXTYgXTYkXTYoXTYsXTYwXTY0XZUdAU8AAAAAAAF1yjSUAAChNmRxNmhxNmxxNnBxNnRxNnhxNnxxNoBxlR0BYDCkAAAAAXXKOJQAAKE2bA02cA02dA02eA02fA02gA02hA02iA03hA03iA03jA03kA03lA03mA03nA03oA03pA02DB02EB02FB02GB00cDk0dDk0eDk0fDk0gDk0hDk0iDk0jDk3TD03UD03VD03WD03XD03YD03ZD00fE00gE00hE00iE00jE00kE00lE00mE00nE2VHQFcz1wAAAABdco8lAAAoTQgDTQkDTQoDTQsDTQwDTQ0DTQ4DTQ8DTcgMTckMTcoMTcsMTcwMTc0MTc4MTc8MTdAMTUoOTUsOTUwOTU0OTW4TTW8TTXATTXETTdAXTdEXTdIXTdMXTdQXTdUXTdYXTdcXZUdAVPwpAAAAAF1ykCUAAChN6QJN6gJN6wJN7AJN7QJN7gJN7wJN8AJN8QJN1hFN1xFN2BFN2RFN2hFN2xFlR0BVQ9cAAAAAXXKRJQAAKE0iBk0jBk0kBk0lBk0mBk0nBk0oBk0pBmVHQFYAAAAAAABdcpIlAAAoTasJTawJTa0JTa4JTa8JTbAJTbEJTbIJTbMJTbQJTbUJTbYJTbcJTbgJTbkJTboJTekOTeoOTesOTewOTe0OTe4OTe8OTfAOTfEOTfIOTfMOZUdAVoAAAAAAAF1ykyUAAChNRAFNRQFNRgFNRwFNSAFNSQFNSgFNSwFNTAFNBxtNCBtNCRtNChtNCxtlR0BWwAAAAAAAXXKUJQAAKE1GCk1HCk1ICk1JCk1KCk26E027E028E029E02+E02/E03AE03BE03CE02zFU20FU21FU22FU23FU24FU25FU0ZGk0aGk0bGk0cGk0dGk0eGk0fGk0gGk0hGmVHQFcAAAAAAABdcpUlAAAoTRADTREDTRIDTRMDTRQDTRUDTRYDTRcDTU0ITU4ITU8ITVAITUAMTUEMTUIMTUMMTUQMTUUMTUYMTUcMTUgMTUkMTUoMTfUPTfYPTfcPTfgPTfkPTfoPTfsPZUdAV0AAAAAAAF1yliUAAChNKQFNKgFNKwFNLAFNLQFNLgFNLwFNMAFNMQFNMgFNMwFNNAFNXAFNXQFNXgFNXwFNYAFNYQFNYgFNYwFNZAFNZQFNZgFNpwVNqAVNqQVNqgVNqwVNrAVNrQVNEA1NEQ1NEg1NEw1NFA1NFQ1N2g9N2w9N3A9N3Q9N5hBN5xBN6BBN6RBN6hBN6xBN7BBN7RBN7hBN+hBN+xBN/BBN/RBN/hBN/xBNABFNARFNAhFNAxFNeBNNeRNNehNNexNNfBNNfRNNfhNNnxNNoBNNoRNNohNNoxNNpBNNpRNNphNlR0BXgAAAAAAAXXKXJQAAKE0ZAU0aAU0bAU0cAU0dAU0eAU0fAU0gAU23B024B025B026B02GEk2HEk2IEk2JEk2KEk2LEk2MEk09E00+E00/E01AE01BE01CE00lGE0mGE0nGE0oGE0pGE0qGE0rGE0sGGVHQFfAAAAAAABdcpglAAAoTaoKTasKTawKTa0KTa4KTa8KTbAKTVYPTVcPTVgPTVkPTVoPTVsPTUsQTUwQTU0QTU4QTU8QTVAQTVEQTeQUTeUUTeYUTecUTegUTekUTeoUTesUTewUTe0UZUdAWAAAAAAAAF1ymSUAAChLcktzS3RLdUt2S3dLeEt5S79LwEvBS8JLw0vES8VLxk2qA02rA02sA02tA02uA02vA02wA02xA02yA02zA020A03vC03wC03xC03yC03zC030C031C00ODk0PDk0QDk0RDk0SDk0TDk0UDk0VDk2RD02SD02TD02UD02VD02WD02XD02YD02CEE2DEE2EEE2FEE2GEE2HEE2IEE2JEE2KEE29Fk2+Fk2/Fk3AFk3BFk3CFk3DFk3EFk1KF01LF01MF01NF01OF01PF01QF01RF01SF02bGk2cGk2dGk2eGk2fGk2gGk2hGk2iGk2jGk2kGk2lGmVHQFcsKQAAAABdcpolAAAoTZEBTZIBTZMBTZQBTZUBTZYBTZcBTZgBTXYCTXcCTXgCTXkCTXoCTXsCTQkETQoETQsETQwETQ0ETUAETUEETUIETUMETUQETUUETUYETUcETUgETXEKTXIKTXMKTXQKTXUKTXYKTXcKTXgKTXkKTVQTTVUTTVYTTVcTTVgTTVkTTZkUTZoUTZsUTZwUTZ0UTZ4UTZ8UZUdAV3PXAAAAAF1ymyUAAChN/gFN/wFNAAJNAQJNAgJNAwJNBAJNBQJNBgJNNQJNNgJNNwJNOAJNyQJNygJNywJNzAJNzQJNzgJNzwJNzAVNzQVNzgVNzwVNzwpN0ApN0QpN0gpN0wpN1ApN1QpNVg5NVw5NWA5NWQ5NWg5NWw5NXA5NXQ5NAhBNAxBNBBBNBRBNBhBNBxBNfBtNfRtNfhtNfxtNgBtlR0BNlHrgAAAAXXKcJQAAKE1wFE1xFE1yFE1zFE10FE11FGVHQFU8KQAAAABdcp0lAAAoTYIBTYMBTYQBTYUBTSwHTS0HTS4HTS8HTTAHTTEHTTIHTTMHTTQHZUdAVYPXAAAAAF1yniUAAChNJQdNJgdNJwdNKAdNKQdNKgdNKwdNrRxNrhxNrxxNsBxNsRxNshxNsxxNtBxNtRxlR0BUZ64gAAAAXXKfJQAAKE0eB00fB00gB00hB00iB00jB00kB2VHQFdwAAAAAABdcqAlAAAoTcwBTc0BTc4BTc8BTdABTdEBTdIBTdMBTdQBTdUBTdYBTdcBTSoFTSsFTSwFTS0FTZ8GTaAGTaEGTaIGTaMGTaQGTaUGTaYGTacGTUsKTUwKTU0KTU4KTU8KTVAKTVEKTVIKTTMbTTQbTTUbTTYbTTcbTTgbTTkbTTobZUdAUXhR4AAAAF1yoSUAAChNgxxNhBxNhRxNhhxNhxxNiBxNiRxlR0BXbCkAAAAAXXKiJQAAKE1AA01BA01CA01DA01EA01FA01GA004BE05BE06BE07BE08BE09BE0+BE0/BE3GBU3HBU3IBU3JBU3KBU3LBU1ZEk1aEk1bEk1cEk29G02+G02/G03AG03BG03CG03DG03EG00PHU0QHU0RHU0SHU0THU0UHU0VHU0WHWVHQFez1wAAAABdcqMlAAAoTSEBTSIBTSMBTSQBTSUBTSYBTScBTSgBTU4CTU8CTVACTVECTVICTVMCTVQCTVUCTQMOTQQOTQUOTQYOTQcOTQgOTQkOTQoOTQsOTQwOTQ0OTXEPTXIPTXMPTXQPTXUPTXYPTXcPTXgPTXkPTfUZTfYZTfcZTfgZTfkZTfoZTfsZTfwZTaYaTacaTagaTakaTaoaTasaTawaTa0aTa4aTYgbTYkbTYobTYsbTYwbZUdAUJPXAAAAAF1ypCUAAChNiQtNigtNiwtNjAtNjQtNjgtNjwtNkAtNkQtlR0BVfCkAAAAAXXKlJQAAKE1eA01fA01gA01hA01iA01jA00NCE0OCE0PCE0QCE0RCE00DE01DE02DE03DE04DE05DE06DGVHQFXD1wAAAABdcqYlAAAoTRkGTRoGTRsGTRwGTR0GTR4GTR8GTSAGTSEGZUdAO2uFIAAAAF1ypyUAAChNgR1Ngh1Ngx1NhB1NhR1Nhh1Nhx1lR0BTjCkAAAAAXXKoJQAAKE0NBk0OBk0PBk0QBk0LHE0MHE0NHE0OHE0PHE0QHE0RHE0SHE0THE0UHE0VHGVHQEJAAAAAAABdcqklAAAoTVMdTVQdTVUdTVYdTVcdTVgdZUdAUNhR4AAAAF1yqiUAAChNLh1NLx1NMB1NMR1NMh1NMx1NNB1lR0BWJ64gAAAAXXKrJQAAKE3nBU3oBU3pBU3qBU3rBU3sBU32EE33EE34EE35EE32E033E034E035E036E037E038E039E2VHQFHj1wAAAABdcqwlAAAoTSocTSscTSwcTS0cZUdAVueuIAAAAF1yrSUAAChNBwFNCAFNCQFNCgFN3g9N3w9N4A9N4Q9N4g9lR0BWx64gAAAAXXKuJQAAKE1nAU1oAU1pAU1qAU1rAU1sAU1tAU1uAU1vAU1wAU1xAU0/CU1ACU1BCU1CCU1DCU1ECU1FCU1GCU1LDE1MDE1NDE1ODE1PDE1QDE1RDE1SDE1mE01nE01oE01pE01qE01rE01sE01tE039FU3+FU3/FU0AFk0BFk0CFk0DFk0EFk0FFmVHQFewAAAAAABdcq8lAAAoTe0BTe4BTe8BTfABTfEBTfIBTfMBTfQBTQcCTQgCTQkCTQoCTfwNTf0NTf4NTf8NTQAOTQEOTQIOTUAOTUEOTUIOTUMOTUQOTUUOTUYOTUcOTUgOTUkOTR0YTR4YTR8YTSAYTSEYTSIYTSMYTSQYTYUaTYYaTYcaTYgaTYkaTYoaTYsaTYwaZUdAVdhR4AAAAF1ysCUAAChNKQpNKgpNKwpNLApNfBRNfRRNfhRNfxRNgBRNgRRNghRNgxRNhBRNhRRNhhRN6RtN6htN6xtN7BtlR0BWA9cAAAAAXXKxJQAAKE1iBE1jBE1kBE1lBE1mBE1nBE1oBE1pBE3ME03NE03OE03PE03QE03RE03SE03TE03UE01KG01LG01MG01NG01OG01PG01QG01RG01SG2VHQFenriAAAABdcrIlAAAoTR8ITSAITSEITSIITSMITSQITSUITSYITTMWTTQWTTUWTTYWTTcWTTgWTTkWZUdAUeAAAAAAAF1ysyUAAChNdRxNdhxNdxxNeBxNeRxNehxNexxNfBxlR0BTzCkAAAAAXXK0JQAAKE3IDk3JDk3KDk3LDk3MDk3NDk3ODk3PDk3QDk3RDk26FU27FU28FU29FU2+FU2/FU3AFU3BFWVHQEmPXCAAAABdcrUlAAAoTaELTaILTaMLTaQLTaULZUdAUIeuIAAAAF1ytiUAAChNHBRNHRRNHhRNHxRlR0BX8AAAAAAAXXK3JQAAKE1+Bk1/Bk2ABk2BBk2CBk2DBk2EBk18B019B01+B01/B02AB02BB02CB02NB02OB02PB02QB02RB02SB02TB02UB02LDU2MDU2NDU2ODU2PDU2QDU2RDU2SDU2TDU0fEE0gEE0hEE0iEE3gF03hF03iF03jF03kF03lF03mF03nF00OGE0PGE0QGE0RGE0SGE0TGE3dGU3eGU3fGU3gGU3hGU3iGU3jGWVHQFZnriAAAABdcrglAAAoTRIITRMITRQITRUITRYITRcITRgITRkITRoITfkVTfoVTfsVTfwVTUMbTUQbTUUbTUYbTUcbTUgbTUkbZUdAVlwpAAAAAF1yuSUAAChN5w1N6A1N6Q1N6g1N6w1NcBVNcRVNchVNcxVNdBVNdRVNdhVNdxVNeBVNYRxNYhxNYxxNZBxNZRxlR0BX7CkAAAAAXXK6JQAAKE3cCU3dCU3eCU3fCU3gCU3hCU3iCU3jCU3kCU3lCU3mCU3RDE3SDE3TDE3UDE3VDE3WDE3XDE12DU13DU14DU15DU16DU17DU18DU1gEU1hEU1iEU1jEU1kEU1lEU1mEU0EFU0FFU0GFU0HFU0IFU0JFU0KFU0LFU0MFU0NFU0OFU1HFU1IFU1JFU1KFU1LFU1MFU1NFU1OFU3oF03pF03qF03rF03sF03tF03uF2VHQFUT1wAAAABdcrslAAAoTesKTewKTe0KTe4KTe8KTfAKTfEKTfIKTfMKZUdAVBAAAAAAAF1yvCUAAChNgQtNggtNgwtNhAtNhQtNhgtNhwtNiAtlR0BWQ9cAAAAAXXK9JQAAKE2aGU2bGU2cGU2dGU2eGU2fGWVHQEFrhSAAAABdcr4lAAAoTV8dTWAdTWEdTWIdTWMdTWQdTWUdTWYdZUdAVAwpAAAAAF1yvyUAAChNUBlNURlNUhlNUxlNVBlNVRlNVhllR0BWp64gAAAAXXLAJQAAKE1ZB01aB01bB01cB01dB01eB01fB01gB01hB00cC00dC00eC00fC00gC00hC00iC00jC03sD03tD03uD03vD03wD03xD03yD03zD030D00QEU0REU0SEU0TEU0UEU0VEU0WEU0XEU0YEU0ZEU0aEU0bEU2LFU2MFU2NFU2OFU2PFU2QFU2RFU2SFU2TFU2UFU2VFU2WFWVHQFJj1wAAAABdcsElAAAoTcQRTcURTcYRTccRTcgRTckRTcoRZUdAR0euIAAAAF1ywiUAAChNRRRNRhRNRxRNSBRNSRRlR0BYLCkAAAAAXXLDJQAAKEuhS6JLo0ukS6VLpkunS6hNvwNNwANNwQNNwgNNwwNNxANNxQNNxgNNxwNNMhBNMxBNNBBNNRBNNhBNNxBNOBBNORBNXBZNXRZNXhZNXxZNYBZNYRZNYhZNYxZNZBZNZRZNZhZNZxZNaBZNaRZNahZNaxZNbBZNbRZNBxhNCBhNCRhNChhNCxhNDBhNDRhlR0BWPCkAAAAAXXLEJQAAKE3KC03LC03MC03NC03sDU3tDU3uDU3vDU3wDU3xDU3yDU3zDU3hEE3iEE3jEE3kEE3lEE3sFU3tFU3uFU3vFU3wFU3xFU1CHE1DHE1EHE1FHE1GHE1HHE1IHE1JHE1KHE1LHE1MHE1NHE1OHE1PHE1QHE1RHE1SHE1THE1UHGVHQFc8KQAAAABdcsUlAAAoTd0STd4STd8STeASTeESTeISTeMSTeQSTRQYTRUYTRYYTRcYTRgYTRkYTRoYTRsYTRwYZUdAVEwpAAAAAF1yxiUAAChNFBRNFRRNFhRNFxRNGBRNGRRNGhRNGxRlR0BUk9cAAAAAXXLHJQAAKE0jHU0kHU0lHU0mHU0nHU0oHU0pHU0qHU0rHU0sHU0tHWVHQFT4UeAAAABdcsglAAAoTXgLTXkLTXoLTXsLTXwLTX0LTX4LTX8LTYALZUdAWHAAAAAAAF1yySUAAChNowRNpARNpQRNpgRNpwRNqARNqQRNqgRNqwRNrARNrQRNrgRNrwRNsARN5wlN6AlN6QlN6glN6wlN7AlN7QlN7glNpg9Npw9NqA9NqQ9Nqg9Nqw9NrA9NrQ9Nrg9Nrw9NsA9NmxBNnBBNnRBNnhBNnxBNoBBNoRBNohBNexFNfBFNfRFNfhFNfxFNgBFNgRFNghFNPBJNPRJNPhJNPxJNQBJNQRJN9xJN+BJN+RJN+hJN+xJN/BJN/RJN/hJN/xJNABNNARNNAhNNAxNNBBNNBRNNBhNNBxNNCBNNZhdNZxdNaBdNaRdNahdNaxdlR0BSXCkAAAAAXXLKJQAAKE3SDk3TDk3UDk3VDk3WDk3XDk3YDmVHQFeD1wAAAABdcsslAAAoTWIHTWMHTWQHTWUHTWYHTc4LTc8LTdALTdELTdILTdMLTdQLTdULTdYLTdcLTdgLTdkLTWUNTWYNTWcNTWgNTWkNTWoNTWsNTWwNTasOTawOTa0OTa4OTa8OTbAOTbEOTbIOTTQXTTUXTTYXTTcXTTgXTTkXTXIaTXMaTXQaTXUaTXYaTXcaTXgaTXkaTQQdTQUdTQYdTQcdTQgdTQkdTQodTQsdTQwdTQ0dTQ4dZUdAWGwpAAAAAF1yzCUAAChN+wRN/ARN/QRN/gRN/wRNAAVNAQVNfQVNfgVNfwVNgAVNgQVNggVNgwVNhAVNhQVNhgVNhwVNiAVN0QdN0gdN0wdN1AdN1QdN1gdN1wdlR0BXE9cAAAAAXXLNJQAAKE01AU02AU03AU04AU05AU06AU2oAU2pAU2qAU2rAU0YA00ZA00aA00bA00cA00dA00eA00fA00gA03BCE3CCE3DCE3ECE3FCE3GCE2iCk2jCk2kCk2lCk2mCk2nCk2oCk2pCk1TDE1UDE1VDE1WDE1XDE1YDE38D039D03+D03/D00AEE0BEE1jEk1kEk1lEk1mEk1nEk1oEk1pEk1qEk1rEk2XFU2YFU2ZFU2aFU2bFU2cFU07G008G009G00+G00/G01AG01BG01CG00XHU0YHU0ZHU0aHU0bHU0cHWVHQFesKQAAAABdcs4lAAAoTS8ITTAITTEITTIITTMITTQITTUITTYITfIWTfMWTfQWTfUWTfYWTfcWTfgWTfkWTfoWTfsWTfwWTcEaTcIaTcMaTcQaTcUaTcYaZUdAWJAAAAAAAF1yzyUAAChNVwVNWAVNWQVNWgVNWwVNXAVNXQVNXgVNjgVNjwVNkAVNkQVNkgVlR0BUp64gAAAAXXLQJQAAKE05HE06HE07HE08HE09HE0+HE0/HE1AHE1BHGVHQFLj1wAAAABdctElAAAoTQYHTQcHTQgHTQkHTQoHTQsHTQwHTQ0HZUdASA9cIAAAAF1y0iUAAChNWhRNWxRNXBRNXRRNXhRNXxRNYBRNYRRlR0BYHCkAAAAAXXLTJQAAKEszSzRLNUs2SzdLOEs5SzpLO0s8TR0CTR4CTR8CTSACTSECTSICTSMCTSQCTSUCTSYCTScCTSgCTZAGTZEGTZIGTZMGTZQGTZUGTdgHTdkHTdoHTdsHTdwHTd0HTd4HTcUUTcYUTccUTcgUTckUTcoUTcsUTcwUTc0UTc4UTc8UTdAUTSEVTSIVTSMVTSQVTSUVTSYVTScVTSgVTSkVTSoVTSsVTSwVTS0VTS4VTS8VTTAVTTEVTTIVTTMVTTQVTTUVTTYVTTcVZUdAVthR4AAAAF1y1CUAAChNpgdNpwdNqAdNqQdNqgdNqwdNrAdNrQdNoghNowhNpAhNpQhNpghNpwhNWwtNXAtNXQtNXgtNXwtNYAtNYQtNYgtNYwtNZAtNZQtNZgtNtBNNtRNNthNNtxNNuBNNuRNlR0BXA9cAAAAAXXLVJQAAKE1vB01wB01xB01yB01zB01sEk1tEk1uEk1vEk1wEk1xEk1yEmVHQFe8KQAAAABdctYlAAAoTbUDTbYDTbcDTbgDTbkDTboDTbsDTbwDTb0DTb4DTYUNTYYNTYcNTYgNTYkNTYoNTSQOTSUOTSYOTScOTSgOTSkOTSoOTSsOTVIQTVMQTVQQTVUQTVYQTVcQTVgQTU8VTVAVTVEVTVIVTVMVTVQVTVUVTVYVZUdAV+euIAAAAF1y1yUAAChNVgJNVwJNWAJNWQJNWgJNWwJNXAJN2ARN2QRN2gRN2wRN3ARN3QRN3gRN3wRNdQZNdgZNdwZNeAZNeQZNegZNewZNfAZNfQZNtQ1Ntg1Ntw1NuA1NmhFNmxFNnBFNnRFNnhFNABJNARJNAhJNAxJNBBJNBRJNBhJNBxJNCBJNCRJNpRVNphVNpxVNqBVNqRVNqhVNqxVNrBVlR0BQ8AAAAAAAXXLYJQAAKE2RHE2SHE2THE2UHE2VHE2WHE2XHE2YHGVHQFdnriAAAABdctklAAAoS7pLu0u8S71LvkvmS+dL6EvpS+pL60vsS+1N2AFN2QFN2gFN2wFN3AFN3QFN3gFN3wFN4AFN4QFN4gFNIQVNIgVNIwVNJAVNJQVNJgVNJwVNKAVNKQVNjghNjwhNkAhNkQhNkghNkwhNlAhNlQhNJA1NJQ1NJg1NJw1NKA1NKQ1NOBVNORVNOhVNOxVNPBVNPRVNPhVNPxVNGRZNGhZNGxZNHBZNHRZNHhZNHxZNIBZNIRZNDRpNDhpNDxpNEBpNERpNEhpNExpNFBplR0BTI9cAAAAAXXLaJQAAKE0XB00YB00ZB00aB00bB00cB00dB00nEU0oEU0pEU0qEU0rEU0sEU0tEU0uEWVHQElPXCAAAABdctslAAAoTVIUTVMUTVQUTVUUTVYUTVcUTVgUTVkUZUdARjCj4AAAAF1y3CUAAChNYhRNYxRNZBRNZRRlR0BWHCkAAAAAXXLdJQAAKE1XA01YA01ZA01aA01bA01cA01dA2VHQFYsKQAAAABdct4lAAAoTagITakITaoITasITawITaAZTaEZTaIZTaMZTaQZTaUZTaYZZUdAVRAAAAAAAF1y3yUAAChNcgtNcwtNdAtNdQtNdgtNdwtlR0BW/CkAAAAAXXLgJQAAKE2fAU2gAU2hAU2iAU2jAU2kAU2lAU2mAU2nAWVHQFdD1wAAAABdcuElAAAoTa4FTa8FTbAFTbEFTQsKTQwKTQ0KTQ4KTQ8KTVoTTVsTTVwTTV0TTV4TTV8TTWATTWETZUdAU/wpAAAAAF1y4iUAAChN9ApN9QpN9gpN9wpN+ApN+QpN+gpN+wpN/AplR0BVU9cAAAAAXXLjJQAAKE3ACU3BCU3CCU3DCU3ECU3FCU3GCU3HCWVHQFM4UeAAAABdcuQlAAAoTQQGTQUGTQYGTQcGTQgGTQkGTQoGTQsGTQwGZUdAVrhR4AAAAF1y5SUAAChN2hBN2xBN3BBN3RBN3hBN3xBN4BBNkhlNkxlNlBlNlRlNlhlNlxlNmBlNmRllR0BB49cAAAAAXXLmJQAAKE1wHU1xHU1yHU1zHU10HU11HU12HU13HU14HWVHQFVQAAAAAABdcuclAAAoTf4GTf8GTQAHTQEHTQIHTQMHTQQHTQUHZUdAV1hR4AAAAF1y6CUAAChNrQhNrghNrwhNsAhNsQhNsghNswhNtAhNtQhNtghNtwhNUwpNVApNVQpNVgpNVwpNERZNEhZNExZNFBZNFRZNFhZNFxZNGBZlR0BYE9cAAAAAXXLpJQAAKE0pAk0qAk0rAk0sAk0tAk0uAk2xAk2yAk2zAk20Ak21Ak22Ak23Ak34DE35DE36DE37DE38DE39DE3+DE3/DE19DU1+DU1/DU2ADU2BDU2CDU2DDU2EDU1LD01MD01ND01OD01PD01QD01RD01SD01TD01UD01VD01ZEE1aEE1bEE1cEE1dEE1eEE1fEE1gEGVHQFVMKQAAAABdcuolAAAoTX4VTX8VTYAVTYEVTYIVTYMVTYQVTYUVTYYVZUdAU1wpAAAAAF1y6yUAAChNuxFNvBFNvRFNvhFNvxFNwBFNwRFNwhFNwxFlR0BJcKPgAAAAXXLsJQAAKE2dC02eC02fC02gC2VHQFQHriAAAABdcu0lAAAoTVsZTVwZTV0ZTV4ZTV8ZTWAZTWEZTWIZTWMZZUdAVZAAAAAAAF1y7iUAAChN9gZN9wZN+AZN+QZN+gZN+wZN/AZN/QZlR0BXfCkAAAAAXXLvJQAAKE02A003A004A005A006A007A008A009A00+A00/A01kBk1lBk1mBk1nBk1oBk1pBk1qBk1rBk1sBk17CE18CE19CE1+CE1/CE2ACE2BCE2CCE30Dk31Dk32Dk33Dk34Dk35Dk36Dk37Dk38DmVHQFfD1wAAAABdcvAlAAAoTaQOTaUOTaYOTacOTagOTakOTaoOTbYQTbcQTbgQTbkQTboQTbsQTbwQTb0QTToWTTsWTTwWTT0WTT4WTT8WTUAWTUEWTUIWTXQYTXUYTXYYTXcYTXgYTXkYTXoYTXsYTXwYTX0YTX4YZUdAVYwpAAAAAF1y8SUAAChN9htN9xtN+BtN+RtN+htN+xtN/BtN/RtN/htlR0BV09cAAAAAXXLyJQAAKE1kA01lA01mA01nA01oA01pA01qA034CE35CE36CE37CE38CE39CE0dGU0eGU0fGU0gGU0hGU0iGU0jGU0kGU0lGWVHQFgnriAAAABdcvMlAAAoS9hL2UvaS9tL3EvdTXkDTXoDTXsDTXwDTX0DTX4DTX8DTYADTYEDTYIDTYMDTW0FTW4FTW8FTXAFTXEFTXIFTXMFTXQFTXUFTXYFTXcFTXgFTZwNTZ0NTZ4NTZ8NTaANTaENTaINTaMNTRYOTRcOTRgOTRkOTRoOTRsOTZwOTZ0OTZ4OTZ8OTaAOTaEOTaIOTaMOTW4WTW8WTXAWTXEWTXIWTXMWTXQWTXUWTXYWTXcWZUdAQgeuIAAAAF1y9CUAAChNPB1NPR1NPh1NPx1NQB1NQR1lR0BYIAAAAAAAXXL1JQAAKEtrS2xLbUtuS29LcEtxTQsCTQwCTQ0CTQ4CTTwFTT0FTT4FTT8FTUAFTUEFTUIFTUMFTUQFTbANTbENTbINTbMNTbQNTR8STSASTSESTSISTSMSTSQSTSUSTSYSTScSTSgSTSkSTc0ZTc4ZTc8ZTdAZTdEZTdIZTdMZZUdAP7MzQAAAAF1y9iUAAChNZx1NaB1NaR1Nah1Nax1NbB1NbR1Nbh1Nbx1lR0BV564gAAAAXXL3JQAAKE3jAk3kAk3lAk3mAk3nAk3oAmVHQFBcKQAAAABdcvglAAAoTR4cTR8cTSAcTSEcTSIcTSMcTSQcTSUcZUdAVdAAAAAAAF1y+SUAAChNrxJNsBJNsRJNshJNsxJNtBJNtRJNthJNtxJNuBJNuRJlR0BX2FHgAAAAXXL6JQAAKEvPS9BL0UvSS9NL1EvVS9ZL102XAk2YAk2ZAk2aAk2bAk2cAk24Ak25Ak26Ak27Ak28Ak29Ak2+Ak2/Ak1dDU1eDU1fDU1gDU1hDU1iDU1jDU1kDU1cD01dD01eD01fD01gD01hD01iD01jD03uFE3vFE3wFE3xFE3yFE3zFE30FE31FE2qF02rF02sF02tF02uF02vF02wF02xF02yF02zF020F039GU3+GU3/GU0AGk0BGk0CGk0DGk0EGmVHQFgD1wAAAABdcvslAAAoS8dLyEvJS8pLy0vMS81LzmVHQEgwo+AAAABdcvwlAAAoTUoUTUsUTUwUTU0UTU4UTU8UTVAUTVEUZUdAVcwpAAAAAF1y/SUAAChNCgtNCwtNDAtNDQtNDgtNDwtNEAtNEQtNEgtNFhlNFxlNGBlNGRlNGhlNGxlNHBllR0BWE9cAAAAAXXL+JQAAKE3PCE3QCE3RCE3SCE3TCE3UCE3VCE3WCE3XCGVHQFTnriAAAABdcv8lAAAoTT4ZTT8ZTUAZTUEZTUIZTUMZTUQZTUUZTUYZZUdAWGeuIAAAAF1yACYAAChNmARNmQRNmgRNmwRNnARNnQRNngRNnwRNoARNoQRNogRNFxNNGBNNGRNNGhNNGxNNHBNNHRNNHhNNlxZNmBZNmRZNmhZNmxZlR0BT+FHgAAAAXXIBJgAAKE3OFU3PFU3QFU3RFU3SFU3TFU3UFU3VFWVHQFIz1wAAAABdcgImAAAoTRYcTRccTRgcTRkcTRocTRscTRwcTR0cZUdAUOwpAAAAAF1yAyYAAChNfRxNfhxNfxxNgBxNgRxNghxlR0BYGFHgAAAAXXIEJgAAKE3PBE3QBE3RBE3SBE3TBE3UBE3VBE3WBE3XBGVHQFhD1wAAAABdcgUmAAAoTfQETfUETfYETfcETfgETfkETfoETV4XTV8XTWAXTWEXTWIXTWMXTWQXTWUXZUdAVgwpAAAAAF1yBiYAAChNwRJNwhJNwxJNxBJNxRJNxhJNxxJNyBJNyRJNyhJNyxJNZhxNZxxNaBxNaRxNahxNaxxNbBxNbRxlR0BWU9cAAAAAXXIHJgAAKE3eGE3fGE3gGE3hGE3iGE3jGE3kGE3lGE3mGGVHQFinriAAAABdcggmAAAoTQoFTQsFTQwFTQ0FTQ4FTQ8FTRAFTREFZUdAVGPXAAAAAF1yCSYAAChNLhxNLxxNMBxNMRxNMhxNMxxNNBxNNRxNNhxNNxxNOBxlR0BWUAAAAAAAXXIKJgAAKE1zCU10CU11CU12CU13CU14CU15CU16CU17CU18CU19CU0zDU00DU01DU02DU03DU04DU05DU06DU07DU08DU09DU1jGk1kGk1lGk1mGk1nGk1oGk1pGk1qGk1rGk0dHU0eHU0fHU0gHU0hHU0iHWVHQFg8KQAAAABdcgsmAAAoTYkETYoETYsETYwETY0ETY4ETY8ETZAETZEETRoFTRsFTRwFTR0FTR4FTR8FTSAFTZsFTZwFTZ0FTZ4FTd0GTd4GTd8GTeAGTeEGTeIGTYAPTYEPTYIPTYMPTYQPTYUPTYYPTYcPTToQTTsQTTwQTT0QTT4QTT8QTUAQTUEQTXUXTXYXTXcXTXgXTXkXTXoXTXsXTXwXTX0XZUdAWFwpAAAAAF1yDCYAAChNyANNyQNNygNNywNNzANNzQNNzgNNzwNN0ANN0QNN0gNN0wNN1ANN1QNN+glN+wlN/AlN/QlN/glN/wlNAApNAQpN2AxN2QxN2gxN2wxN3AxN3QxN3gxN3wxNnQ9Nng9Nnw9NoA9NoQ9Nog9Now9NpA9NpQ9NbxFNcBFNcRFNchFNcxFNdBFNdRFNdhFNdxFNeBFNeRFNehFNbBdNbRdNbhdNbxdNcBdNcRdNchdNcxdNdBdlR0BWs9cAAAAAXXINJgAAKE1ZCE1aCE1bCE1cCE1IC01JC01KC01LC02RFE2SFE2TFE2UFE2VFE2WFE2XFE2YFE1TG01UG01VG01WG01XG01YG01ZG01aG01bG01cG01dG03aG03bG03cG03dG03eG03fG03gG03hG2VHQFZMKQAAAABdcg4mAAAoTecITegITekITeoITesITewITe0ITe4ITe8ITZIJTZMJTZQJTZUJTZYJTZcJTZgJTZkJTaoSTasSTawSTa0STa4SZUdAVpPXAAAAAF1yDyYAAChNPQpNPgpNPwpNQApNQQpNQgpNQwpNRApNRQpNngpNnwpNoApNoQpN3BFN3RFN3hFN3xFN4BFN4RFN4hFN4xFlR0BUeFHgAAAAXXIQJgAAKE3+E03/E00AFE0BFE0CFE0DFGVHQFbcKQAAAABdchEmAAAoTboSTbsSTbwSTb0STb4STb8STcASZUdAUmwpAAAAAF1yEiYAAChNwhVNwxVNxBVNxRVNxhVNJhxNJxxNKBxNKRxlR0BSs9cAAAAAXXITJgAAKE3kDk3lDk3mDk3nDk3oDmVHQFdj1wAAAABdchQmAAAoTVMETVQETVUETVYETVcETVgETVkETVoETXQHTXUHTXYHTXcHTXgHTXkHTXoHTXsHTdQQTdUQTdYQTdcQTdgQTdkQTckXTcoXTcsXTcwXTc0XTc4XTc8XTb0YTb4YTb8YTcAYTcEYTcIYTcMYTcQYTcUYZUdAWHwpAAAAAF1yFSYAAChNZwVNaAVNaQVNagVNawVNbAVNygdNywdNzAdNzQdNzgdNzwdN0AdN0Q1N0g1N0w1N1A1N1Q1N1g1N1w1N2A1NoRZNohZNoxZNpBZNpRZlR0BYM9cAAAAAXXIWJgAAKE0PAk0QAk0RAk0SAk0TAk0UAk0VAk0WAk0XAk0YAk0ZAk0aAk0bAk0cAk1CEE1DEE1EEE1FEE1GEE1HEE1IEE1JEE1KEE1NEk1OEk1PEk1QEk1REk2bF02cF02dF02eF02fF02gF2VHQFTD1wAAAABdchcmAAAoTSoGTSsGTSwGTS0GTS4GTS8GTTAGTW4cTW8cTXAcTXEcTXIcTXMcTXQcZUdAVowpAAAAAF1yGCYAAChNQxFNRBFNRRFNRhFNRxFNSBFNSRFNShFNHBtNHRtNHhtNHxtNIBtNIRtNIhtNIxtlR0BW09cAAAAAXXIZJgAAKE1LEU1MEU1NEU1OEU1PEU1LE01ME01NE01OE01PE01QE01RE01SE01TE01oFU1pFU1qFU1rFU1sFU1tFU1uFU1vFU0nFk0oFk0pFk0qFk0rFk0sFk0tFk0uFk0vFk0wFk0xFk0yFmVHQFTj1wAAAABdchomAAAoTbMRTbQRTbURTbYRTbcRTbgRTbkRTboRTTcZTTgZTTkZTToZTTsZTTwZTT0ZZUdAVOwpAAAAAF1yGyYAAChNNQdNNgdNNwdNOAdNOQdNOgdNOwdNPAdNPQdNPgdlR0BWGFHgAAAAXXIcJgAAKE37Ak38Ak39Ak3+Ak3xE03yE03zE030E031E2VHQFbQAAAAAABdch0mAAAoTbgITbkITboITbsITbwITb0ITb4ITb8ITcAITZcTTZgTTZkTTZoTTZsTTZwTTZ0TTZ4TTSIaTSMaTSQaTSUaTSYaTScaTSgaTSkaTSoaTSsaTSwaTVUcTVYcTVccTVgcTVkcTVocTVscTVwcTV0cTV4cTV8cTWAcZUdAVUeuIAAAAF1yHiYAAChN/QpN/gpN/wpNAAtNAQtNAgtNAwtNBAtNKwxNLAxNLQxNLgxNLwxNMAxNMQxNMgxNMwxlR0BWzCkAAAAAXXIfJgAAKE1JBE1KBE1LBE1MBE1NBE1OBE1PBE1QBE1RBE1SBE1HB01IB01JB01KB01LB01MB01NB00WDU0XDU0YDU0ZDU0aDU0bDU0cDU3vEE3wEE3xEE3yEE3zEE30EE31EE2CGU2DGU2EGU2FGU2GGU2HGU2IGU2JGU3FG03GG03HG03IG2VHQFV4UeAAAABdciAmAAAoTRMLTRQLTRULTRYLTRcLTRgLTRkLTRoLTRsLZUdAVNwpAAAAAF1yISYAAChNHgpNHwpNIApNIQpNeRVNehVNexVNfBVNfRVlR0BS/CkAAAAAXXIiJgAAKE09Gk0+Gk0/Gk1AGmVHQFMYUeAAAABdciMmAAAoTf4FTf8FTQAGTQEGTQIGTQMGZUdAVmwpAAAAAF1yJCYAAChNOwFNPAFNPQFNPgFNPwFNQAFNQQFNQgFNQwFNIwRNJARNJQRNJgRNJwRNKARNNgpNNwpNOApNOQpNOgpNOwpNPAplR0BQuFHgAAAAXXIlJgAAKE0FCE0GCE0HCE0ICE0JCE0KCE0LCE0MCGVHQFcQAAAAAABdciYmAAAoTawBTa0BTa4BTa8BTbABTbEBTbIBTbMBTRYMTRcMTRgMTRkMTRoMTRsMTRwMTT4NTT8NTUANTUENTUINTUMNTUQNTUUNTVgNTVkNTVoNTVsNTVwNTQQRTQURTQYRTQcRTQgRTQkRTQoRTY0STY4STY8STZASTZESTZISZUdAVYeuIAAAAF1yJyYAAChNowlNpAlNpQlNpglNpwlNqAlNqQlNqgllR0BVIAAAAAAAXXIoJgAAKE0pCU0qCU0rCU0sCU0tCU0uCU0vCU3gCk3hCk3iCk3jCk3kCk3lCk3mCk3nCk3oCk3pCk3qCk0gEU0hEU0iEU0jEU0kEU0lEU0mEWVHQFcMKQAAAABdcikmAAAoTWoMTWsMTWwMTW0MTW4MTW8MTXAMTXEMTXIMTXMMTXQMTXUMTf4aTf8aTQAbTQEbTQIbTQMbTQQbTQUbTQYbZUdAV1PXAAAAAF1yKiYAAChNAARNAQRNAgRNAwRNBARNBQRNBgRNBwRNCARNXQZNXgZNXwZNYAZNYQZNYgZNYwZNVglNVwlNWAlNWQlNWglNWwlNXAlNXQlNKQ9NKg9NKw9NLA9NLQ9NOhdNOxdNPBdNPRdNPhdNPxdNQBdNQRdNQhdNnxhNoBhNoRhNohhNoxhNpBhNpRhN0RhN0hhN0xhN1BhN1RhN1hhN1xhN2BhlR0BAeFHgAAAAXXIrJgAAKE1MHU1NHU1OHU1PHU1QHU1RHU1SHWVHQFOnriAAAABdciwmAAAoTUcZTUgZTUkZTUoZTUsZTUwZTU0ZTU4ZTU8ZTVcZTVgZTVkZTVoZZUdATyAAAAAAAF1yLSYAAChNihxNixxNjBxNjRxNjhxNjxxNkBxlR0BYWFHgAAAAXXIuJgAAKE2xD02yD02zD020D021D022D023D024D00qEk0rEk0sEk0tEk0uEk0vEk0wEk0JE00KE00LE00ME00NE00OE00PE00QE00RE00SE00TE00UE00VE00WE2VHQFdQAAAAAABdci8mAAAoTYcHTYgHTYkHTYoHTYsHTYwHTWcQTWgQTWkQTWoQTfwRTf0RTf4RTf8RTUAVTUEVTUIVTUMVTUQVTUUVTUYVZUdAVceuIAAAAF1yMCYAAChN2AhN2QhN2ghN2whN3AhlR0BSfCkAAAAAXXIxJgAAKE38B039B03+B03/B00ACGVHQFdMKQAAAABdcjImAAAoS+5L70vwS/FL8kvzS/RL9U1VBk1WBk1XBk1YBk1ZBk1aBk1bBk1cBmVHQFeT1wAAAABdcjMmAAAoTU4YTU8YTVAYTVEYZUdAURPXAAAAAF1yNCYAAChNyxFNzBFNzRFNzhFlR0BR564gAAAAXXI1JgAAKE0BCE0CCE0DCE0ECGVHQFOz1wAAAABdcjYmAAAoTccVTcgVTckVTcoVTcsVTcwVTc0VZUdAV5AAAAAAAF1yNyYAAChNugVNuwVNvAVNvQVNvgVNvwVNwAVNwQVNwgVNwwVNxAVNxQVN6QtN6gtN6wtN7AtN7QtN7gtNCA1NCQ1NCg1NCw1NDA1NDQ1NDg1NDw1N9hRN9xRN+BRN+RRN+hRN+xRN/BRN/RRN/hRN/xRN6RZN6hZN6xZN7BZN7RZN7hZN7xZN8BZN8RZNrRlNrhlNrxlNsBlNsRlNshlNsxlNtBlNtRlNthlNtxlNuBlNuRlNuhlNuxlNvBlNvRlNvhlNBRpNBhpNBxpNCBpNCRpNChpNCxpNDBpNdBtNdRtNdhtNdxtNeBtNeRtNehtNextlR0BRfCkAAAAAXXI4JgAAKE3eDk3fDk3gDk3hDk3iDk3jDmVHQELj1wAAAABdcjkmAAAoTVkdTVodTVsdTVwdTV0dTV4dZUdAV4wpAAAAAF1yOiYAAChNbgJNbwJNcAJNcQJNcgJNcwJNdAJNdQJNhQJNhgJNhwJNiAJNiQJNigJNiwJNjAJNjQJNjgJNjwJNkAJNkQJNkgJNIQNNIgNNIwNNJANNJQNNJgNNJwNNKANNKQNNKgNNKwNNLANNdANNdQNNdgNNdwNNeANNDgRNDwRNEARNEQRNlgZNlwZNmAZNmQZNmgZNmwZNnAZNnQZNngZNagpNawpNbApNbQpNbgpNbwpNcApNABVNARVNAhVNAxVN/xdNABhNARhNAhhNAxhNBBhNBRhNBhhNvxlNwBlNwRlNwhlNwxlN9hpN9xpN+BpN+RpN+hpN+xpN/BpN/RpNsRtNshtNsxtNtBtlR0BX09cAAAAAXXI7JgAAKEsYSxlLGksbSxxLHUseSx9LIEshSyJNQQJNQgJNQwJNRAJNRQJNRgJNRwJNSAJN6ARN6QRN6gRN6wRN7ARN7QRN7gRNlghNlwhNmAhNmQhNmghNmwhNnAhNnQhNnghNnwhNoAhNoQhN7gxN7wxN8AxN8QxN8gxN8wxN9AxN9QxN9gxN9wxNERBNEhBNExBNFBBNFRBNFhBNFxBNGBBNGRBNGhBNGxBNHBBNHRBNHhBNexBNfBBNfRBNfhBNfxBNgBBNgRBNUhhNUxhNVBhNVRhNVhhNVxhNWBhNWRhNWhhlR0BWWFHgAAAAXXI8JgAAKE3/Ak0AA00BA00CA00DA00EA00FA00GA00HA01qBE1rBE1sBE1tBE1uBE1vBE1wBE1xBE1yBE3PCU3QCU3RCU3SCU3TCU3UCU3VCU3GEE3HEE3IEE3JEE3KEGVHQFRHriAAAABdcj0mAAAoTfYFTfcFTfgFTfkFTfoFTfsFTfwFTf0FZUdAVePXAAAAAF1yPiYAAChN5wdN6AdN6QdN6gdN6wdN7AdN7QdNFhdNFxdNGBdNGRdNGhdNaRlNahlNaxlNbBlNbRlNbhlNbxlNcBlNcRlNchlNcxlNLRpNLhpNLxpNMBpNMRpNMhpNMxpNNBplR0BXmFHgAAAAXXI/JgAAKE0SBE0TBE0UBE0VBE0WBE0XBE0YBE0ZBE1eCU1fCU1gCU1hCU1iCU1jCU1kCU0PFU0QFU0RFU0SFU0TFU0UFU0VFU0WFU0XFU3FFk3GFk3HFk3IFk3JFk3KFk3LFk3MFk2vGk2wGk2xGk2yGk2zGk20Gk21Gk22Gk23Gk24Gk1tG01uG01vG01wG01xG01yG01zG2VHQEvwo+AAAABdckAmAAAoTZILTZMLTZQLTZULTZYLTZcLTZgLTZkLTZoLTZsLTZwLZUdAVhAAAAAAAF1yQSYAAChNTgNNTwNNUANNUQNNUgNNUwNNVANNVQNNVgNNpRFNphFNpxFNqBFNqRFNqhFNqxFNkxJNlBJNlRJNlhJNlxJNmBJNmRJNmhJNmxJlR0BX0AAAAAAAXXJCJgAAKEuAS4FLgkuDTdkNTdoNTdsNTdwNTd0NTd4NTfQNTfUNTfYNTfcNTfgNTfkNTfoNTfsNTdUWTdYWTdcWTdgWTdkWTdoWTdsWTdwWTd0WTZYbTZcbTZgbTZkbTZobTZsbTZwbTZ0bTZ4bTZ8bTaAbZUdAVkeuIAAAAF1yQyYAAChNIQlNIglNIwlNJAlNJQlNJglNJwlNKAlNNwlNOAlNOQlNOglNOwlNPAlNPQlNPgllR0BSA9cAAAAAXXJEJgAAKE12FE13FE14FE15FE16FE17FGVHQFfMKQAAAABdckUmAAAoSypLK0ssSy1LLksvSzBLMUsyS3pLe0t8S31Lfkt/TV0CTV4CTV8CTWACTWECTWICTWMCTWQCTYQETYUETYYETYcETYgETScITSgITSkITSoITSsITSwITS0ITS4ITdoLTdsLTdwLTd0LTd4LTd8LTeALTfYLTfcLTfgLTfkLTfoLTfsLTfwLTf0LTVMXTVQXTVUXTVYXTVcXTVgXTVkXTVoXTVsXTVwXTV0XTYEbTYIbTYMbTYQbTYUbTYYbTYcbZUdAVzhR4AAAAF1yRiYAAChNKxdNLBdNLRdNLhdNLxdNMBdNMRdNMhdNMxdN2xpN3BpN3RpN3hpN3xpN4BpN4RpN4hpN4xpN5BpN5RplR0BT8AAAAAAAXXJHJgAAKE1kGU1lGU1mGU1nGU1oGWVHQFYj1wAAAABdckgmAAAoTcMTTcQTTcUTTcYTTccTTcgTTckTTcoTTcsTTfoYTfsYTfwYTf0YTf4YTf8YTQAZTXQZTXUZTXYZTXcZTXgZTXkZTXoZZUdAVIeuIAAAAF1ySSYAAChNDgdNDwdNEAdNEQdNEgdNEwdNFAdNFQdNFgdlR0BYEAAAAAAAXXJKJgAAKE15BU16BU17BU18BU2kDU2lDU2mDU2nDU2oDU2pDU2qDU2rDU0VD00WD00XD00YD00ZD00aD00bD00cD00dD00eD00fD00gD01kD01lD01mD01nD01oD01wEE1xEE1yEE1zEE10EE11EE12EE13EE14EE15EE16EGVHQFaHriAAAABdcksmAAAoTY4TTY8TTZATTZETTZITTZMTTZQTTZUTTZYTTeYaTecaTegaTekaTeoaTesaTewaTe0aTbYcTbccTbgcTbkcTbocTbscTbwcTb0cZUdAViAAAAAAAF1yTCYAAChNZwtNaAtNaQtNagtNawtNbAtNbQtNbgtNbwtNcAtNcQtNvA5NvQ5Nvg5Nvw5NwA5NwQ5Nwg5Nww5NxA5NxQ5Nxg5Nxw5NihlNixlNjBlNjRlNjhlNjxlNkBlNkRllR0BX/CkAAAAAXXJNJgAAKE1tBk1uBk1vBk1wBk1xBk1yBk1zBk10Bk2FDE2GDE2HDE2IDE2JDE1pD01qD01rD01sD01tD01uD01vD01wD01nEU1oEU1pEU1qEU1rEU1sEU1tEU1uEU2gFE2hFE2iFE2jFE2kFE2lFE2mFE1DF01EF01FF01GF01HF01IF01JF03iHE3jHE3kHE3lHE3mHE3nHE3oHE3pHE3qHE3rHE3sHE3tHE3uHE3vHGVHQFhT1wAAAABdck4mAAAoTcEHTcIHTcMHTcQHTcUHTcYHTccHTcgHTckHTbgKTbkKTboKTbsKTbwKTb0KTb4KTb8KTcAKTcEKTcIKTcMKTcQKTcUKTcYKTYcOTYgOTYkOTYoOTYsOTYwOTY0OTY4OTY8OTZAOTZEOTZIOTZMOTZQOTZUOTZYOTZcOTZgOTZkOTZoOTZsOTckPTcoPTcsPTcwPTc0PTc4PTc8PTdAPTdEPTdIPTZMXTZQXTZUXTZYXTZcXTZgXTZkXTZoXZUdAVjhR4AAAAF1yTyYAAChNEApNEQpNEgpNEwpNFApNMgtNMwtNNAtNNQtNNgtNNwtNOAtNOQtNOgtNOwtNPAtNARlNAhlNAxlNBBlNBRlNBhlNBxlNCBlNCRlNChllR0BWY9cAAAAAXXJQJgAAKE07DE08DE09DE0+DE0/DGVHQFhQAAAAAABdclEmAAAoTcgETckETcoETcsETcwETc0ETc4ETYoMTYsMTYwMTY0MTY4MTY8MTZAMTZEMTaEMTaIMTaMMTaQMTaUMTaYMTacMTagMTaYWTacWTagWTakWTaoWTasWTawWZUdAVmAAAAAAAF1yUiYAAChNTgdNTwdNUAdNUQdNUgdNUwdNVAdNVQdNVgdNVwdNWAdNBQtNBgtNBwtNCAtNCQtNKQtNKgtNKwtNLAtNLQtNLgtNLwtNMAtNMQtNVhpNVxpNWBpNWRpNWhpNWxpNXBplR0BYTCkAAAAAXXJTJgAAKE3qA03rA03sA03tA03uA03vA03wA03xA02SBE2TBE2UBE2VBE2WBE2XBE26BE27BE28BE29BE2+BE2/BE3ABE3BBE3CBE3DBE3EBE3FBE3GBE3HBE2sBk2tBk2uBk2vBk2wBk2xBk2yBk2zBk20Bk21Bk22Bk0CD00DD00ED00FD00GD00HD00ID00JD00KD00LD00MD2VHQFiT1wAAAABdclQmAAAoTRIFTRMFTRQFTRUFTRYFTRcFTRgFTRkFTdIGTdMGTdQGTdUGTdYGTdcGTdgGTdkGTdoGTdsGTdwGZUdAVHAAAAAAAF1yVSYAAChNHBFNHRFNHhFNHxFN/xtNABxNARxNAhxNAxxNBBxNBRxNBhxNBxxNCBxNCRxNChxlR0BWeFHgAAAAXXJWJgAAKE0pBE0qBE0rBE0sBE0tBE0uBE0vBE0dDE0eDE0fDE0gDE0hDE0iDE0jDE0kDE0lDE2zDk20Dk21Dk22Dk23Dk24Dk25Dk26Dk27Dk0LGU0MGU0NGU0OGU0PGU0QGU0RGU0SGU0TGU0UGU0VGWVHQFaj1wAAAABdclcmAAAoTXsZTXwZTX0ZTX4ZTX8ZTYAZTYEZZUdAU3wpAAAAAF1yWCYAAChNzxFN0BFN0RFN0hFN0xFN1BFN1RFlR0BYc9cAAAAAXXJZJgAAKE2KA02LA02MA02NA02OA02PA02QA02RA01CEk1DEk1EEk1FEk1GEk1HEk1IEk1JEk1KEk1LEk1MEk14Fk15Fk16Fk17Fk18Fk19Fk2QFk2RFk2SFk2TFk2UFk2VFk2WFmVHQFcHriAAAABdclomAAAoSxFLEksTSxRLFUsWSxdNVQFNVgFNVwFNWAFNWQFNWgFNWwFNOwZNPAZNPQZNPgZNPwZNQAZNQQZNQgZNQwZNXQhNXghNXwhNYAhNYQhNYghNYwhNZAhNZQhNYQpNYgpNYwpNZApNZQpNZgpNZwpNaApNaQplR0BWfCkAAAAAXXJbJgAAKE1fDE1gDE1hDE1iDE1jDE1kDE1lDE1mDE1nDE1oDE1pDE2BEk2CEk2DEk2EEk2FEmVHQFaYUeAAAABdclwmAAAoTVEITVIITVMITVQITVUITVYITVcITVgITVcVTVgVTVkVTVoVTVsVTVwVTUwaTU0aTU4aTU8aTVAaTVEaTVIaTVMaTVQaTVUaZUdAVqAAAAAAAF1yXSYAAChNEglNEwlNFAlNFQlNFglNFwlNGAllR0BYjCkAAAAAXXJeJgAAKE1fBU1gBU1hBU1iBU1jBU1kBU1lBU1mBU23Bk24Bk25Bk26Bk27Bk28Bk29Bk2+Bk2/Bk2DEU2EEU2FEU2GEU2HEU2IEU2JEU2KEU1+Fk1/Fk2AFk2BFk2CFk2DFk2EFk2FFk2GFmVHQFbD1wAAAABdcl8mAAAoTYMITYQITYUITYYITYcITYgITYkITYoITYsITYwITY0ITdEbTdIbTdMbTdQbTdUbTdYbTdcbTdgbTdkbZUdAVpwpAAAAAF1yYCYAAChNfAJNfQJNfgJNfwJNgAJNgQJNggJNgwJNhAJNJgxNJwxNKAxNKQxNKgxNnBJNnRJNnhJNnxJNoBJNoRJNQxNNRBNNRRNNRhNNRxNNSBNNSRNNShNNfxNNgBNNgRNNghNNgxNNhBNNhRNNhhNNXRVNXhVNXxVNYBVNYRVNYhVNYxVNZBVNZRVNZhVNZxVlR0BW49cAAAAAXXJhJgAAKE1HA01IA01JA01KA01LA01MA01NA03uBk3vBk3wBk3xBk3yBk3zBk30Bk31Bk1dEk1eEk1fEk1gEk1hEk1iEmVHQFSsKQAAAABdcmImAAAoTTAJTTEJTTIJTTMJTTQJTTUJTTYJTd4VTd8VTeAVTeEVTeIVTRsXTRwXTR0XTR4XTR8XTSAXTSEXTSIXTSMXTSQXTSUXZUdAVPPXAAAAAF1yYyYAAChNEQZNEgZNEwZNFAZNFQZNFgZNFwZNGAZlR0BW7CkAAAAAXXJkJgAAKE3bAk3cAk3dAk3eAk3fAk3gAk3hAk3iAk2KCU2LCU2MCU2NCU2OCU2PCU2QCU2RCU2ICk2JCk2KCk2LCk2MCk2NCk2OCk2PCk2iEk2jEk2kEk2lEk2mEk2nEk2oEk2pEk3uGk3vGk3wGk3xGk3yGk3zGk30Gk31Gk0tG00uG00vG00wG00xG00yG2VHQFdHriAAAABdcmUmAAAoTagGTakGTaoGTasGTTcITTgITTkITToITTsITTwITT0ITUYNTUcNTUgNTUkNTUoNTUsNTUwNTU0NTU4NTU8NTVANTU4OTU8OTVAOTVEOTVIOTVMOTVQOTVUOZUdAVuAAAAAAAF1yZiYAAChNbQhNbghNbwhNcAhNcQhNcghNbQlNbglNbwlNcAlNcQlNcglNkApNkQpNkgpNkwpNlApNWQxNWgxNWwxNXAxNXQxNXgxNZQ5NZg5NZw5NaA5NaQ5Nag5Naw5NyRtNyhtNyxtNzBtNzRtNzhtNzxtN0BtlR0BXJ64gAAAAXXJnJgAAKE2ZAU2aAU2bAU2cAU2dAU2eAU17Dk18Dk19Dk1+Dk1/DmVHQFTwAAAAAABdcmgmAAAoTf4ITf8ITQAJTQEJTQIJTQMJTQQJTQUJTQYJZUdAVvhR4AAAAF1yaSYAAChNMARNMQRNMgRNMwRNNARNNQRNNgRNNwRNHQ1NHg1NHw1NIA1NIQ1NIg1NIw1NbA5NbQ5Nbg5Nbw5NcA5NcQ5Ncg5Ncw5NdA5NhxRNiBRNiRRNihRNixRNjBRNjRRNjhRNjxRNkBRNLRhNLhhNLxhNMBhNMRhNMhhNMxhNNBhNNRhNbBpNbRpNbhpNbxpNcBpNcRplR0BXI9cAAAAAXXJqJgAAKE0bCE0cCE0dCE0eCE1lCU1mCU1nCU1oCU1pCU1qCU1rCU1sCU0hD00iD00jD00kD00lD00mD00nD00oD01yE01zE010E011E012E013E00MG00NG00OG00PG00QG00RG00SG00TG01mG01nG01oG01pG01qG01rG01sG2VHQFd4UeAAAABdcmsmAAAoTS8CTTACTTECTTICTTMCTTQCTXMETXQETXUETXYETXcETXgETXkETXoETXsETb4QTb8QTcAQTcEQTcIQTcMQTcQQTcUQTc4cTc8cTdAcTdEcTdIcTdMcTdQcTdUcTdYcZUdAVfwpAAAAAF1ybCYAAChNcgFNcwFNdAFNdQFNdgFNdwFNeAFNeQFNOxFNPBFNPRFNPhFNPxFNQBFNQRFNQhFlR0BVM9cAAAAAXXJtJgAAKE3jFU3kFU3lFU3mFU3nFU3oFU3pFU3qFU3rFWVHQFUYUeAAAABdcm4mAAAoTUEaTUIaTUMaTUQaTUUaTUYaZUdAV4euIAAAAF1ybyYAAChL9kv3S/hL+Uv6S/tL/Ev9S/5L/00AAU0BAU0CAU0DAU0EAU0FAU0GAU2yBU2zBU20BU21BU22BU23BU24BU25BU3QBU3RBU3SBU3TBU3UBU3VBU3WBU3XBU3YBU3ZBU3aBU3bBU0+CE0/CE1ACE1BCE1CCE1DCE1ECE1FCE1NCU1OCU1PCU1QCU1RCU1SCU1TCU1UCU1VCU3fDU3gDU3hDU3iDU3jDU3kDU3lDU3mDU2yGE2zGE20GE21GE22GE23GE24GE25GE26GE27GE28GE3GHE3HHE3IHE3JHE3KHE3LHE3MHE3NHGVHQFVnriAAAABdcnAmAAAoTegTTekTTeoTTesTTewTTe0TTe4TTe8TTfATZUdAVyAAAAAAAF1ycSYAAChNTQFNTgFNTwFNUAFNUQFNUgFNUwFNVAFNRAZNRQZNRgZNRwZNSAZNSQZNSgZNSwZNTAZNxwhNyAhNyQhNyghNywhNzAhNzQhNzghNTAtNTQtNTgtNTwtNUAtNUQtNUgtNUwtNXg5NXw5NYA5NYQ5NYg5NYw5NZA5NhxNNiBNNiRNNihNNixNNjBNNjRNNrRVNrhVNrxVNsBVNsRVNshVNIhZNIxZNJBZNJRZNJhZNJBtNJRtNJhtNJxtNKBtNKRtNKhtNKxtNLBtlR0BL49cAAAAAXXJyJgAAKE1mFE1nFE1oFE1pFE1qFE1rFE1sFE1tFE1uFE1vFGVHQFUwAAAAAABdcnMmAAAoTQQUTQUUTQYUTQcUTQgUTQkUTQoUTQsUZUdAVxwpAAAAAF1ydCYAAChNPQtNPgtNPwtNQAtNQQtNQgtNQwtNRAtNRQtNRgtNRwtNKg1NKw1NLA1NLQ1NLg1NLw1NMA1NMQ1NMg1N2BdN2RdN2hdN2xdN3BdN3RdN3hdN3xdN8hhN8xhN9BhN9RhN9hhN9xhN+BhN+RhNFBtNFRtNFhtNFxtNGBtNGRtNGhtNGxtlR0BVc9cAAAAAXXJ1JgAAKE3tBU3uBU3vBU3wBU3xBU3yBU3zBU30BU31BWVHQFfHriAAAABdcnYmAAAoTZ0HTZ4HTZ8HTaAHTaEHTaIHTaMHTaQHTaUHTUcJTUgJTUkJTUoJTUsJTUwJTeELTeILTeMLTeQLTeULTeYLTecLTegLTf4LTf8LTQAMTQEMTQIMTQMMTb8MTcAMTcEMTcIMTcMMTcQMTcUMTcYMTccMTeUSTeYSTecSTegSTekSTeoSTesSTa4YTa8YTbAYTbEYTewZTe0ZTe4ZTe8ZTfAZTfEZTfIZTfMZTfQZTfscTfwcTf0cTf4cTf8cTQAdTQEdTQIdTQMdZUdAV2AAAAAAAF1ydyYAAChN4wFN5AFN5QFN5gFN5wFN6AFN6QFN6gFN6wFN7AFNWwRNXARNXQRNXgRNXwRNYARNYQRNrgdNrwdNsAdNsQdNsgdNswdNtAdNtQdNtgdNGBVNGRVNGhVNGxVNHBVNHRVNHhVNHxVNIBVNNhhNNxhNOBhNORhNehpNexpNfBpNfRpNfhpNfxpNgBpNgRpNghpNgxpNhBpNvhxNvxxNwBxNwRxNwhxNwxxNxBxNxRxlR0BRk9cAAAAAXXJ4JgAAKE21C022C023C024C025C026C027C028C029C02+C02/C2VHQFVwAAAAAABdcnkmAAAoTawRTa0RTa4RTa8RTbARTbERTbIRZUdAV1wpAAAAAF1yeiYAAChNkwJNlAJNlQJNlgJN0AJN0QJN0gJN0wJN1AJN1QJN1gJN1wJN2AJN2QJN2gJNaxBNbBBNbRBNbhBNbxBNnxFNoBFNoRFNohFNoxFNpBFN/RZN/hZN/xZNABdNARdNAhdNAxdNBBdNxxpNyBpNyRpNyhpNyxpNzBpNzRpNzhpNzxpNXhtNXxtNYBtNYRtNYhtNYxtNZBtNZRtlR0BXo9cAAAAAXXJ7JgAAKEuYS5lLmkubS5xLnUueS59LoEuxS7JLs0u0S7VLtku3S7hLuU0MDE0NDE0ODE0PDE0QDE0RDE0SDE0TDE0UDE0VDE2NG02OG02PG02QG02RG02SG02TG02UG02VG2VHQFiD1wAAAABdcnwmAAAoTUwFTU0FTU4FTU8FTVAFTZMFTZQFTZUFTZYFTZcFTZgFTZkFTZoFTZIMTZMMTZQMTZUMTZYMTZcMTZgMTZkMTZoMTZsMTZwMTZ0MTZ4MTZ8MTaAMTcINTcMNTcQNTcUNTcYNTccNTcgNTckNTTESTTISTTMSTTQSTTUSTTYSTTcSTTgSTTkSTToSTTsSZUdAVbPXAAAAAF1yfSYAAChNXRpNXhpNXxpNYBpNYRpNYhplR0BVp64gAAAAXXJ+JgAAKE0MFE0NFE0OFE0PFE0QFE0RFE0SFE0TFE2HFU2IFU2JFU2KFWVHQFgHriAAAABdcn8mAAAoTSwOTS0OTS4OTS8OTTAOTTEOTTIOTTMOTTQOTTUOTTYOTTcOTf0OTf4OTf8OTQAPTQEPTZkPTZoPTZsPTZwPTacUTagUTakUTaoUTasUTawUTa0UTa4UTa8UTbAUTbEUTbIUTbMUTbQUTd4WTd8WTeAWTeEWTeIWTeMWTeQWTeUWTeYWTecWTegWTeQZTeUZTeYZTecZTegZTekZTeoZTesZTfAcTfEcTfIcTfMcTfQcTfUcTfYcTfccTfgcTfkcTfocZUdAV6AAAAAAAF1ygCYAAChNcwhNdAhNdQhNdghNdwhNeAhNeQhNeghN1glN1wlN2AlN2QlN2glN2wlNCBBNCRBNChBNCxBNDBBNDRBNDhBNDxBNEBBN3BRN3RRN3hRN3xRN4BRN4RRN4hRN4xRNnRVNnhVNnxVNoBVNoRVNohVNoxVNpBVNOhhNOxhNPBhNPRhNPhhNPxhNQBhNQRhNphhNpxhNqBhNqRhNqhhNqxhNrBhNrRhNxhhNxxhNyBhNyRhNyhhNyxhNzBhNzRhNzhhNzxhN0BhNqRtNqhtNqxtNrBtNrRtNrhtNrxtNsBtNtRtNthtNtxtNuBtNuRtNuhtNuxtNvBtlR0BXMAAAAAAAXXKBJgAAKE0LAU0MAU0NAU0OAU0PAU0QAU0RAU0SAU0TAU0UAU0VAU0WAU0XAU0YAU1UC01VC01WC01XC01YC01ZC01aC01QEU1REU1SEU1TEU1UEU1VEU1WEU1XEU1zEk10Ek11Ek12Ek13EmVHQFR8KQAAAABdcoImAAAoTTUaTTYaTTcaTTgaTTkaTToaTTsaTTwaZUdAV5wpAAAAAF1ygyYAAChN9QFN9gFN9wFN+AFN+QFN+gFN+wFN/AFN/QFNSQJNSgJNSwJNTAJNTQJNwAJNwQJNwgJNwwJNxAJNxQJNxgJNxwJNyAJNLQNNLgNNLwNNMANNMQNNMgNNMwNNNANNNQNNTQZNTgZNTwZNUAZNUQZNUgZNUwZNVAZNRghNRwhNSAhNSQhNSghNSwhNTAhNfQxNfgxNfwxNgAxNgQxNggxNgwxNhAxNWBFNWRFNWhFNWxFNXBFNXRFNXhFNXxFN9hdN9xdN+BdN+RdN+hdN+xdN/BdN/RdN/hdlR0BX49cAAAAAXXKEJgAAKEveS99L4EvhS+JL40vkS+VNZQJNZgJNZwJNaAJNaQJNagJNawJNbAJNbQJN4ARN4QRN4gRN4wRN5ARN5QRN5gRN5wRN7wRN8ARN8QRN8gRN8wRNOA5NOQ5NOg5NOw5NPA5NPQ5NPg5NPw5NNQ9NNg9NNw9NOA9NOQ9NOg9NOw9NPA9NPQ9NKhBNKxBNLBBNLRBNLhBNLxBNMBBNMRBN1xRN2BRN2RRN2hRN2xRNQhhNQxhNRBhNRRhNRhhNRxhNSBhNSRhNShhNSxhNTBhNTRhNxBlNxRlNxhlNxxlNyBlNyRlNyhlNyxlNzBlN1BlN1RlN1hlN1xlN2BlN2RlN2hlN2xlN3BllR0BVQAAAAAAAXXKFJgAAKE2aCU2bCU2cCU2dCU2eCU2fCU2gCU2hCU2iCU27CU28CU29CU2+CU2/CWV1h4dVCW9jY3VwYW5jeXKGJgAAiIlNiB1HP/AAAAAAAAB9h4d1VQdkaXNwbGF5cocmAABNiB2JfYd1Lg=='))
[truncated: 591,562 more chars]
